# Supplementary material for: Interaction between Plasma Metabolomics and Intestinal Microbiome in db/db Mouse, an Animal Model for Study of Type 2 Diabetes and Diabetic Kidney Disease
Source: Metabolites. 2022 Aug 23;12(9):775. doi: 10.3390/metabo12090775 (PMC9503368; doi:10.3390/metabo12090775)
Supplement: Supplementary file 1 [file metabolites-12-00775-s001.zip]

Archive with 9 entries (9 files):
- metabolites-1840384-proofreading - Supplementary.pdf
- Supplemental Figure S1.tif
- Supplemental Figure S2.tif
- Supplemental Table S1.xlsx
- Supplemental Table S2A.xlsx
- Supplemental Table S2B.xlsx
- Supplemental Table S3.xlsx
- Supplemental Table S4.xlsx
- Supplemental Table S5.xls
