# Supplementary material for: Interaction between Plasma Metabolomics and Intestinal Microbiome in db/db Mouse, an Animal Model for Study of Type 2 Diabetes and Diabetic Kidney Disease
Source: Metabolites. 2022 Aug 23;12(9):775. doi: 10.3390/metabo12090775 (PMC9503368; doi:10.3390/metabo12090775)
Supplement: Supplementary file 1 [file metabolites-12-00775-s001.zip › Supplemental Table S1.xlsx]

## Sheet: Body weight (g)
	Ctrl				DKD
6 week	20.3	19.6	19.2	19.8	37.6	37.8	38.4	40.7
7 week	22	21.9	19.7	21.1	43	43.1	45	44.9
11 week	24.3	22.4	27.5	24	52.8	50.1	54.4	53.1
15 week	28.6	24.9	29.8	25.8	58.3	55.5	60.9	53.2
19 week	30.7	26.8	30.8	25.9	61.3	57.3	55.7	54.2
21 week	26.9	26.7	31.9	27.2	61.3	57.9	56.1	57.5

## Sheet: Blood glucose (mmol L)
	Ctrl				DKD
6 week	11.2	10.8	7.9	8.9	24.3	24	35	22.4
7 week	22	11.4	11.1	12.8	16.2	14.6	10.8	30.3
11 week	13.3	8.9	9.8	8.8	20.2	25.4	32.6	28.6
15 week	9.8	10.9	10.8	10.2	21.7	23.1	35	35
19 week	10.5	7.4	8.7	8.5	19.4	17.1	17.8	27.7
21 week	9.9	11.1	12.2	5.3	13	23.9	19	31.7

## Sheet: UACR
	Ctrl				DKD
21 week	5.99904	5.4198	9.00742	5.37411	80.9723	40.9034	84.7436	130
