# Supplementary material for: Interaction between Plasma Metabolomics and Intestinal Microbiome in db/db Mouse, an Animal Model for Study of Type 2 Diabetes and Diabetic Kidney Disease
Source: Metabolites. 2022 Aug 23;12(9):775. doi: 10.3390/metabo12090775 (PMC9503368; doi:10.3390/metabo12090775)
Supplement: Supplementary file 1 [file metabolites-12-00775-s001.zip › Supplemental Table S2A.xlsx]

## Sheet: Domain
	DKD				Ctrl
OTU ID	72	228	252	60	324	360	372	384
Bacteria	0.999935	0.99951	1	1	1	1	1	1
Unclassified	6.53e-05	0.000489972	0	0	0	0	0	0

## Sheet: Phylum
	DKD				Ctrl
OTU ID	72	228	252	60	324	360	372	384
Acidobacteriota	0	0	6.53e-05	0	0	0	0	0
Actinobacteriota	0.0346247	0.00271118	0.00826419	0.00313582	0.0385771	0.00457307	0.00842752	0.011008
Bacteroidota	0.389397	0.289279	0.346835	0.620239	0.500621	0.419743	0.228425	0.54658
Campylobacterota	0.0753903	0.245215	0.115568	0.000783955	0.00480172	0.0285817	0.00133926	0.00267851
Chloroflexi	3.27e-05	0	3.27e-05	0	0	0	3.27e-05	0
Cyanobacteria	0.000653296	0.00104527	9.8e-05	0.000130659	0.000130659	0.000391978	0.0017639	0.000359313
Deferribacterota	0.000424642	0.0822826	0.00450774	9.8e-05	0.0017639	0.00189456	6.53e-05	9.8e-05
Desulfobacterota	0.0144052	0.0452407	0.0505978	0.0023192	0.0407657	0.0012086	0.000522637	0.00643496
Fibrobacterota	3.27e-05	0	0	0	0	0	0	0
Firmicutes	0.457634	0.315117	0.468576	0.335173	0.282583	0.448161	0.186287	0.333312
Patescibacteria	0.0134579	0.00437708	0.00356046	0.018227	0.00434442	0.0235187	0.011106	0.0291697
Proteobacteria	0.00620631	0.00558568	0.00189456	0.0198929	0.0244006	0.0104854	0.00375645	0.00378912
Unclassified	6.53e-05	0.000489972	0	0	0	0	0	0
Verrucomicrobiota	0.00767623	0.00865617	0	0	0.102012	0.0614425	0.558274	0.0665709

## Sheet: Class
	DKD				Ctrl
OTU ID	72	228	252	60	324	360	372	384
Actinobacteria	0.02329	0.00104527	0.00349513	0.00140459	0.0193376	0.00271118	0.0046384	0.00385445
Alphaproteobacteria	0.00117593	0.00382178	0.000391978	0.00169857	0.0158751	0.00669628	0.0011106	0.00192722
Anaerolineae	3.27e-05	0	3.27e-05	0	0	0	3.27e-05	0
Bacilli	0.213628	0.0504018	0.264422	0.277781	0.0735285	0.0803554	0.09267	0.0610832
Bacteroidia	0.389397	0.289279	0.346835	0.620174	0.500621	0.419743	0.228425	0.546547
Berkelbacteria	0	0	6.53e-05	0	0	0	0	0
Campylobacteria	0.0753903	0.245215	0.115568	0.000783955	0.00480172	0.0285817	0.00133926	0.00267851
Clostridia	0.243973	0.264715	0.203763	0.057392	0.209055	0.36774	0.0933233	0.272065
Coriobacteriia	0.0113347	0.0016659	0.00476906	0.00173123	0.0192396	0.00186189	0.00378912	0.00715359
Cyanobacteriia	0	0	3.27e-05	0	0	0	0	0
Deferribacteres	0.000424642	0.0822826	0.00450774	9.8e-05	0.0017639	0.00189456	6.53e-05	9.8e-05
Desulfovibrionia	0.0144052	0.0452407	0.0505978	0.0023192	0.0407657	0.0012086	0.000522637	0.00643496
Fibrobacteria	3.27e-05	0	0	0	0	0	0	0
Firmicutes_Unclassified	3.27e-05	0	0	0	0	0	0	0
Gammaproteobacteria	0.00503038	0.0017639	0.00150258	0.0181943	0.00852551	0.00378912	0.00264585	0.00186189
Gracilibacteria	0	0	3.27e-05	0	0	0	0	0
Ignavibacteria	0	0	0	0	0	0	0	3.27e-05
Kapabacteria	0	0	0	6.53e-05	0	0	0	0
Negativicutes	0	0	0.000391978	0	0	6.53e-05	0.000293983	0.000163324
Saccharimonadia	0.0134579	0.00437708	0.00346247	0.018227	0.00434442	0.0235187	0.011106	0.0291697
Thermoanaerobaculia	0	0	6.53e-05	0	0	0	0	0
Unclassified	6.53e-05	0.000489972	0	0	0	0	0	0
Vampirivibrionia	0.000653296	0.00104527	6.53e-05	0.000130659	0.000130659	0.000391978	0.0017639	0.000359313
Verrucomicrobiae	0.00767623	0.00865617	0	0	0.102012	0.0614425	0.558274	0.0665709

## Sheet: Order
	DKD				Ctrl
OTU ID	72	228	252	60	324	360	372	384
Absconditabacteriales (SR1)	0	0	3.27e-05	0	0	0	0	0
Acholeplasmatales	0.000620631	0.000522637	0	0.000326648	0.00124126	0	0	0
Bacteroidales	0.389266	0.288561	0.346769	0.620141	0.5	0.419645	0.22836	0.546417
Berkelbacteria_norank	0	0	6.53e-05	0	0	0	0	0
Bifidobacteriales	0.0232247	0.000914614	0.00349513	3.27e-05	0.0156464	3.27e-05	0.00382178	0.00271118
Burkholderiales	0.00496505	0.0012086	0.00140459	0.000130659	0.00852551	0.00378912	0.00258052	0.00186189
Campylobacterales	0.0753903	0.245215	0.115568	0.000783955	0.00480172	0.0285817	0.00133926	0.00267851
Caulobacterales	3.27e-05	0	0	0	0	0	0	0
Chitinophagales	0.000130659	0.000718625	6.53e-05	3.27e-05	0.000620631	9.8e-05	6.53e-05	0.000130659
Chloroplast	0	0	3.27e-05	0	0	0	0	0
Christensenellales	0.0011106	0.000783955	0.000391978	0.000489972	0.00303783	0.0023192	0.00163324	0.0028745
Chthoniobacterales	0	0	0	0	0	0	6.53e-05	0
Clostridia UCG-014	0.0472333	0.0101588	0.00725158	0.0126739	0.0132292	0.108512	0.0325341	0.0717319
Clostridia vadinBB60 group	0.00826419	0.00663095	0.00914614	0.00163324	0.011008	0.000163324	0.000130659	0.000261318
Clostridia_uncultured	0.000261318	9.8e-05	0	0	3.27e-05	0.000359313	0	0.000326648
Clostridiales	0.0425949	0.00555301	0.0110734	9.8e-05	3.27e-05	3.27e-05	3.27e-05	0.000130659
Coriobacteriales	0.0113347	0.0016659	0.00476906	0.00173123	0.0192396	0.00186189	0.00378912	0.00715359
Corynebacteriales	0	0	0	0.00137192	0.0035278	0.00254785	0.000783955	0.00114327
Deferribacterales	0.000424642	0.0822826	0.00450774	9.8e-05	0.0017639	0.00189456	6.53e-05	9.8e-05
Desulfovibrionales	0.0144052	0.0452407	0.0505978	0.0023192	0.0407657	0.0012086	0.000522637	0.00643496
Enterobacterales	0	0.000326648	3.27e-05	0.0179983	0	0	0	0
Erysipelotrichales	0.075717	0.0126086	0.0601686	0.0024172	0.0508591	0.0192722	0.0211341	0.0270791
Eubacteriales	0	6.53e-05	0	6.53e-05	9.8e-05	0	0	0.000163324
Ferrovibrionales	3.27e-05	0.000130659	0	0	3.27e-05	0	0	0
Fibrobacterales	3.27e-05	0	0	0	0	0	0	0
Firmicutes_Unclassified	3.27e-05	0	0	0	0	0	0	0
Gastranaerophilales	0.000653296	0.00104527	6.53e-05	0.000130659	0.000130659	0.000391978	0.0017639	0.000359313
Granulosicoccales	0	0.000163324	6.53e-05	6.53e-05	0	0	3.27e-05	0
Kapabacteriales	0	0	0	6.53e-05	0	0	0	0
Lachnospirales	0.108872	0.142419	0.142386	0.0325995	0.0951199	0.0302149	0.00770889	0.113314
Lactobacillales	0.136114	0.0359639	0.204122	0.274384	0.0212648	0.0557261	0.0710133	0.0334487
Micrococcales	0	0	0	0	0.000163324	0.000130659	3.27e-05	0
Monoglobales	0.00418109	0.00081662	0.00160057	0	0.00362579	0.0201542	0.00264585	0.00182923
Mycoplasmatales	0	0.00081662	9.8e-05	3.27e-05	3.27e-05	0	0	0
Nitriliruptorales	0	6.53e-05	0	0	0	0	0	0
Oscillospirales	0.0278957	0.093454	0.0277324	0.00826419	0.0788528	0.200497	0.0468087	0.0748024
Peptococcales	0.00081662	0.00225387	0.00179656	0.000391978	0.000947279	0.00075129	6.53e-05	0.000914614
Peptostreptococcales-Tissierellales	0.00274384	0.00248252	0.00238453	0.00117593	0.00307049	0.0047364	0.0017639	0.00571634
Pseudomonadales	6.53e-05	6.53e-05	0	0	0	0	3.27e-05	0
Pseudonocardiales	6.53e-05	6.53e-05	0	0	0	0	0	0
RF39	0.00117593	0.000489972	3.27e-05	0.000620631	0.000130659	0.00535703	0.000522637	0.000555301
Reyranellales	0	0	0	0	0.000130659	9.8e-05	0	0
Rhizobiales	0.000391978	0.0035278	0.000359313	0.00137192	0.0130006	0.005847	0.000849285	0.0017639
Rhodospirillales	0.000653296	6.53e-05	3.27e-05	9.8e-05	0	6.53e-05	0.000163324	3.27e-05
Rickettsiales	6.53e-05	0	0	0	0	0	0	0
SBR1031	3.27e-05	0	3.27e-05	0	0	0	3.27e-05	0
SJA-28	0	0	0	0	0	0	0	3.27e-05
Saccharimonadales	0.0134579	0.00437708	0.00346247	0.018227	0.00434442	0.0235187	0.011106	0.0291697
Sphingomonadales	0	9.8e-05	0	0.000228654	0.00271118	0.000685961	9.8e-05	0.000130659
Thermoanaerobaculales	0	0	6.53e-05	0	0	0	0	0
Unclassified	6.53e-05	0.000489972	0	0	0	0	0	0
Veillonellales-Selenomonadales	0	0	0.000391978	0	0	6.53e-05	0.000293983	0.000163324
Verrucomicrobiales	0.00767623	0.00865617	0	0	0.102012	0.0614425	0.558209	0.0665709

## Sheet: Family
	DKD				Ctrl
OTU ID	72	228	252	60	324	360	372	384
A4b	3.27e-05	0	3.27e-05	0	0	0	3.27e-05	0
Absconditabacteriales (SR1)_norank	0	0	3.27e-05	0	0	0	0	0
Acholeplasmataceae	0.000620631	0.000522637	0	0.000326648	0.00124126	0	0	0
Akkermansiaceae	0.00767623	0.00865617	0	0	0.102012	0.0614425	0.558209	0.0665709
Anaerofustaceae	0	6.53e-05	0	6.53e-05	9.8e-05	0	0	0.000163324
Anaerovoracaceae	0.00150258	0.00205788	0.0012086	0.00075129	0.00307049	0.0047364	0.0017639	0.00571634
Atopobiaceae	0.00280917	0.000195989	0.00163324	0	0.0127066	0.000489972	0.00264585	0.00238453
Bacteroidaceae	0.0076109	0.0136865	0.011694	0.0327301	0.00150258	0.00921147	0.00398511	0.0191416
Bacteroidales RF16 group	0	0	0.000163324	0	0	0	0	0
Bacteroidales_Unclassified	0	0	3.27e-05	0	0	0.000326648	6.53e-05	0
Bacteroidales_uncultured	0	0	3.27e-05	0	0	0	0	0
Beijerinckiaceae	0	0.000228654	3.27e-05	3.27e-05	0.000653296	0.000391978	0	0
Berkelbacteria_norank	0	0	6.53e-05	0	0	0	0	0
Bifidobacteriaceae	0.0232247	0.000914614	0.00349513	3.27e-05	0.0156464	3.27e-05	0.00382178	0.00271118
Burkholderiaceae	3.27e-05	0.000163324	6.53e-05	3.27e-05	0.000489972	0.000195989	0	6.53e-05
Butyricicoccaceae	0.000359313	0.00261318	0.000555301	6.53e-05	0	0.000261318	0.000130659	0.000489972
Candidatus Hepatincola	6.53e-05	0	0	0	0	0	0	0
Caulobacteraceae	3.27e-05	0	0	0	0	0	0	0
Chitinophagaceae	0.000130659	0.000718625	6.53e-05	3.27e-05	0.000620631	9.8e-05	6.53e-05	0.000130659
Chloroplast_norank	0	0	3.27e-05	0	0	0	0	0
Christensenellaceae	0.0011106	0.000783955	0.000391978	0.000489972	0.00303783	0.0023192	0.00163324	0.0028745
Chthoniobacteraceae	0	0	0	0	0	0	6.53e-05	0
Clostridia UCG-014_norank	0.0472333	0.0101588	0.00725158	0.0126739	0.0132292	0.108512	0.0325341	0.0717319
Clostridia vadinBB60 group_norank	0.00826419	0.00663095	0.00914614	0.00163324	0.011008	0.000163324	0.000130659	0.000261318
Clostridia_norank	0.000261318	9.8e-05	0	0	3.27e-05	0.000359313	0	0.000326648
Clostridiaceae	0.0425949	0.00555301	0.0110734	9.8e-05	3.27e-05	3.27e-05	3.27e-05	0.000130659
Comamonadaceae	0	0	0	0	0.000489972	0.000326648	3.27e-05	0
Coriobacteriales Incertae Sedis	0	0	0	0	6.53e-05	0	0	0
Deferribacteraceae	0.000424642	0.0822826	0.00450774	9.8e-05	0.0017639	0.00189456	6.53e-05	9.8e-05
Desulfovibrionaceae	0.0144052	0.0452407	0.0505978	0.0023192	0.0407657	0.0012086	0.000522637	0.00643496
Eggerthellaceae	0.00852551	0.00146992	0.00313582	0.00173123	0.00646763	0.00137192	0.00114327	0.00476906
Enterobacteriaceae	0	0	0	0.0179003	0	0	0	0
Enterococcaceae	0	0	0	0.000881949	0	6.53e-05	9.8e-05	0.000163324
Erysipelatoclostridiaceae	9.8e-05	6.53e-05	9.8e-05	0.000457307	0.00156791	0.00715359	0.00189456	0.00107794
Erysipelotrichaceae	0.075619	0.0125433	0.0600706	0.00195989	0.0492912	0.0121186	0.0192396	0.0260012
Ethanoligenenaceae	0	0.000130659	0	0	0	0	0	0
F082	3.27e-05	6.53e-05	9.8e-05	3.27e-05	0	0	0	0
Ferrovibrionaceae	3.27e-05	0.000130659	0	0	3.27e-05	0	0	0
Fibrobacteraceae	3.27e-05	0	0	0	0	0	0	0
Firmicutes_Unclassified	3.27e-05	0	0	0	0	0	0	0
Gastranaerophilales_norank	0.000653296	0.00104527	6.53e-05	0.000130659	0.000130659	0.000391978	0.0017639	0.000359313
Granulosicoccaceae	0	0.000163324	6.53e-05	6.53e-05	0	0	3.27e-05	0
Halomonadaceae	0	6.53e-05	0	0	0	0	0	0
Helicobacteraceae	0.0753903	0.245215	0.115568	0.000783955	0.00480172	0.0285817	0.00133926	0.00267851
Hungateiclostridiaceae	0.000228654	0	0	6.53e-05	6.53e-05	3.27e-05	0	0.000522637
Kapabacteriales_norank	0	0	0	6.53e-05	0	0	0	0
Labraceae	0.000293983	0.00195989	0.000163324	0.000130659	0.000718625	0.000555301	3.27e-05	9.8e-05
Lachnospiraceae	0.108872	0.142419	0.142386	0.0325995	0.0951199	0.0302149	0.00770889	0.113314
Lactobacillaceae	0.136082	0.0358986	0.204057	0.273502	0.0210688	0.0546155	0.0706866	0.0330241
Marinifilaceae	0.0339387	0.00424642	0.0382505	0.00979944	0.00846018	0.000849285	0.00146992	0.00222121
Microbacteriaceae	0	0	0	0	0.000163324	0.000130659	3.27e-05	0
Monoglobaceae	0.00418109	0.00081662	0.00160057	0	0.00362579	0.0201542	0.00264585	0.00182923
Moraxellaceae	6.53e-05	0	0	0	0	0	3.27e-05	0
Morganellaceae	0	0.000326648	0	9.8e-05	0	0	0	0
Muribaculaceae	0.282746	0.10995	0.20765	0.350232	0.438982	0.376004	0.18632	0.446005
Mycobacteriaceae	0	0	0	0.00107794	0.00349513	0.00248252	0.000718625	0.000881949
Mycoplasmataceae	0	0.00081662	9.8e-05	3.27e-05	3.27e-05	0	0	0
Nitriliruptoraceae	0	6.53e-05	0	0	0	0	0	0
Nocardiaceae	0	0	0	0.000293983	3.27e-05	6.53e-05	6.53e-05	0.000261318
Oscillospiraceae	0.0188476	0.0647743	0.0138172	0.00359313	0.0195335	0.178056	0.0387404	0.0376952
Oscillospirales_uncultured	9.8e-05	0	3.27e-05	6.53e-05	0	9.8e-05	0	0.000130659
Peptococcaceae	0.00081662	0.00225387	0.00179656	0.000391978	0.000947279	0.00075129	6.53e-05	0.000914614
Peptostreptococcaceae	0.00124126	0.000424642	0.00117593	0.000424642	0	0	0	0
Prevotellaceae	0.016855	0.105507	0.0106814	0.13569	0.00852551	0.0187496	0.0186516	0.0625531
Pseudonocardiaceae	6.53e-05	6.53e-05	0	0	0	0	0	0
RF39_norank	0.00117593	0.000489972	3.27e-05	0.000620631	0.000130659	0.00535703	0.000522637	0.000555301
Reyranellaceae	0	0	0	0	0.000130659	9.8e-05	0	0
Rhizobiaceae	6.53e-05	0.000261318	6.53e-05	0.000783955	0.00832952	0.00307049	0.000522637	0.000587966
Rhodocyclaceae	6.53e-05	0	0	0	0	0	0	0
Rhodospirillales_uncultured	0.000653296	6.53e-05	3.27e-05	9.8e-05	0	6.53e-05	0.000163324	3.27e-05
Rikenellaceae	0.0260012	0.0436728	0.0495525	0.0768276	0.040929	0.0136212	0.0158751	0.0133926
Rs-E47 termite group	0.0133272	0.00310315	0.0217221	0.000391978	0.00081662	6.53e-05	6.53e-05	0.000130659
Ruminococcaceae	0.00728425	0.023584	0.0127719	0.00356046	0.0581107	0.00591233	0.00685961	0.0231267
SC-I-84	0	0	0	0	0	0	3.27e-05	0
SJA-28_norank	0	0	0	0	0	0	0	3.27e-05
Saccharimonadaceae	0.0133926	0.00437708	0.00346247	0.018227	0.00434442	0.0235187	0.011106	0.0291697
Saccharimonadales_norank	6.53e-05	0	0	0	0	0	0	0
Selenomonadaceae	0	0	0.000391978	0	0	0	0	0
Sphingomonadaceae	0	9.8e-05	0	0.000228654	0.00271118	0.000685961	9.8e-05	0.000130659
Streptococcaceae	3.27e-05	6.53e-05	6.53e-05	0	0.000195989	0.00104527	0.000228654	0.000261318
Succinivibrionaceae	0	0	3.27e-05	0	0	0	0	0
Sutterellaceae	0.00486705	0.00104527	0.00133926	9.8e-05	0.00754557	0.00326648	0.00251519	0.00179656
Tannerellaceae	0.00875416	0.00832952	0.00689227	0.0144378	0.000783955	0.00081662	0.00192722	0.0029725
Thermoanaerobaculaceae	0	0	6.53e-05	0	0	0	0	0
UCG-010	0.00107794	0.0012086	0.000457307	0.000849285	0.000587966	0.000620631	0.000783955	0.00192722
Unclassified	6.53e-05	0.000489972	0	0	0	0	0	0
Veillonellaceae	0	0	0	0	0	6.53e-05	0.000293983	0.000163324
Xanthobacteraceae	3.27e-05	0.00107794	9.8e-05	0.000424642	0.00329914	0.00182923	0.000293983	0.00107794
[Clostridium] methylpentosum group	0	6.53e-05	9.8e-05	3.27e-05	0	3.27e-05	3.27e-05	0
[Eubacterium] coprostanoligenes group	0	0.00107794	0	3.27e-05	0.000555301	0.0154831	0.000261318	0.01091

## Sheet: Genus
	DKD				Ctrl
OTU ID	72	228	252	60	324	360	372	384
A2	0.000163324	0.0012086	0.0012086	0	0	0	0	0
A4b_norank	3.27e-05	0	3.27e-05	0	0	0	3.27e-05	0
ASF356	0.000163324	0.00117593	0.000130659	0.000130659	0	0	0	0
Absconditabacteriales (SR1)_norank	0	0	3.27e-05	0	0	0	0	0
Acetatifactor	3.27e-05	0.000130659	6.53e-05	0	0	0	0	0
Acetitomaculum	0	0	3.27e-05	0	0	3.27e-05	0	0
Acinetobacter	6.53e-05	0	0	0	0	0	3.27e-05	0
Akkermansia	0.00767623	0.00865617	0	0	0.102012	0.0614425	0.558209	0.0665709
Alistipes	0.00979944	0.017933	0.0324688	0.0203175	0.0203175	0.00659829	0.00666362	0.00721892
Alloprevotella	0.0108774	0.101947	0.00832952	0.10015	9.8e-05	0.0098321	0.00542236	0.0296596
Allorhizobium-Neorhizobium-Pararhizobium-Rhizobium	3.27e-05	6.53e-05	0	6.53e-05	0	0	0	0
Anaerofustis	0	6.53e-05	0	6.53e-05	9.8e-05	0	0	0.000163324
Anaeroplasma	0.000620631	0.000522637	0	0.000326648	0.00124126	0	0	0
Anaerotruncus	0.000130659	0.00160057	0.000195989	0.000261318	3.27e-05	6.53e-05	0.000163324	0.000163324
Anaerovorax	0.000391978	0.000261318	0	0	0.000195989	0.000685961	9.8e-05	0.0012086
Atopobiaceae_Unclassified	0	0	0	0	0.000261318	0	0	0
Bacteroidales RF16 group_norank	0	0	0.000163324	0	0	0	0	0
Bacteroidales_Unclassified	0	0	3.27e-05	0	0	0.000326648	6.53e-05	0
Bacteroidales_norank	0	0	3.27e-05	0	0	0	0	0
Bacteroides	0.0076109	0.0136865	0.011694	0.0327301	0.00150258	0.00921147	0.00398511	0.0191416
Berkelbacteria_norank	0	0	6.53e-05	0	0	0	0	0
Bifidobacterium	0.0232247	0.000914614	0.00349513	3.27e-05	0.0156464	3.27e-05	0.00382178	0.00271118
Bilophila	6.53e-05	0.000947279	0.000293983	0	3.27e-05	0	0	0
Blautia	0.000718625	0.00225387	0.000326648	3.27e-05	0.000228654	3.27e-05	6.53e-05	0.000228654
Bradyrhizobium	3.27e-05	0.000261318	0	0.000293983	0.00271118	0.000881949	0.000261318	0.000783955
Brevundimonas	3.27e-05	0	0	0	0	0	0	0
Butyricicoccus	9.8e-05	0.00258052	0.000359313	3.27e-05	0	0	0	9.8e-05
Butyricimonas	0	0	0	0	0	9.8e-05	0.000163324	9.8e-05
Butyrivibrio	0	0	3.27e-05	0	0	0	0	0
Candidatus Arthromitus	0	0	0	3.27e-05	3.27e-05	3.27e-05	3.27e-05	0.000130659
Candidatus Jidaibacter	6.53e-05	0	0	0	0	0	0	0
Candidatus Saccharimonas	0.0133926	0.00437708	0.00346247	0.018227	0.00434442	0.0235187	0.011106	0.0291697
Candidatus Soleaferrea	6.53e-05	6.53e-05	0	3.27e-05	6.53e-05	0.000326648	0.000261318	0.000522637
Candidatus Stoquefichus	0	6.53e-05	0	0	0.000685961	0.0024172	0.000457307	0.000195989
Catenibacterium	0	0	9.8e-05	0	0	0	3.27e-05	3.27e-05
Chloroplast_norank	0	0	3.27e-05	0	0	0	0	0
Christensenellaceae R-7 group	0.000391978	0.000130659	3.27e-05	0.000457307	0.00274384	0.00195989	0.00140459	0.0023192
Christensenellaceae_norank	0.000457307	6.53e-05	0	0	0.000163324	3.27e-05	0.000163324	9.8e-05
Christensenellaceae_uncultured	0.000261318	0.000587966	0.000359313	3.27e-05	0.000130659	0.000326648	6.53e-05	0.000457307
Chthoniobacter	0	0	0	0	0	0	6.53e-05	0
Clostridia UCG-014_norank	0.0472333	0.0101588	0.00725158	0.0126739	0.0132292	0.108512	0.0325341	0.0717319
Clostridia vadinBB60 group_norank	0.00826419	0.00663095	0.00914614	0.00163324	0.011008	0.000163324	0.000130659	0.000261318
Clostridia_norank	0.000261318	9.8e-05	0	0	3.27e-05	0.000359313	0	0.000326648
Clostridium sensu stricto 1	0.0425949	0.00555301	0.0110734	6.53e-05	0	0	0	0
Colidextribacter	0.00604299	0.0228327	0.00277651	0.00215588	0.00692494	0.0076109	0.00382178	0.00692494
Coriobacteriaceae UCG-002	0.00173123	0.000195989	0.000979944	0	0.000979944	0.000163324	0.0012086	0.000555301
Coriobacteriales Incertae Sedis_uncultured	0	0	0	0	6.53e-05	0	0	0
DNF00809	9.8e-05	0	3.27e-05	0	3.27e-05	0	6.53e-05	3.27e-05
Denitratisoma	6.53e-05	0	0	0	0	0	0	0
Desulfovibrio	0.00248252	0.00561835	0.0047364	0.000457307	0.0143725	0.000457307	0.000195989	0.00140459
Desulfovibrionaceae_uncultured	0.0118573	0.0386751	0.0455674	0.00186189	0.0263605	0.00075129	0.000326648	0.00503038
Dubosiella	0.0197949	0.00493238	0.03469	6.53e-05	0.0266218	0.00813353	0.017247	0.0240413
Eggerthellaceae_uncultured	6.53e-05	6.53e-05	0	0	3.27e-05	0	3.27e-05	6.53e-05
Egicoccus	0	6.53e-05	0	0	0	0	0	0
Eisenbergiella	0	0.000130659	0	0	3.27e-05	0	3.27e-05	0.000130659
Enterococcus	0	0	0	0.000881949	0	6.53e-05	9.8e-05	0.000163324
Enterorhabdus	0.00836219	0.00140459	0.00310315	0.00173123	0.00633697	0.00133926	0.00104527	0.00457307
Erysipelatoclostridium	9.8e-05	0	0	0.000457307	0.000881949	0.0047364	0.00140459	0.000849285
Erysipelotrichaceae_uncultured	0.000130659	0	0.000261318	0.000130659	0.00169857	0.00336447	0.000653296	0.000359313
Escherichia-Shigella	0	0	0	0.000228654	0	0	0	0
Ethanoligenenaceae_Unclassified	0	0.000130659	0	0	0	0	0	0
F082_norank	3.27e-05	6.53e-05	9.8e-05	3.27e-05	0	0	0	0
Faecalibaculum	0.000228654	3.27e-05	0	0	0.000195989	3.27e-05	3.27e-05	3.27e-05
Faecalitalea	0	0	0	3.27e-05	0	0	0	0
Family XIII AD3011 group	0.000293983	3.27e-05	0.000228654	0.000195989	0.00114327	0.000424642	0.000163324	0.00075129
Family XIII UCG-001	6.53e-05	0.000587966	9.8e-05	0	3.27e-05	3.27e-05	3.27e-05	0.000130659
Fibrobacter	3.27e-05	0	0	0	0	0	0	0
Firmicutes_Unclassified	3.27e-05	0	0	0	0	0	0	0
Frisingicoccus	0	0	0	0	0	0	0.000195989	0.000130659
GCA-900066575	0.00137192	0.000979944	0.0034298	0.000261318	0.000326648	6.53e-05	6.53e-05	0.00182923
Gastranaerophilales_norank	0.000653296	0.00104527	6.53e-05	0.000130659	0.000130659	0.000391978	0.0017639	0.000359313
Granulosicoccus	0	0.000163324	6.53e-05	6.53e-05	0	0	3.27e-05	0
HT002	0	0	0	3.27e-05	0	0	0	0
Halomonas	0	6.53e-05	0	0	0	0	0	0
Harryflintia	3.27e-05	0.000163324	0.000457307	0	0	3.27e-05	6.53e-05	0.000163324
Helicobacter	0.0753903	0.245215	0.115568	0.000783955	0.00480172	0.0285817	0.00133926	0.00267851
Hungateiclostridiaceae_Unclassified	9.8e-05	0	0	6.53e-05	0	3.27e-05	0	0.000228654
Ileibacterium	3.27e-05	0	0	0	0.00209055	0.000587966	0.00130659	0.00156791
Incertae Sedis	0.00153524	0.00891749	0.0047364	0.00117593	0.0403084	0.000359313	0.00160057	0.00594499
Intestinimonas	6.53e-05	0.000947279	0.000195989	3.27e-05	0	6.53e-05	0	0.000228654
Kapabacteriales_norank	0	0	0	6.53e-05	0	0	0	0
Klebsiella	0	0	0	0.0176717	0	0	0	0
Labrys	0.000293983	0.00195989	0.000163324	0.000130659	0.000718625	0.000555301	3.27e-05	9.8e-05
Lachnoclostridium	0.000783955	0.000261318	0.000261318	0.000293983	0.000555301	0.000130659	0.000130659	0.00209055
Lachnospiraceae FCS020 group	0	0.000228654	6.53e-05	0	0.000195989	0	0	0.000130659
Lachnospiraceae ND3007 group	0	0	9.8e-05	0	0	0	0	0
Lachnospiraceae NK3A20 group	0	9.8e-05	3.27e-05	0	0	0	0	0
Lachnospiraceae NK4A136 group	0.0809107	0.0912654	0.0898282	0.022408	0.0222121	0.0152871	0.0016659	0.0644476
Lachnospiraceae NK4B4 group	0	0	0	0	0	9.8e-05	0	0
Lachnospiraceae UCG-001	9.8e-05	0.000391978	0.000555301	0	0	9.8e-05	0	0
Lachnospiraceae UCG-006	0.00186189	0.00104527	0.00101261	0.000653296	0.000326648	0	0.000195989	0.00107794
Lachnospiraceae UCG-008	0	6.53e-05	6.53e-05	3.27e-05	0	0	0	0.000130659
Lachnospiraceae XPB1014 group	0	0.000163324	0	0	0	0	0	0
Lachnospiraceae_Unclassified	0.000163324	0.00238453	0.000522637	0.00271118	0.00228654	0.00895015	0.00395244	0.0203175
Lachnospiraceae_uncultured	0.0122493	0.0341347	0.0323708	0.00405043	0.0659502	0.00271118	0.000979944	0.0204808
Lactobacillaceae_Unclassified	9.8e-05	0	0	0	6.53e-05	0	6.53e-05	0
Lactobacillus	0.0844058	0.00597766	0.172764	0.0353106	0.00607565	0.0012086	0.0467107	0.0115307
Ligilactobacillus	0.0191416	0.0215588	0.00535703	0.218756	0.00101261	0.0501731	0.0165284	0.00767623
Limosilactobacillus	0.0324361	0.00836219	0.0259358	0.0187496	0.0139152	0.00323382	0.00738224	0.0138172
Marvinbryantia	9.8e-05	6.53e-05	0.000424642	6.53e-05	0.000359313	0.000783955	0.000195989	0.000489972
Mesorhizobium	3.27e-05	0.000195989	6.53e-05	0.000228654	0.00189456	0.000914614	0.000195989	0.000293983
Methylobacterium-Methylorubrum	0	0.000228654	3.27e-05	3.27e-05	0.000653296	0.000391978	0	0
Microbacterium	0	0	0	0	0.000163324	0.000130659	3.27e-05	0
Monoglobus	0.00418109	0.00081662	0.00160057	0	0.00362579	0.0201542	0.00264585	0.00182923
Mucispirillum	0.000424642	0.0822826	0.00450774	9.8e-05	0.0017639	0.00189456	6.53e-05	9.8e-05
Muribaculaceae_norank	0.281048	0.10946	0.206833	0.349546	0.438721	0.374045	0.185863	0.445384
Muribaculum	0.00169857	0.000489972	0.00081662	0.000685961	0.000261318	0.00195989	0.000457307	0.000620631
Mycobacterium	0	0	0	0.00107794	0.00349513	0.00248252	0.000718625	0.000881949
Mycoplasma	0	0.000653296	0	0	3.27e-05	0	0	0
NK4A214 group	0.000620631	0.000326648	0.000359313	0.000424642	9.8e-05	0.00339714	0.000391978	0.00173123
Negativibacillus	0.00133926	0.00150258	0.00359313	0.000881949	0.000293983	3.27e-05	9.8e-05	0.000163324
Nocardia	0	0	0	0.000293983	3.27e-05	6.53e-05	6.53e-05	0.000261318
Odoribacter	0.0339387	0.00424642	0.0382505	0.00979944	0.00846018	0.00075129	0.00130659	0.00212321
Olsenella	0.00107794	0	0.000653296	0	0.0114653	0.000326648	0.00143725	0.00182923
Oscillibacter	0.00114327	0.0087215	0.00189456	9.8e-05	0.000881949	9.8e-05	3.27e-05	0.00192722
Oscillospiraceae_Unclassified	0	0	6.53e-05	0	0	0	0	0
Oscillospiraceae_uncultured	0.0107467	0.0315215	0.00852551	0.000783955	0.0116287	0.166656	0.0343634	0.0262298
Oscillospirales_norank	9.8e-05	0	3.27e-05	6.53e-05	0	9.8e-05	0	0.000130659
Paludicola	3.27e-05	9.8e-05	9.8e-05	3.27e-05	0	0	6.53e-05	0.000130659
Parabacteroides	0.00875416	0.00832952	0.00689227	0.0144378	0.000783955	0.00081662	0.00192722	0.0029725
Paraprevotella	3.27e-05	0.000555301	0	0.00728425	0.00823153	0.000130659	0.000130659	0.000783955
Parasutterella	0.00486705	0.00104527	0.00133926	9.8e-05	0.00754557	0.00326648	0.00251519	0.00179656
Parvibacter	0	0	0	0	6.53e-05	3.27e-05	0	9.8e-05
Peptococcaceae_uncultured	0.00081662	0.00225387	0.00179656	0.000391978	0.000947279	0.00075129	6.53e-05	0.000914614
Phyllobacterium	0	0	0	0.000489972	0.00643496	0.00215588	0.000326648	0.000293983
Prevotella	3.27e-05	9.8e-05	0.000130659	0.000261318	6.53e-05	0.000130659	0	6.53e-05
Prevotellaceae NK3B31 group	0	0	0	0	0	0.00277651	0.0011106	0.00222121
Prevotellaceae UCG-001	0.00591233	0.00290717	0.00218854	0.0279611	0.000130659	0.00587966	0.011988	0.029823
Prevotellaceae_Unclassified	0	0	3.27e-05	3.27e-05	0	0	0	0
Proteus	0	0.000326648	0	9.8e-05	0	0	0	0
Pseudolabrys	0	0.000457307	3.27e-05	9.8e-05	0.000163324	0.000130659	0	9.8e-05
Pseudonocardia	6.53e-05	6.53e-05	0	0	0	0	0	0
RF39_norank	0.00117593	0.000489972	3.27e-05	0.000620631	0.000130659	0.00535703	0.000522637	0.000555301
Ralstonia	3.27e-05	0.000163324	6.53e-05	3.27e-05	0.000489972	0.000195989	0	6.53e-05
Reyranella	0	0	0	0	0.000130659	9.8e-05	0	0
Rhodopseudomonas	0	0.000359313	6.53e-05	3.27e-05	0.000424642	0.00081662	3.27e-05	0.000195989
Rhodospirillales_norank	0.000653296	6.53e-05	3.27e-05	9.8e-05	0	6.53e-05	0.000163324	3.27e-05
Rikenella	0.0104201	0.00725158	0.00986477	0.00855818	0.00362579	0.00140459	0.00173123	0.00192722
Rikenellaceae RC9 gut group	0.00578167	0.0184883	0.00721892	0.0479519	0.0169857	0.00561835	0.00748024	0.00424642
Romboutsia	0.00124126	0.000424642	0.00117593	0.000424642	0	0	0	0
Roseburia	0.000979944	0.00140459	0.00209055	0.000522637	0.000359313	0.000653296	3.27e-05	0.000685961
Rs-E47 termite group_norank	0.0133272	0.00310315	0.0217221	0.000391978	0.00081662	6.53e-05	6.53e-05	0.000130659
Ruminiclostridium	0.000130659	0	0	0	6.53e-05	0	0	0.000293983
Ruminococcaceae_norank	0	0	0	0	3.27e-05	0	0	0
Ruminococcaceae_uncultured	0.00228654	0.00555301	0.00362579	0.000130659	0.0142419	0.00385445	0.00346247	0.00979944
Ruminococcus	0.00143725	0.00329914	0	0.000228654	0	0.000881949	0.000587966	0.0047364
SC-I-84_norank	0	0	0	0	0	0	3.27e-05	0
SJA-28_norank	0	0	0	0	0	0	0	3.27e-05
Saccharimonadales_norank	6.53e-05	0	0	0	0	0	0	0
Selenomonas	0	0	0.000391978	0	0	0	0	0
Sphingomonas	0	9.8e-05	0	0.000228654	0.00271118	0.000685961	9.8e-05	0.000130659
Streptococcus	3.27e-05	6.53e-05	6.53e-05	0	0.000195989	0.00104527	0.000228654	0.000261318
Subgroup 10	0	0	6.53e-05	0	0	0	0	0
Succinivibrionaceae UCG-002	0	0	3.27e-05	0	0	0	0	0
Taonella	3.27e-05	0.000130659	0	0	3.27e-05	0	0	0
Turicibacter	0.0554322	0.00757823	0.0251192	0.00173123	0.0186843	0	0	0
Tuzzerella	0.000163324	0.00114327	0.00114327	0	3.27e-05	0	0	6.53e-05
Tyzzerella	0	3.27e-05	0	0	0	0	0	0
UBA1819	0.000326648	0.00133926	6.53e-05	0.000326648	0	0	0.000130659	3.27e-05
UCG-003	0	3.27e-05	0	0	0	0	0	0
UCG-005	0.000228654	0.000391978	0	9.8e-05	0	3.27e-05	3.27e-05	0.000522637
UCG-007	0	0	0	0	0	0.000195989	9.8e-05	0.000130659
UCG-009	0.000261318	3.27e-05	0.000195989	3.27e-05	0	0.000261318	0.000130659	0.000391978
UCG-010_norank	0.00107794	0.0012086	0.000457307	0.000849285	0.000587966	0.000620631	0.000783955	0.00192722
Unclassified	6.53e-05	0.000489972	0	0	0	0	0	0
Ureaplasma	0	0.000163324	9.8e-05	3.27e-05	0	0	0	0
Variovorax	0	0	0	0	0.000489972	0.000326648	3.27e-05	0
Veillonella	0	0	0	0	0	6.53e-05	0.000293983	0.000163324
Vibrionimonas	0.000130659	0.000718625	6.53e-05	3.27e-05	0.000620631	9.8e-05	6.53e-05	0.000130659
Weissella	0	0	0	0.000653296	0	0	0	0
[Clostridium] methylpentosum group_norank	0	6.53e-05	9.8e-05	3.27e-05	0	3.27e-05	3.27e-05	0
[Eubacterium] brachy group	0.000130659	0.000522637	0.000522637	6.53e-05	0.00124126	3.27e-05	3.27e-05	0.000195989
[Eubacterium] coprostanoligenes group_norank	0	0.00107794	0	3.27e-05	0.000555301	0.0154831	0.000261318	0.01091
[Eubacterium] nodatum group	0.000620631	0.000653296	0.000359313	0.000489972	0.000457307	0.00356046	0.00143725	0.0034298
[Eubacterium] siraeum group	9.8e-05	0.00104527	0	0.000489972	0.00313582	0.000359313	0.000424642	0.00146992
[Eubacterium] ventriosum group	0	0.000163324	0	3.27e-05	0	0.0011106	0	0.000228654
[Eubacterium] xylanophilum group	0.00911348	0.00369112	0.00868884	0.00140459	0.00225387	0.000261318	0.000195989	0.000849285

## Sheet: Species
	DKD				Ctrl
OTU ID	72	228	252	60	324	360	372	384
A2_uncultured bacterium	0.000163324	0.0012086	0.0012086	0	0	0	0	0
A4b_Unclassified	3.27e-05	0	3.27e-05	0	0	0	0	0
A4b_uncultured Chloroflexi bacterium	0	0	0	0	0	0	3.27e-05	0
ASF356_uncultured bacterium	0.000163324	0.00117593	0.000130659	0.000130659	0	0	0	0
Absconditabacteriales (SR1)_uncultured rumen bacterium	0	0	3.27e-05	0	0	0	0	0
Absiella dolichum	0	0	0	3.27e-05	0	0	0	0
Acetatifactor_uncultured bacterium	3.27e-05	0.000130659	6.53e-05	0	0	0	0	0
Acetitomaculum_uncultured bacterium	0	0	3.27e-05	0	0	3.27e-05	0	0
Acinetobacter_Unclassified	6.53e-05	0	0	0	0	0	3.27e-05	0
Agrobacterium radiobacter	3.27e-05	6.53e-05	0	6.53e-05	0	0	0	0
Akkermansia muciniphila	0	0	0	0	0	0	3.27e-05	0
Akkermansia_uncultured bacterium	0.00767623	0.00865617	0	0	0.102012	0.0614425	0.558176	0.0665709
Alistipes_Unclassified	0.00137192	0.00146992	0.000979944	0.00254785	0.00075129	0.000424642	0.000718625	0.000424642
Alistipes_uncultured bacterium	0.00842752	0.0164631	0.0314889	0.0177696	0.0195662	0.00617365	0.00594499	0.00679428
Alloprevotella_uncultured bacterium	0.0108774	0.101947	0.00832952	0.10015	9.8e-05	0.0098321	0.00542236	0.0296596
Anaerofustis stercorihominis DSM 17244	0	6.53e-05	0	6.53e-05	9.8e-05	0	0	0.000163324
Anaeroplasma_uncultured bacterium	0.000620631	0.000522637	0	0.000326648	0.00124126	0	0	0
Anaerotruncus_uncultured bacterium	0.000130659	0.00160057	0.000195989	0.000261318	3.27e-05	6.53e-05	0.000163324	0.000163324
Anaerovorax_uncultured bacterium	0.000391978	0.000261318	0	0	0.000195989	0.000685961	9.8e-05	0.0012086
Atopobiaceae_Unclassified	0	0	0	0	0.000261318	0	0	0
Bacteroidales RF16 group_uncultured rumen bacterium	0	0	0.000163324	0	0	0	0	0
Bacteroidales_Unclassified	0	0	3.27e-05	0	0	0.000326648	6.53e-05	0
Bacteroidales_uncultured rumen bacterium	0	0	3.27e-05	0	0	0	0	0
Bacteroides caecimuris	3.27e-05	0.000718625	0.00104527	0.0107794	0.000130659	0	3.27e-05	0.000326648
Bacteroides clarus	0.000522637	0.00365846	0.00617365	0.00398511	3.27e-05	0	0	0
Bacteroides sartorii	0.000261318	0.00104527	0.000391978	0.00137192	6.53e-05	0.00101261	0.000718625	0.000947279
Bacteroides_Unclassified	0.00173123	0.00186189	0.00117593	0	0.000163324	0.000130659	9.8e-05	0.0011106
Bacteroides_uncultured bacterium	0.00506304	0.00633697	0.00280917	0.0165611	0.00107794	0.0080682	0.00313582	0.016757
Bacteroides_uncultured organism	0	6.53e-05	9.8e-05	3.27e-05	3.27e-05	0	0	0
Berkelbacteria_uncultured bacterium	0	0	6.53e-05	0	0	0	0	0
Bifidobacterium pseudolongum PV8-2	0.0232247	0.000914614	0.00349513	3.27e-05	0.0156464	3.27e-05	0.00378912	0.00267851
Bifidobacterium_Unclassified	0	0	0	0	0	0	3.27e-05	3.27e-05
Bilophila_uncultured bacterium	6.53e-05	0.000947279	0.000293983	0	3.27e-05	0	0	0
Blautia_uncultured bacterium	0.000718625	0.00225387	0.000326648	3.27e-05	0.000228654	3.27e-05	6.53e-05	0.000228654
Bradyrhizobium_Unclassified	3.27e-05	0.000261318	0	0.000293983	0.00271118	0.000881949	0.000261318	0.000783955
Brevundimonas_uncultured bacterium	3.27e-05	0	0	0	0	0	0	0
Burkholderiales bacterium YL45	0	0	0	6.53e-05	0.0069576	0.0024172	0.00189456	0.00146992
Butyricicoccus_uncultured bacterium	9.8e-05	0.00258052	0.000359313	3.27e-05	0	0	0	9.8e-05
Butyricimonas_Unclassified	0	0	0	0	0	9.8e-05	0.000163324	9.8e-05
Butyrivibrio_Unclassified	0	0	3.27e-05	0	0	0	0	0
Candidatus Arthromitus_Unclassified	0	0	0	3.27e-05	3.27e-05	3.27e-05	3.27e-05	0.000130659
Candidatus Jidaibacter_Unclassified	6.53e-05	0	0	0	0	0	0	0
Candidatus Saccharimonas_uncultured bacterium	0.0133926	0.00437708	0.00346247	0.0181943	0.00434442	0.0235187	0.011106	0.0291697
Candidatus Saccharimonas_uncultured rumen bacterium	0	0	0	3.27e-05	0	0	0	0
Candidatus Soleaferrea_Unclassified	6.53e-05	6.53e-05	0	3.27e-05	6.53e-05	0.000326648	0.000261318	0.000522637
Candidatus Stoquefichus_Unclassified	0	6.53e-05	0	0	0.000685961	0.00160057	0.000424642	0.000195989
Candidatus Stoquefichus_uncultured bacterium	0	0	0	0	0	0.00081662	3.27e-05	0
Catenibacterium_uncultured bacterium	0	0	9.8e-05	0	0	0	3.27e-05	3.27e-05
Chloroplast_Unclassified	0	0	3.27e-05	0	0	0	0	0
Christensenellaceae R-7 group_Unclassified	0.000359313	9.8e-05	3.27e-05	0.000457307	0.00271118	0.00186189	0.00137192	0.0023192
Christensenellaceae R-7 group_uncultured bacterium	3.27e-05	3.27e-05	0	0	3.27e-05	9.8e-05	3.27e-05	0
Christensenellaceae_Unclassified	0.000457307	6.53e-05	0	0	0.000163324	3.27e-05	0.000163324	9.8e-05
Christensenellaceae_uncultured bacterium	0.000261318	0.000587966	0.000359313	3.27e-05	0.000130659	0.000326648	6.53e-05	0.000457307
Clostridia UCG-014_Unclassified	3.27e-05	6.53e-05	3.27e-05	0	0	0.000489972	0.000163324	0.000163324
Clostridia UCG-014_uncultured bacterium	0.0461227	0.0100934	0.00721892	0.0126739	0.0124453	0.099497	0.0311295	0.070556
Clostridia UCG-014_uncultured rumen bacterium	6.53e-05	0	0	0	0	3.27e-05	0	0
Clostridia vadinBB60 group_uncultured bacterium	0.00819886	0.00604299	0.00842752	0.00163324	0.011008	0.000163324	0.000130659	0.000261318
Clostridia_uncultured bacterium	0.000261318	9.8e-05	0	0	3.27e-05	0.000359313	0	0.000326648
Clostridium sensu stricto 1_uncultured bacterium	0.0425949	0.00555301	0.0110734	6.53e-05	0	0	0	0
Colidextribacter_uncultured bacterium	0.00604299	0.0228327	0.00277651	0.00215588	0.00692494	0.0076109	0.00382178	0.00692494
Coriobacteriaceae UCG-002_uncultured bacterium	0.00173123	0.000195989	0.000979944	0	0.000979944	0.000163324	0.0012086	0.000555301
Coriobacteriales Incertae Sedis_uncultured bacterium	0	0	0	0	6.53e-05	0	0	0
DNF00809_uncultured bacterium	9.8e-05	0	3.27e-05	0	3.27e-05	0	6.53e-05	3.27e-05
Denitratisoma_uncultured bacterium	6.53e-05	0	0	0	0	0	0	0
Desulfovibrio_Unclassified	0.00153524	0.00130659	0.000620631	0.000457307	0.000653296	0.000457307	0.000195989	0.00137192
Desulfovibrio_uncultured bacterium	0.000947279	0.00431175	0.00411576	0	0.0137192	0	0	3.27e-05
Desulfovibrionaceae_uncultured bacterium	0.0118573	0.0386751	0.0455674	0.00186189	0.0263605	0.00075129	0.000326648	0.00503038
Dubosiella_uncultured bacterium	0.0197949	0.00493238	0.03469	6.53e-05	0.0266218	0.00813353	0.017247	0.0240413
Eggerthellaceae_Unclassified	6.53e-05	6.53e-05	0	0	3.27e-05	0	3.27e-05	6.53e-05
Egicoccus_uncultured bacterium	0	6.53e-05	0	0	0	0	0	0
Eisenbergiella_uncultured bacterium	0	0.000130659	0	0	3.27e-05	0	3.27e-05	0.000130659
Enterococcus faecalis	0	0	0	0.000881949	0	6.53e-05	9.8e-05	0.000163324
Enterorhabdus_uncultured bacterium	0.00836219	0.00140459	0.00310315	0.00173123	0.00633697	0.00133926	0.00104527	0.00457307
Erysipelatoclostridium_uncultured bacterium	9.8e-05	0	0	0.000457307	0.000881949	0.0047364	0.00140459	0.000849285
Erysipelotrichaceae_uncultured bacterium	0.000130659	0	0.000261318	0.000130659	0.00169857	0.00336447	0.000653296	0.000359313
Escherichia coli	0	0	0	0.000228654	0	0	0	0
Ethanoligenenaceae_Unclassified	0	0.000130659	0	0	0	0	0	0
F082_uncultured bacterium	0	6.53e-05	0	0	0	0	0	0
F082_uncultured rumen bacterium	3.27e-05	0	9.8e-05	3.27e-05	0	0	0	0
Faecalibaculum_uncultured bacterium	0.000228654	3.27e-05	0	0	0.000195989	3.27e-05	3.27e-05	3.27e-05
Family XIII AD3011 group_uncultured bacterium	0.000293983	3.27e-05	0.000228654	0.000195989	0.00114327	0.000424642	0.000163324	0.00075129
Family XIII UCG-001_uncultured bacterium	6.53e-05	0.000587966	9.8e-05	0	3.27e-05	3.27e-05	3.27e-05	0.000130659
Fibrobacter_uncultured rumen bacterium	3.27e-05	0	0	0	0	0	0	0
Firmicutes_Unclassified	3.27e-05	0	0	0	0	0	0	0
Frisingicoccus_Unclassified	0	0	0	0	0	0	0.000195989	0.000130659
GCA-900066575_uncultured bacterium	0.00137192	0.000979944	0.0034298	0.000261318	0.000326648	6.53e-05	6.53e-05	0.00182923
Gastranaerophilales_uncultured bacterium	0.000653296	0.00104527	6.53e-05	0.000130659	0.000130659	0.000391978	0.0017639	0.000359313
Granulosicoccus_uncultured bacterium	0	0.000163324	6.53e-05	6.53e-05	0	0	3.27e-05	0
HT002_Unclassified	0	0	0	3.27e-05	0	0	0	0
Halomonas sp. 1513	0	6.53e-05	0	0	0	0	0	0
Harryflintia_Unclassified	0	0	3.27e-05	0	0	3.27e-05	0	9.8e-05
Harryflintia_uncultured bacterium	3.27e-05	0.000163324	0.000424642	0	0	0	6.53e-05	6.53e-05
Helicobacter bilis	0.0704906	0.000163324	0	0.000424642	0	0	0	0
Helicobacter ganmani	0.00316848	0.207323	0.112073	9.8e-05	0.00303783	0.000391978	6.53e-05	0.000489972
Helicobacter typhlonius	3.27e-05	6.53e-05	3.27e-05	0	0.00127393	0.0271771	0.00117593	0.00218854
Helicobacter_Unclassified	0.00169857	0.0376625	0.00346247	0.000261318	0.000489972	0.00101261	9.8e-05	0
Hungateiclostridiaceae_Unclassified	9.8e-05	0	0	6.53e-05	0	3.27e-05	0	0.000228654
Ileibacterium valens	3.27e-05	0	0	0	0.00209055	0.000587966	0.00130659	0.00156791
Incertae Sedis_Unclassified	0.000130659	0.00182923	3.27e-05	0.000163324	0	0	0	0.000326648
Incertae Sedis_uncultured bacterium	0.00140459	0.00708826	0.00470373	0.00101261	0.0403084	0.000359313	0.00160057	0.00561835
Intestinimonas_Unclassified	0	0.000195989	0	3.27e-05	0	0	0	6.53e-05
Intestinimonas_uncultured bacterium	6.53e-05	0.00075129	0.000195989	0	0	6.53e-05	0	0.000163324
Kapabacteriales_Unclassified	0	0	0	6.53e-05	0	0	0	0
Klebsiella oxytoca	0	0	0	0.00169857	0	0	0	0
Klebsiella pneumoniae	0	0	0	0.0155484	0	0	0	0
Klebsiella_Unclassified	0	0	0	0.000424642	0	0	0	0
Labrys_Unclassified	0.000293983	0.00195989	0.000163324	0.000130659	0.000718625	0.000555301	3.27e-05	9.8e-05
Lachnoclostridium_uncultured bacterium	0.000783955	0.000261318	0.000261318	0.000293983	0.000555301	0.000130659	0.000130659	0.00209055
Lachnospiraceae FCS020 group_uncultured bacterium	0	0.000228654	6.53e-05	0	0.000195989	0	0	0.000130659
Lachnospiraceae ND3007 group_uncultured rumen bacterium	0	0	9.8e-05	0	0	0	0	0
Lachnospiraceae NK3A20 group_Unclassified	0	0	3.27e-05	0	0	0	0	0
Lachnospiraceae NK3A20 group_uncultured rumen bacterium	0	9.8e-05	0	0	0	0	0	0
Lachnospiraceae NK4A136 group_Unclassified	3.27e-05	0.000293983	0.000326648	0.000326648	0	3.27e-05	0	6.53e-05
Lachnospiraceae NK4A136 group_uncultured bacterium	0.0808127	0.0909715	0.0895015	0.0220814	0.0222121	0.0152545	0.0016659	0.0643823
Lachnospiraceae NK4A136 group_uncultured rumen bacterium	6.53e-05	0	0	0	0	0	0	0
Lachnospiraceae NK4B4 group_Unclassified	0	0	0	0	0	9.8e-05	0	0
Lachnospiraceae UCG-001_uncultured bacterium	9.8e-05	0.000391978	0.000555301	0	0	9.8e-05	0	0
Lachnospiraceae UCG-006_uncultured bacterium	0.00186189	0.00104527	0.00101261	0.000653296	0.000326648	0	0.000195989	0.00107794
Lachnospiraceae UCG-008_uncultured bacterium	0	6.53e-05	6.53e-05	3.27e-05	0	0	0	0.000130659
Lachnospiraceae XPB1014 group_uncultured bacterium	0	0.000163324	0	0	0	0	0	0
Lachnospiraceae_Unclassified	0.000783955	0.00329914	0.00127393	0.00284184	0.00228654	0.00898282	0.00395244	0.0209055
Lachnospiraceae_uncultured bacterium	0.0116287	0.0332201	0.0316195	0.00391978	0.0659502	0.00267851	0.000979944	0.0198929
Lactobacillaceae_Unclassified	9.8e-05	0	0	0	6.53e-05	0	6.53e-05	0
Lactobacillus aviarius	0	0	3.27e-05	0	0.000130659	0	3.27e-05	3.27e-05
Lactobacillus crispatus	0	0	0	0	0	0	0	3.27e-05
Lactobacillus murinus	3.27e-05	0	0	0.000163324	0	0	3.27e-05	0
Lactobacillus reuteri	0.00970144	0.00251519	0.00506304	0.00728425	0.00476906	0.00143725	0.00261318	0.00614098
Lactobacillus reuteri DSM 20016	0.00382178	0.000881949	0.00189456	0.00146992	0.0011106	0.000489972	0.00081662	0.00137192
Lactobacillus salivarius	0	0	0	0	0.000195989	6.53e-05	0	0
Lactobacillus_Unclassified	0.0663749	0.0052917	0.140361	0.0146665	0.00476906	0.000391978	0.0267525	0.00901548
Lactobacillus_uncultured bacterium	0.018031	0.000685961	0.0324035	0.0206442	0.00130659	0.00081662	0.0199582	0.00248252
Ligilactobacillus_Unclassified	0	0	0	0.000130659	0	6.53e-05	0	0
Ligilactobacillus_uncultured bacterium	0.0191089	0.0215588	0.00532436	0.218462	0.000685961	0.0500425	0.0164631	0.00764356
Limosilactobacillus_Unclassified	0.0135886	0.00359313	0.0132946	0.00496505	0.00659829	0.000555301	0.00248252	0.00424642
Limosilactobacillus_uncultured bacterium	0.00532436	0.00137192	0.00568367	0.00503038	0.00143725	0.00075129	0.00146992	0.00205788
Marvinbryantia_uncultured bacterium	9.8e-05	6.53e-05	0.000424642	6.53e-05	0.000359313	0.000783955	0.000195989	0.000489972
Mesorhizobium_Unclassified	3.27e-05	0.000195989	6.53e-05	0.000228654	0.00189456	0.000914614	0.000195989	0.000293983
Methylobacterium-Methylorubrum_uncultured bacterium	0	0.000228654	3.27e-05	3.27e-05	0.000653296	0.000391978	0	0
Microbacterium_Unclassified	0	0	0	0	0.000163324	0.000130659	3.27e-05	0
Monoglobus_uncultured bacterium	0.00418109	0.00081662	0.00160057	0	0.00362579	0.0201542	0.00264585	0.00182923
Mucispirillum_Unclassified	0.000424642	0.0822173	0.00444241	9.8e-05	0.00173123	0.00189456	6.53e-05	9.8e-05
Mucispirillum_uncultured bacterium	0	6.53e-05	6.53e-05	0	3.27e-05	0	0	0
Muribaculaceae_Unclassified	0	0.000130659	0	9.8e-05	0.000163324	0.000130659	0.000163324	0
Muribaculaceae_uncultured bacterium	0.281048	0.109329	0.206833	0.34935	0.438558	0.373914	0.185634	0.445384
Muribaculaceae_uncultured rumen bacterium	0	0	0	9.8e-05	0	0	6.53e-05	0
Muribaculum intestinale	3.27e-05	0	0	0	0	0.000195989	9.8e-05	9.8e-05
Muribaculum_uncultured bacterium	0.0016659	0.000489972	0.00081662	0.000685961	0.000261318	0.0017639	0.000359313	0.000522637
Mycobacterium_uncultured bacterium	0	0	0	0.00107794	0.00349513	0.00248252	0.000718625	0.000881949
Mycoplasma_Unclassified	0	0.000653296	0	0	3.27e-05	0	0	0
NK4A214 group_uncultured bacterium	0.000620631	0.000261318	0.000326648	0.000424642	9.8e-05	0.00339714	0.000391978	0.00173123
NK4A214 group_uncultured rumen bacterium	0	6.53e-05	3.27e-05	0	0	0	0	0
Negativibacillus_uncultured bacterium	0.00133926	0.00150258	0.00359313	0.000881949	0.000293983	3.27e-05	9.8e-05	0.000163324
Nocardia nova	0	0	0	0.000228654	3.27e-05	6.53e-05	0	0.000195989
Nocardia_Unclassified	0	0	0	6.53e-05	0	0	6.53e-05	6.53e-05
Odoribacter_Unclassified	0.000130659	3.27e-05	0.000195989	6.53e-05	0.000163324	6.53e-05	0.000163324	9.8e-05
Odoribacter_uncultured bacterium	0.0338081	0.00421376	0.0380545	0.00973411	0.00829686	0.000685961	0.00114327	0.00202522
Olsenella_Unclassified	0.00107794	0	0.000653296	0	0.0113673	0.000326648	0.00143725	0.00182923
Olsenella_uncultured bacterium	0	0	0	0	9.8e-05	0	0	0
Oscillibacter_uncultured bacterium	0.00114327	0.0087215	0.00189456	9.8e-05	0.000881949	9.8e-05	3.27e-05	0.00192722
Oscillospiraceae_Unclassified	0.000457307	0.00447508	0.000130659	0.000163324	3.27e-05	0.000163324	0	0.000326648
Oscillospiraceae_uncultured bacterium	0.0102894	0.0270464	0.00846018	0.000620631	0.011596	0.166492	0.0343634	0.0259032
Oscillospirales_Unclassified	9.8e-05	0	3.27e-05	6.53e-05	0	9.8e-05	0	0.000130659
Paludicola_uncultured bacterium	3.27e-05	9.8e-05	9.8e-05	3.27e-05	0	0	6.53e-05	0.000130659
Parabacteroides_Unclassified	0.00620631	0.00685961	0.00643496	0.00725158	0.000620631	0.000261318	0.0017639	0.00130659
Parabacteroides_uncultured bacterium	0.00254785	0.00146992	0.000457307	0.00712093	0.000163324	0.000555301	0.000163324	0.0016659
Parabacteroides_uncultured organism	0	0	0	6.53e-05	0	0	0	0
Paraprevotella_uncultured bacterium	3.27e-05	0.000555301	0	0.00728425	0.00823153	0.000130659	0.000130659	0.000783955
Parasutterella_Unclassified	0	0	3.27e-05	0	0	0	0	0
Parasutterella_uncultured bacterium	0.00486705	0.00104527	0.00130659	3.27e-05	0.000587966	0.000849285	0.000620631	0.000326648
Parvibacter_uncultured bacterium	0	0	0	0	6.53e-05	3.27e-05	0	9.8e-05
Peptococcaceae_Unclassified	6.53e-05	0	6.53e-05	3.27e-05	0	0	0	3.27e-05
Peptococcaceae_uncultured bacterium	0.00075129	0.00225387	0.00173123	0.000359313	0.000947279	0.00075129	6.53e-05	0.000881949
Phyllobacterium myrsinacearum	0	0	0	0.000489972	0.00643496	0.00215588	0.000326648	0.000293983
Prevotella_uncultured bacterium	0	3.27e-05	9.8e-05	0.000163324	0	0	0	6.53e-05
Prevotella_uncultured rumen bacterium	3.27e-05	6.53e-05	3.27e-05	9.8e-05	6.53e-05	0.000130659	0	0
Prevotellaceae NK3B31 group_uncultured bacterium	0	0	0	0	0	0.00277651	0.0011106	0.00222121
Prevotellaceae UCG-001_Unclassified	0.00591233	0.0028745	0.00218854	0.0279611	0	0	0	0
Prevotellaceae UCG-001_uncultured bacterium	0	3.27e-05	0	0	0.000130659	0.00587966	0.011988	0.029823
Prevotellaceae_Unclassified	0	0	3.27e-05	3.27e-05	0	0	0	0
Proteus mirabilis	0	0.000326648	0	9.8e-05	0	0	0	0
Pseudolabrys_Unclassified	0	0.000457307	3.27e-05	6.53e-05	0.000130659	9.8e-05	0	9.8e-05
Pseudolabrys_uncultured bacterium	0	0	0	3.27e-05	3.27e-05	3.27e-05	0	0
Pseudonocardia_Unclassified	6.53e-05	6.53e-05	0	0	0	0	0	0
RF39_Unclassified	0.000620631	0.000228654	0	0.000359313	0	0.000555301	0.000293983	0.000293983
RF39_uncultured bacterium	0.000555301	0.000261318	3.27e-05	0.000261318	9.8e-05	0.00434442	0.000228654	0.000261318
RF39_uncultured rumen bacterium	0	0	0	0	3.27e-05	0.000457307	0	0
Ralstonia_Unclassified	3.27e-05	0.000163324	6.53e-05	3.27e-05	0.000489972	0.000195989	0	6.53e-05
Reyranella_uncultured bacterium	0	0	0	0	0.000130659	9.8e-05	0	0
Rhodopseudomonas palustris	0	0.000359313	6.53e-05	3.27e-05	0.000424642	0.00081662	3.27e-05	0.000195989
Rhodospirillales_Unclassified	0.000457307	0	3.27e-05	6.53e-05	0	6.53e-05	9.8e-05	3.27e-05
Rhodospirillales_uncultured bacterium	0.000195989	6.53e-05	0	3.27e-05	0	0	6.53e-05	0
Rikenella microfusus DSM 15922	0.0076109	0.00669628	0.00911348	0.00179656	0.00254785	6.53e-05	0.000228654	0.000228654
Rikenella_uncultured bacterium	0.00280917	0.000555301	0.00075129	0.00676161	0.00107794	0.00133926	0.00150258	0.00169857
Rikenellaceae RC9 gut group_Unclassified	0.00506304	0.0178676	0.00676161	0.0407983	0.0139479	0.00499771	0.00650029	0.00395244
Rikenellaceae RC9 gut group_uncultured bacterium	0.000718625	0.000620631	0.000457307	0.00715359	0.00303783	0.000620631	0.000979944	0.000293983
Romboutsia_uncultured bacterium	0.00124126	0.000424642	0.00117593	0.000424642	0	0	0	0
Roseburia_uncultured bacterium	0.000979944	0.00140459	0.00209055	0.000522637	0.000359313	0.000653296	3.27e-05	0.000685961
Rs-E47 termite group_uncultured bacterium	0.0133272	0.00310315	0.0217221	0.000391978	0.00081662	6.53e-05	6.53e-05	0.000130659
Ruminiclostridium_uncultured bacterium	0.000130659	0	0	0	6.53e-05	0	0	0.000293983
Ruminococcaceae_uncultured bacterium	0.00228654	0.00555301	0.00362579	0.000130659	0.0142745	0.00385445	0.00346247	0.00979944
Ruminococcus_uncultured bacterium	0.00143725	0.00329914	0	0.000228654	0	0.000881949	0.000587966	0.0047364
SC-I-84_uncultured bacterium	0	0	0	0	0	0	3.27e-05	0
SJA-28_Unclassified	0	0	0	0	0	0	0	3.27e-05
Saccharimonadales_uncultured bacterium	6.53e-05	0	0	0	0	0	0	0
Selenomonas_uncultured bacterium	0	0	0.000391978	0	0	0	0	0
Sphingomonas_Unclassified	0	9.8e-05	0	0.000228654	0.00271118	0.000685961	9.8e-05	0.000130659
Streptococcus_uncultured bacterium	3.27e-05	6.53e-05	6.53e-05	0	0.000195989	0.00104527	0.000228654	0.000261318
Subgroup 10_uncultured bacterium	0	0	6.53e-05	0	0	0	0	0
Succinivibrionaceae UCG-002_uncultured rumen bacterium	0	0	3.27e-05	0	0	0	0	0
Taonella_Unclassified	3.27e-05	0.000130659	0	0	3.27e-05	0	0	0
Turicibacter_uncultured bacterium	0.0554322	0.00757823	0.0251192	0.00173123	0.0186843	0	0	0
Tuzzerella_uncultured bacterium	0.000163324	0.00114327	0.00114327	0	3.27e-05	0	0	6.53e-05
Tyzzerella_uncultured bacterium	0	3.27e-05	0	0	0	0	0	0
UBA1819_uncultured bacterium	0.000326648	0.00133926	6.53e-05	0.000326648	0	0	0.000130659	3.27e-05
UCG-003_uncultured bacterium	0	3.27e-05	0	0	0	0	0	0
UCG-005_uncultured bacterium	0.000228654	0.000391978	0	9.8e-05	0	3.27e-05	3.27e-05	0.000522637
UCG-007_uncultured bacterium	0	0	0	0	0	0.000195989	9.8e-05	0.000130659
UCG-009_uncultured bacterium	0.000261318	3.27e-05	0.000195989	3.27e-05	0	0.000261318	0.000130659	0.000391978
UCG-010_uncultured bacterium	0.00107794	0.0012086	0.000457307	0.000849285	0.000587966	0.000620631	0.000783955	0.00192722
Unclassified	6.53e-05	0.000489972	0	0	0	0	0	0
Ureaplasma_uncultured bacterium	0	0.000163324	9.8e-05	3.27e-05	0	0	0	0
Variovorax_Unclassified	0	0	0	0	0.000489972	0.000326648	3.27e-05	0
Veillonella_uncultured bacterium	0	0	0	0	0	6.53e-05	0.000293983	0.000163324
Vibrionimonas_Unclassified	0.000130659	0.000718625	6.53e-05	3.27e-05	0.000620631	9.8e-05	6.53e-05	0.000130659
Weissella paramesenteroides	0	0	0	0.000653296	0	0	0	0
[Clostridium] methylpentosum group_uncultured bacterium	0	6.53e-05	9.8e-05	3.27e-05	0	3.27e-05	3.27e-05	0
[Eubacterium] brachy group_uncultured bacterium	0.000130659	0.000522637	0.000522637	6.53e-05	0.00124126	3.27e-05	3.27e-05	0.000195989
[Eubacterium] coprostanoligenes group_Unclassified	0	0	0	0	3.27e-05	0	0	0
[Eubacterium] coprostanoligenes group_uncultured bacterium	0	0.00107794	0	3.27e-05	0.000522637	0.0154831	0.000261318	0.01091
[Eubacterium] nodatum group_uncultured bacterium	0.000620631	0.000653296	0.000359313	0.000489972	0.000457307	0.00356046	0.00143725	0.0034298
[Eubacterium] siraeum group_uncultured bacterium	9.8e-05	0.00104527	0	0.000489972	0.00313582	0.000359313	0.000424642	0.00146992
[Eubacterium] ventriosum group_uncultured bacterium	0	0.000163324	0	3.27e-05	0	0.0011106	0	0.000228654
[Eubacterium] xylanophilum group_uncultured bacterium	0.00911348	0.00369112	0.00868884	0.00140459	0.00225387	0.000261318	0.000195989	0.000849285
metagenome	0	0	0	0	0	0	6.53e-05	0
unidentified	0.00107794	0.000587966	0.000718625	0	0.000783955	0.00849285	0.00124126	0.00101261
