# Supplementary material for: Interaction between Plasma Metabolomics and Intestinal Microbiome in db/db Mouse, an Animal Model for Study of Type 2 Diabetes and Diabetic Kidney Disease
Source: Metabolites. 2022 Aug 23;12(9):775. doi: 10.3390/metabo12090775 (PMC9503368; doi:10.3390/metabo12090775)
Supplement: Supplementary file 1 [file metabolites-12-00775-s001.zip › Supplemental Table S2B.xlsx]

## Sheet: Domain
	DKD				Ctrl
ID	72	228	60	252	324	360	372	384
Bacteria	0.969185	0.952838	0.970407	0.96207	0.959629	0.976171	0.976521	0.966264
Eukaryota	0.0270438	0.0415829	0.0261024	0.0330286	0.0357662	0.0206565	0.0203654	0.0290981
Archaea	0.00318268	0.00452148	0.00274123	0.00420756	0.00387447	0.0025972	0.00243014	0.00382689
Viruses	0.000588455	0.0010571	0.000749577	0.000693553	0.000730226	0.000574988	0.000683247	0.000811316

## Sheet: Phylum
	DKD				Ctrl
ID	72	228	60	252	324	360	372	384
Firmicutes	0.224954	0.308211	0.19442	0.353203	0.203714	0.126884	0.132016	0.210077
Actinobacteria	0.0903867	0.044144	0.0464581	0.0518994	0.12647	0.0434907	0.0450767	0.0558434
Cyanobacteria	0.00374247	0.00658177	0.00353008	0.00560762	0.00466787	0.00364238	0.00326798	0.00493705
Tenericutes	0.00243512	0.00396164	0.00127929	0.00257627	0.00200259	0.00242619	0.00207553	0.00282674
Deinococcus-Thermus	0.00167729	0.00221139	0.00130805	0.00193606	0.00200441	0.00162035	0.00133085	0.00174724
Chloroflexi	0.00106312	0.00147776	0.00091634	0.00131127	0.00134462	0.000803978	0.000615081	0.00121861
Armatimonadetes	0.000175989	0.000241052	0.000128212	0.000158124	0.000129562	0.000200839	0.000134366	0.00013772
Coprothermobacterota	3.59162e-06	1.04805e-05	1.08415e-05	1.15701e-05	1.3428e-05	1.4877e-05	7.32239e-06	1.90119e-05
Bacteroidetes	0.260985	0.185264	0.505919	0.312608	0.199473	0.263582	0.268755	0.366702
Chlorobi	0.00165574	0.00116334	0.00171154	0.00232944	0.00149124	0.00131135	0.00147729	0.00183627
Ignavibacteriae	0.000215497	0.000241052	0.000201746	0.000281538	0.000206864	0.00014722	0.000163656	0.00020913
Fibrobacteres	0.000251413	0.000157208	0.000200803	0.000154267	0.00017275	0.000170776	0.000217475	0.000272194
Gemmatimonadetes	0.000276555	0.00038778	0.000448743	0.000420379	0.000442399	0.000273985	0.000347814	0.00040945
Proteobacteria	0.352007	0.365802	0.204602	0.214401	0.25725	0.169352	0.106545	0.150624
Verrucomicrobia	0.0194989	0.0158675	0.0017945	0.00232172	0.148079	0.352832	0.406342	0.156455
Planctomycetes	0.00144024	0.00119478	0.00111714	0.00166223	0.00122993	0.000974753	0.000999873	0.0013568
Lentisphaerae	0.000323246	0.00039826	0.000302147	0.000300821	0.000368363	0.000276774	0.000322185	0.000387656
Chlamydiae	0.000240638	0.000482104	0.000201274	0.000323962	0.000279085	0.000190612	0.000198437	0.000268021
Kiritimatiellaeota	0.000140073	0.000136247	8.10754e-05	0.000250685	0.000115046	0.000118086	0.00010288	0.000104333
Spirochaetes	0.00269371	0.00457999	0.00245913	0.00357129	0.00349709	0.00273582	0.00230143	0.00396003
Fusobacteria	0.00198976	0.00318608	0.00104455	0.00223302	0.00196485	0.00207472	0.00175481	0.00261204
Acidobacteria	0.000944596	0.000922287	0.000792842	0.00118015	0.000974439	0.000828773	0.000915665	0.00107997
Thermotogae	0.000833256	0.00137295	0.000686312	0.000937175	0.0016502	0.00074385	0.0006473	0.00127101
Synergistetes	0.000772198	0.00180265	0.000551501	0.000948745	0.00101109	0.000773294	0.000531606	0.000969605
Deferribacteres	0.000125707	0.00216947	9.66305e-05	0.000597786	0.000357839	0.000156208	0.000120453	0.00021284
Elusimicrobia	0.000161623	0.000220091	0.00015508	0.000212118	0.000238801	0.0001497	0.00012924	0.000194756
Aquificae	0.000258597	0.000492585	0.00021353	0.000412665	0.000387598	0.000370375	0.000189284	0.000450256
Nitrospirae	0.000190356	0.000534507	0.000214001	0.000273825	0.000305941	0.000165817	0.000133268	0.000261065
Thermodesulfobacteria	0.00011134	0.000209611	5.84497e-05	0.000215974	0.000130651	6.10577e-05	8.49398e-05	0.0001252
Candidatus	3.59162e-06	1.04805e-05	0	7.71337e-06	3.6292e-07	2.16956e-06	5.85792e-06	4.63704e-07
Dictyoglomi	5.74659e-05	0.00018865	3.77095e-05	8.09904e-05	5.44379e-05	5.9508e-05	5.56502e-05	8.53215e-05
Calditrichaeota	4.30994e-05	4.19221e-05	0.0001103	0.000134984	0.000164403	6.47769e-05	8.78687e-05	0.000121027
Chrysiogenetes	7.18324e-05	0.000146727	6.55202e-05	0.000169694	0.000142627	0.000208898	0.000221869	0.000245763
Caldiserica	2.87329e-05	6.28832e-05	1.50838e-05	1.15701e-05	1.77831e-05	2.01459e-05	1.06175e-05	1.48385e-05
Chordata	0.00897186	0.0187811	0.00439692	0.0119789	0.00826005	0.00455794	0.00450876	0.00702511
Ascomycota	0.00920891	0.0105539	0.0102372	0.0104709	0.0102931	0.00753706	0.00779908	0.0107686
Basidiomycota	0.00234892	0.00268302	0.00526943	0.00251842	0.00287904	0.00195911	0.00203819	0.00282117
Mucoromycota	0.000635716	0.000880365	0.000373795	0.00066335	0.00066378	0.000470485	0.000474491	0.000685818
Microsporidia	6.10575e-05	0.000167689	5.04364e-05	7.3277e-05	7.43985e-05	5.02099e-05	6.62677e-05	0.000115462
Chytridiomycota	8.97905e-05	9.43248e-05	4.9965e-05	5.78503e-05	5.44379e-05	3.84322e-05	4.10054e-05	7.14104e-05
Apicomplexa	0.0033438	0.00519834	0.00385249	0.00476686	0.00975927	0.00396906	0.00352903	0.00506875
Eustigmatophyceae	0.00219807	0.00309176	0.00183645	0.00227544	0.000111416	0.000159928	6.66338e-05	0.00248731
Bacillariophyta	0.000201131	0.000167689	6.31634e-05	0.000246828	0.00370287	0.00193277	0.00185989	9.18134e-05
Euryarchaeota	0.00289125	0.00417125	0.0025534	0.00377184	0.00351814	0.00229912	0.00216011	0.00344486
Crenarchaeota	0.000175989	0.00019913	0.000133397	0.000269968	0.000259488	0.000250739	0.000212716	0.000290742
Thaumarchaeota	0.000114932	0.000136247	5.18505e-05	0.000161981	7.2221e-05	4.68005e-05	5.85792e-05	9.27408e-05

## Sheet: Order
	DKD				Ctrl
ID	72	228	60	252	324	360	372	384
Clostridiales	0.0940567	0.219601	0.0587882	0.135007	0.134164	0.0785384	0.043783	0.132342
Thermoanaerobacterales	0.00156288	0.00309341	0.000968803	0.00209157	0.00202498	0.0016086	0.00105013	0.0021015
Halanaerobiales	0.000226348	0.000471876	0.000178675	0.000358886	0.000271547	0.000250123	0.000172459	0.000322273
Natranaerobiales	6.10781e-05	0.00013632	4.76151e-05	0.000100334	4.10225e-05	3.84328e-05	2.70955e-05	6.21361e-05
Bacillales	0.0180827	0.0354117	0.0227959	0.0317904	0.0242704	0.0197027	0.0157465	0.0250561
Lactobacillales	0.0980735	0.0370895	0.107519	0.171181	0.0296727	0.0219693	0.066556	0.0408331
Selenomonadales	0.00124312	0.00222306	0.000933917	0.00175584	0.00173601	0.00107271	0.000887559	0.00161554
Veillonellales	0.000650303	0.000943752	0.000454465	0.000864414	0.000847313	0.000507995	0.000409727	0.000838837
Acidaminococcales	0.000427547	0.000933266	0.000270133	0.000621298	0.000661442	0.000335357	0.000227382	0.000583801
Tissierellales	0.00157366	0.00253765	0.000978232	0.0012889	0.00159044	0.00145239	0.00101059	0.00205188
Erysipelotrichales	0.00891022	0.00561008	0.00140865	0.00818878	0.00831667	0.0012906	0.00198712	0.00409866
Limnochordales	0.000143713	0.00027264	0.000105602	0.000150501	0.000177159	0.000118088	0.000108016	0.00016786
Streptomycetales	0.0070671	0.00860912	0.00615272	0.00711598	0.00903619	0.00578755	0.00441693	0.00617094
Corynebacteriales	0.0069665	0.00766537	0.0161703	0.00729735	0.0237306	0.0121981	0.00926335	0.0137747
Micrococcales	0.00515212	0.00565203	0.00773251	0.00593513	0.0191971	0.00835542	0.00509358	0.0068396
Pseudonocardiales	0.00233893	0.00228598	0.00214834	0.00223436	0.00305527	0.00187422	0.00129033	0.0019086
Propionibacteriales	0.00218085	0.00251667	0.00224781	0.00218419	0.00349925	0.00219563	0.00187178	0.00247339
Micromonosporales	0.00201558	0.00248521	0.00169623	0.00199896	0.00246897	0.00151748	0.00111274	0.00165217
Bifidobacteriales	0.0508565	0.00370161	0.00190366	0.0147954	0.0439986	0.00237602	0.0143148	0.011414
Actinomycetales	0.00114971	0.00120591	0.000932974	0.00114226	0.00151021	0.0011567	0.000809935	0.00124179
Streptosporangiales	0.000725752	0.00123736	0.000796257	0.000710055	0.00108038	0.000590749	0.000466481	0.000775773
Frankiales	0.000495811	0.00046139	0.000417693	0.000490092	0.00070791	0.000508305	0.000360663	0.000499407
Jiangellales	0.000147306	0.000230695	0.000195646	0.000219963	0.000278807	0.000104141	9.66649e-05	0.000126127
Geodermatophilales	0.00021557	0.000283126	0.000225818	0.000216104	0.000271184	0.000176357	0.000101425	0.000168324
Glycomycetales	6.82638e-05	4.19445e-05	0.000137188	0.000111911	9.25728e-05	6.75674e-05	3.40524e-05	0.000119171
Catenulisporales	9.70065e-05	9.43752e-05	0.000122102	0.000108052	0.000161549	9.32925e-05	0.00010472	8.57848e-05
Candidatus	1.43713e-05	2.09723e-05	0	1.5436e-05	0	0	6.22463e-06	1.57659e-05
Nakamurellales	8.98208e-05	0.00013632	9.80589e-05	8.48978e-05	0.000188413	0.000155281	8.12864e-05	0.000121954
Kineosporiales	0.000122156	0.00013632	5.75153e-05	0.000104193	0.000113266	0.000112509	6.66402e-05	7.88293e-05
Acidothermales	1.07785e-05	9.43752e-05	4.1015e-05	2.3154e-05	4.35637e-05	3.81229e-05	2.01385e-05	3.19954e-05
Actinopolysporales	3.59283e-05	3.14584e-05	3.25292e-05	6.17439e-05	3.594e-05	1.0538e-05	2.5997e-05	4.31243e-05
Eggerthellales	0.00787908	0.00349188	0.00338303	0.00425261	0.0078872	0.0030396	0.00258322	0.00454706
Coriobacteriales	0.00233893	0.00307244	0.00149964	0.00234627	0.00846369	0.00254338	0.00241186	0.00314854
Solirubrobacterales	9.70065e-05	7.3403e-05	0.000166889	0.000181373	0.000215277	0.000198363	5.93171e-05	7.0019e-05
Rubrobacterales	0.000172456	0.000262153	9.52303e-05	0.000142783	0.000206564	0.000190304	0.000318189	0.000320418
Acidimicrobiales	2.87427e-05	2.09723e-05	3.06434e-05	2.3154e-05	3.04946e-05	5.54796e-05	3.11232e-05	3.80236e-05
Nostocales	0.00111018	0.00197139	0.00100322	0.00172497	0.00130038	0.00104822	0.000940652	0.00145278
Oscillatoriales	0.00059641	0.000912294	0.000495952	0.000710055	0.000691573	0.0004302	0.0003819	0.000638054
Chroococcales	0.000305391	0.000849377	0.000318691	0.000710055	0.000437815	0.000365422	0.000341622	0.000537894
Synechococcales	0.00136887	0.00229646	0.00140064	0.00182144	0.0018932	0.00151655	0.00137418	0.0019494
Gloeobacterales	0.000136528	0.00032507	0.000136717	0.000273988	0.00013178	0.000132345	8.86095e-05	0.00011778
Pleurocapsales	0.000129342	0.000104861	8.15586e-05	0.000169796	0.000125246	9.1123e-05	8.82433e-05	0.000160905
Chroococcidiopsidales	4.67068e-05	3.14584e-05	4.8558e-05	5.40259e-05	4.7557e-05	2.51053e-05	2.16031e-05	4.3588e-05
Gloeoemargaritales	4.3114e-05	7.3403e-05	4.33722e-05	0.000135065	4.06594e-05	3.25439e-05	3.00247e-05	3.52413e-05
Mycoplasmatales	0.000988029	0.00192945	0.000458708	0.00116156	0.000748932	0.000952452	0.000758307	0.00113051
Entomoplasmatales	0.000844315	0.00128979	0.000471437	0.000798811	0.000781605	0.000968569	0.00087511	0.00109016
Acholeplasmatales	0.000603596	0.00073403	0.000348863	0.000617439	0.000472303	0.000504896	0.000441949	0.000605595
Deinococcales	0.000988029	0.00119542	0.000826429	0.00111139	0.00108038	0.000835294	0.000676288	0.000948734
Thermales	0.000686231	0.00101716	0.000481337	0.000821965	0.000924276	0.000784773	0.000654685	0.000798495
Anaerolineales	0.000136528	0.000262153	0.000176789	0.00019295	0.000249402	0.000125217	0.000105086	0.000260137
Dehalococcoidales	0.000359283	0.000618682	0.000319163	0.000436066	0.000466131	0.000289176	0.000200653	0.000504508
Chloroflexales	0.00019042	0.000125834	0.000145674	0.000212245	0.000199304	0.000133585	0.00010948	0.000177134
Ardenticatenales	0.00019042	0.000230695	6.78869e-05	0.000204527	0.000128876	5.76492e-05	4.2474e-05	6.5382e-05
Caldilineales	0.000125749	7.3403e-05	8.76873e-05	0.00011577	0.000129239	0.000122117	9.04402e-05	0.000102478
Thermomicrobiales	1.07785e-05	6.29168e-05	1.93289e-05	1.9295e-05	2.28709e-05	1.11579e-05	6.22463e-06	1.90118e-05
Sphaerobacterales	4.67068e-05	0.000104861	9.90018e-05	0.000127347	0.000148843	6.47779e-05	6.00494e-05	8.94945e-05
Chthonomonadales	8.26351e-05	0.000146806	6.64726e-05	5.01669e-05	6.13522e-05	0.00010941	6.6274e-05	7.88293e-05
Fimbriimonadales	9.34136e-05	9.43752e-05	6.17583e-05	0.000108052	6.82497e-05	9.14329e-05	6.81048e-05	5.88901e-05
Coprothermobacterales	3.59283e-06	1.04861e-05	1.08431e-05	1.1577e-05	1.34321e-05	1.48772e-05	7.3231e-06	1.90118e-05
Bacteroidales	0.229514	0.161759	0.47542	0.276408	0.175377	0.241965	0.242061	0.334414
Marinilabiliales	0.00137605	0.000775974	0.00139357	0.00174426	0.00103536	0.000703258	0.000785768	0.00126312
Flavobacteriales	0.0151546	0.0126148	0.0130975	0.017022	0.0115088	0.0104553	0.0136246	0.0162096
Cytophagales	0.010315	0.00624974	0.0102698	0.0117545	0.00729038	0.00694394	0.00827693	0.00952907
Sphingobacteriales	0.0023533	0.00221257	0.00306198	0.00295985	0.00201881	0.00160798	0.00187618	0.00254294
Chitinophagales	0.00124671	0.000985697	0.00158214	0.00170567	0.00141146	0.00105473	0.00117426	0.00159699
Bacteroidetes	7.18566e-06	0	5.65724e-06	3.85899e-06	0	3.09942e-07	1.83077e-06	8.81034e-06
Saprospirales	0.000423954	0.00027264	0.000411565	0.000474656	0.000309665	0.000305603	0.000349678	0.000424751
Chlorobiales	0.0016563	0.00116396	0.00171179	0.00233083	0.00149169	0.00131136	0.00147743	0.00183626
Ignavibacteriales	0.00021557	0.000241181	0.000201775	0.000281706	0.000206927	0.000147222	0.000163671	0.00020913
Fibrobacterales	0.000280241	0.000283126	0.00021309	0.000216104	0.000202571	0.000186585	0.000229579	0.000288886
Gemmatimonadales	0.000276648	0.000387987	0.000448808	0.00042063	0.000442534	0.000273989	0.000347847	0.000409449
Enterobacterales	0.0130348	0.0236253	0.113902	0.0163351	0.0212148	0.0137695	0.0120498	0.0182207
Pseudomonadales	0.00983358	0.00981502	0.00741335	0.0111949	0.0111654	0.00745318	0.00709242	0.00992832
Xanthomonadales	0.00342038	0.00311438	0.00274235	0.00366218	0.00351668	0.00259297	0.0025034	0.0030238
Alteromonadales	0.00191857	0.00380647	0.00196495	0.00331873	0.00262398	0.00185748	0.00172203	0.00261945
Chromatiales	0.00154492	0.00193994	0.00143034	0.00173655	0.00175271	0.00145797	0.0013339	0.00180612
Oceanospirillales	0.00213773	0.00238035	0.00201304	0.00231925	0.00276085	0.00157544	0.00156092	0.00241171
Vibrionales	0.00134013	0.00223355	0.00123611	0.0019951	0.00164126	0.00129556	0.001335	0.00173517
Aeromonadales	0.00153055	0.00216014	0.00131248	0.00193336	0.00196037	0.00167462	0.00177329	0.00238946
Thiotrichales	0.00117486	0.00151	0.0007972	0.000964748	0.000576856	0.000885504	0.000452201	0.00118847
Pasteurellales	0.000869465	0.00208674	0.0008005	0.00138152	0.00149387	0.000754089	0.000755011	0.00104055
Cellvibrionales	0.000743716	0.000765488	0.000683584	0.0010072	0.000909392	0.000613375	0.000588777	0.000841619
Legionellales	0.000377247	0.00118493	0.000336606	0.00133135	0.000441082	0.000378439	0.000716199	0.000485496
Methylococcales	0.000334133	0.000398473	0.000306906	0.00045922	0.000392073	0.000235556	0.000242395	0.000351486
Acidiferrobacterales	0.000194013	0.000157292	0.000193289	0.000239258	0.000229798	0.000139474	0.000123028	0.000194291
Orbales	7.54495e-05	0.000178264	4.62008e-05	0.000123488	8.93055e-05	6.47779e-05	4.97971e-05	7.83656e-05
Immundisolibacterales	3.59283e-05	9.43752e-05	3.30006e-05	5.78849e-05	6.93388e-05	0.00016179	5.34586e-05	6.63094e-05
Salinisphaerales	8.26351e-05	2.09723e-05	8.91016e-05	7.33209e-05	5.9174e-05	6.66375e-05	4.86986e-05	4.77613e-05
Nevskiales	8.98208e-05	0	4.80866e-05	4.63079e-05	9.4751e-05	4.33919e-05	5.16278e-05	6.39909e-05
Cardiobacteriales	2.51498e-05	1.04861e-05	2.54576e-05	1.9295e-05	5.40916e-05	2.91345e-05	1.46462e-05	3.66324e-05
Rhizobiales	0.0135773	0.0218217	0.0203105	0.0192564	0.073762	0.0242867	0.0143771	0.0208077
Sphingomonadales	0.00528506	0.00422591	0.00443858	0.00618211	0.0131076	0.00496031	0.00393287	0.00487907
Rhodobacterales	0.00427906	0.00429932	0.003367	0.00479673	0.00589997	0.0035507	0.0030973	0.00429759
Rhodospirillales	0.00357487	0.00437272	0.00342593	0.0049781	0.00533836	0.00335543	0.00276484	0.00431521
Caulobacterales	0.00397367	0.00360723	0.000994261	0.00542574	0.00197924	0.000927656	0.00079419	0.00105631
Pelagibacterales	0.000143713	0.000713057	9.28731e-05	0.000239258	0.000192406	0.000154041	0.000128887	0.000214694
Rickettsiales	0.000625153	0.000964725	0.000464837	0.000883709	0.000377552	0.000729603	0.000645897	0.000807305
Parvularculales	1.07785e-05	1.04861e-05	3.91293e-05	1.5436e-05	1.56103e-05	2.04562e-05	1.68431e-05	3.61687e-05
Holosporales	6.82638e-05	0.000115348	4.8558e-05	5.40259e-05	6.13522e-05	5.02106e-05	4.13755e-05	9.04219e-05
Magnetococcales	3.59283e-05	7.3403e-05	3.11148e-05	3.47309e-05	4.7557e-05	3.62632e-05	1.97724e-05	4.17332e-05
Burkholderiales	0.0164049	0.0167778	0.0168605	0.0191213	0.0632563	0.0316534	0.024829	0.0271817
Neisseriales	0.00189702	0.00158341	0.00146193	0.00243117	0.00179809	0.00169476	0.00137418	0.00189283
Rhodocyclales	0.00158085	0.00148903	0.00103386	0.00207614	0.00138968	0.00110649	0.00122442	0.00156175
Nitrosomonadales	0.00115689	0.00124785	0.000982003	0.0013738	0.00127896	0.00111486	0.000787965	0.00110593
Myxococcales	0.00301079	0.00281028	0.00232843	0.00297914	0.00265666	0.00218106	0.00184176	0.00235004
Desulfovibrionales	0.00547907	0.00758148	0.00347308	0.00594671	0.00963628	0.00281148	0.00255247	0.00554124
Desulfuromonadales	0.00262277	0.00236987	0.00186359	0.00271673	0.00248095	0.00210265	0.001785	0.00248312
Desulfobacterales	0.000916172	0.00146806	0.000838215	0.00118471	0.00134793	0.000681253	0.000653953	0.00110268
Syntrophobacterales	0.000298205	0.000566251	0.000211675	0.000474656	0.000381545	0.000311492	0.000269856	0.000407594
Desulfarculales	0.00019042	0.000293612	0.00015416	0.000246976	0.00018333	0.00010445	8.93418e-05	0.000144211
Bradymonadales	0.000172456	7.3403e-05	0.000115974	0.000146642	0.000183693	0.000111579	5.74863e-05	0.000154876
Desulfurellales	8.6228e-05	9.43752e-05	0.000106545	0.000104193	0.000159733	9.20528e-05	7.83571e-05	0.000150239
Campylobacterales	0.247334	0.232803	0.00608767	0.0847358	0.0200814	0.0517879	0.0122926	0.02281
Nautiliales	5.02996e-05	0.000262153	4.14865e-05	0.000204527	5.26394e-05	3.16141e-05	2.56308e-05	4.8225e-05
Bdellovibrionales	0.000122156	0.000241181	0.000134831	0.000196809	0.000201482	0.000128006	0.00012376	0.000218867
Bacteriovoracales	8.98208e-05	0.000104861	9.24017e-05	0.000131206	9.83813e-05	7.06668e-05	6.99356e-05	9.92322e-05
Acidithiobacillales	0.000122156	0.000167778	0.000103245	0.000142783	0.000165179	0.000155591	0.00012376	0.000168787
Mariprofundales	0.000125749	4.19445e-05	0.000129174	9.26158e-05	0.000114718	6.91171e-05	5.74863e-05	0.000104333
Opitutales	0.000826351	0.000576738	0.000826901	0.000930017	0.00092355	0.000810188	0.00084179	0.0010016
Puniceicoccales	0.000201199	0.00018875	3.06434e-05	0.000185232	0.000133232	0.00021293	0.000194062	0.000174352
Verrucomicrobiales	0.0183917	0.0150791	0.000892902	0.00116156	0.14703	0.351794	0.405299	0.155203
Methylacidiphilales	8.26351e-05	2.09723e-05	4.38436e-05	4.24489e-05	3.70291e-05	1.98363e-05	4.54032e-05	7.41923e-05
Planctomycetales	0.00116048	0.000933266	0.000844815	0.00129662	0.000869821	0.000741071	0.000718396	0.00100113
Candidatus	0	0	4.71437e-07	0	0	0	0	0
Phycisphaerales	0.000233534	8.38891e-05	0.000115974	0.000243117	0.000105279	7.90352e-05	0.000103256	0.000111752
Victivallales	0.000323355	0.000398473	0.000302191	0.000301001	0.000368476	0.000276778	0.000322216	0.000387655
Chlamydiales	0.000100599	0.000251667	0.000107959	0.000135065	0.000144123	8.64738e-05	8.12864e-05	0.000127518
Parachlamydiales	0.00014012	0.000230695	9.33445e-05	0.000189091	0.000135047	0.000103831	0.00011717	0.000140502
Kiritimatiellales	0.00014012	0.00013632	8.10872e-05	0.000250835	0.000115081	0.000118088	0.00010289	0.000104333
Spirochaetales	0.00213773	0.00322973	0.00216767	0.00272059	0.00279279	0.00210451	0.00179123	0.00346849
Brachyspirales	0.000499404	0.00125834	0.000203661	0.000725491	0.000636756	0.000573083	0.000469411	0.00040203
Fusobacteriales	0.00199043	0.00318779	0.0010447	0.00223436	0.00196545	0.00207475	0.00175498	0.00261203
Acidobacteriales	0.000714973	0.00078646	0.000649169	0.000914581	0.000800482	0.000785393	0.000877673	0.00091442
Solibacterales	0.000226348	0.00013632	0.000143317	0.000262411	0.000173892	4.33919e-05	3.80801e-05	0.000165542
Thermotogales	0.000549703	0.000849377	0.000295591	0.000632875	0.00113737	0.000328848	0.000296952	0.000603276
Petrotogales	0.000222756	0.000450904	0.000332363	0.000181373	0.000435637	0.000330088	0.000268392	0.000545313
Kosmotogales	6.10781e-05	7.3403e-05	5.79868e-05	0.000123488	7.73255e-05	8.49241e-05	8.20187e-05	0.000122417
Synergistales	0.00104911	0.00180362	0.000883002	0.000949312	0.0010114	0.000773305	0.000863027	0.00144675
Deferribacterales	0.000125749	0.00217063	9.66446e-05	0.000598144	0.000357948	0.000156211	0.000120465	0.000212839
Endomicrobiales	5.74853e-05	5.24307e-05	4.47865e-05	0.000100334	8.74904e-05	6.57077e-05	5.85848e-05	7.60471e-05
Elusimicrobiales	0.000104192	0.00013632	0.000110316	0.000111911	0.000151384	8.39943e-05	7.06679e-05	0.000118708
Aquificales	0.000176049	0.000419445	0.000166889	0.000351168	0.000333988	0.000295685	0.000143167	0.000373744
Desulfurobacteriales	8.26351e-05	6.29168e-05	4.66723e-05	6.17439e-05	5.37285e-05	0.000436708	4.61355e-05	7.65108e-05
Nitrospirales	0.00019042	0.000534793	0.000214032	0.000273988	0.000306035	0.000165819	0.00013328	0.000261064
Thermodesulfobacteriales	0.000111378	0.000209723	5.84582e-05	0.000216104	0.000130691	6.10586e-05	8.49479e-05	0.0001252
Dictyoglomales	5.74853e-05	0.00018875	3.7715e-05	8.10388e-05	5.44546e-05	5.95089e-05	5.56555e-05	8.53211e-05
Calditrichales	4.3114e-05	8.38891e-05	0.000110316	0.000243117	0.0003162	6.47779e-05	8.78772e-05	0.000121026
Chrysiogenales	7.18566e-05	0.000146806	6.55297e-05	0.000169796	0.000142671	0.000208901	0.00022189	0.000245762
Caldisericales	2.87427e-05	6.29168e-05	1.5086e-05	1.1577e-05	1.77885e-05	2.01462e-05	1.06185e-05	1.48385e-05
Primates	0.00897489	0.0187912	0.00439756	0.011986	0.00826258	0.00455801	0.0045092	0.00702508
Hypocreales	0.00125749	0.00122688	0.00109232	0.00150115	0.00132071	0.00116848	0.00120428	0.00150054
Glomerellales	0.000276648	0.000471876	0.000355464	0.000436066	0.000417122	0.000316761	0.000307936	0.000399247
Microascales	0.000104192	2.09723e-05	8.39158e-05	5.01669e-05	5.84479e-05	4.52515e-05	4.76001e-05	8.76397e-05
Sordariales	0.000510182	0.000503335	0.000534138	0.000544118	0.000605535	0.000445077	0.00038373	0.000562934
Magnaporthales	0.000150899	0.000220209	0.00015416	0.000208386	0.000168446	0.000136684	0.000157813	0.000193827
Togniniales	3.23355e-05	0.000157292	6.50583e-05	0.00011577	5.48176e-05	8.27545e-05	9.41018e-05	9.73774e-05
Ophiostomatales	0.000194013	0.000167778	0.000138131	0.000243117	0.000188776	0.000146603	0.00011424	0.00017667
Xylariales	6.10781e-05	7.3403e-05	0.000107488	5.78849e-05	0.000138315	5.39299e-05	6.37109e-05	0.000116389
Helotiales	0.000481439	0.000524307	0.000502552	0.000544118	0.000569232	0.000326369	0.000406432	0.000551805
Eurotiales	0.00190779	0.00197139	0.00195316	0.00206842	0.00196327	0.00139629	0.00139798	0.00203333
Onygenales	0.000370062	0.00032507	0.000309263	0.000393617	0.000410951	0.000259112	0.000269124	0.000393683
Chaetothyriales	0.00104551	0.00110104	0.000841987	0.0011577	0.000919193	0.000744481	0.00077991	0.00107903
Verrucariales	7.90423e-05	2.09723e-05	2.07432e-05	6.56029e-05	4.61049e-05	2.1386e-05	2.38001e-05	3.66324e-05
Pleosporales	0.000492218	0.000713057	0.00065954	0.000555695	0.00057613	0.000432369	0.000500168	0.000638517
Capnodiales	0.000348505	0.00032507	0.000304548	0.000273988	0.000422568	0.000203322	0.000215665	0.00039461
Dothideales	9.70065e-05	1.04861e-05	9.85303e-05	7.71798e-05	0.000100922	9.20528e-05	8.97079e-05	8.81034e-05
Botryosphaeriales	0.000114971	9.43752e-05	0.000131059	6.17439e-05	0.000144486	7.68656e-05	0.000106917	0.000133082
Venturiales	2.51498e-05	0	8.10872e-05	7.33209e-05	7.1517e-05	8.83335e-05	0.000112043	0.000124272
Xylonales	2.87427e-05	1.04861e-05	5.09152e-05	3.47309e-05	3.84812e-05	0.00010662	0.000134379	0.000104333
Pezizales	9.34136e-05	0.000209723	5.18581e-05	0.000227681	0.00011145	5.98188e-05	4.5037e-05	8.48574e-05
Orbiliales	5.74853e-05	0.000104861	4.29008e-05	8.87568e-05	4.13855e-05	3.53334e-05	5.12617e-05	6.30635e-05
Saccharomycetales	0.00126108	0.00195042	0.00248023	0.00142011	0.00164344	0.00114214	0.00111677	0.00166191
Pneumocystidales	4.67068e-05	0.000167778	2.5929e-05	0.000162078	0.000156103	8.24446e-05	8.82433e-05	0.00013401
Schizosaccharomycetales	0.000150899	0.000146806	0.000149446	8.87568e-05	0.000124519	7.09767e-05	8.42156e-05	0.000106651
Polyporales	0.000229941	0.000283126	0.000245147	0.000397476	0.000303494	0.000147222	0.000167699	0.00023046
Russulales	6.10781e-05	9.43752e-05	7.77871e-05	7.71798e-05	0.000101649	0.00010724	7.61602e-05	0.000122417
Hymenochaetales	3.23355e-05	5.24307e-05	3.20577e-05	8.87568e-05	4.82831e-05	4.55615e-05	6.81048e-05	8.30026e-05
Gloeophyllales	5.02996e-05	3.14584e-05	2.35719e-05	6.56029e-05	5.19134e-05	1.73568e-05	3.18555e-05	4.49791e-05
Corticiales	1.79642e-05	4.19445e-05	3.72435e-05	4.24489e-05	4.792e-05	0.000131105	0.000173557	0.000148848
Agaricales	0.000201199	0.000387987	0.000247504	0.000189091	0.000245409	0.00010507	0.000116071	0.000211448
Boletales	0.00014012	0.000104861	8.72159e-05	8.10388e-05	7.22431e-05	7.12867e-05	5.71202e-05	9.87685e-05
Tremellales	0.000370062	0.000408959	0.000387521	0.000358886	0.000444712	0.000248883	0.00026473	0.000377453
Trichosporonales	8.98208e-05	0.000125834	0.00269945	0.000146642	0.000101286	6.07486e-05	6.37109e-05	9.69137e-05
Exobasidiales	5.74853e-05	7.3403e-05	5.51581e-05	3.47309e-05	6.93388e-05	7.56259e-05	5.85848e-05	9.13493e-05
Georgefischeriales	6.4671e-05	6.29168e-05	3.3472e-05	5.40259e-05	5.59067e-05	5.67194e-05	4.57694e-05	4.72976e-05
Entylomatales	0.000125749	3.14584e-05	9.90018e-05	9.64748e-05	6.35303e-05	4.21521e-05	3.77139e-05	5.37894e-05
Microstromatales	8.26351e-05	8.38891e-05	9.99447e-05	9.26158e-05	0.000127424	3.53334e-05	4.5037e-05	8.57848e-05
Ceraceosorales	6.10781e-05	6.29168e-05	5.46867e-05	3.08719e-05	3.63031e-05	3.34737e-05	2.89262e-05	6.5382e-05
Ustilaginales	0.000262277	0.000251667	0.000418165	0.000250835	0.000356859	0.000303433	0.000302444	0.000397393
Malasseziales	3.23355e-05	8.38891e-05	6.83584e-05	3.85899e-05	6.42564e-05	0.000130176	0.000134745	9.1813e-05
Pucciniales	0.000208384	0.000220209	0.00014756	0.000212245	0.000190228	0.000177907	0.00015708	0.000215621
Sporidiobolales	0.000186827	0.00018875	0.000127759	8.10388e-05	0.000129602	6.32282e-05	6.07817e-05	9.92322e-05
Mixiales	2.51498e-05	1.04861e-05	1.55574e-05	1.9295e-05	2.61382e-05	2.23158e-05	2.92924e-05	3.47776e-05
Wallemiales	3.23355e-05	4.19445e-05	0.000309734	0.000142783	0.000339797	8.12048e-05	0.000115705	0.000221186
Glomerales	0.000287427	0.000618682	0.000149917	0.00042063	0.000351777	0.000306843	0.000273152	0.00039461
Mucorales	0.000211977	0.00018875	0.000158874	0.000131206	0.00019168	0.000113439	0.00015049	0.000199856
Mortierellales	0.000136528	0.000241181	0.000115502	0.000185232	0.000194947	0.000100421	0.00011717	0.000205884
Spizellomycetales	5.74853e-05	7.3403e-05	3.3472e-05	1.1577e-05	3.44879e-05	1.70468e-05	1.1717e-05	2.96769e-05
Rhizophydiales	9.34136e-05	2.09723e-05	1.65003e-05	4.63079e-05	1.96037e-05	2.1386e-05	2.92924e-05	4.17332e-05
Haemosporida	0.000653895	0.00114299	0.000519524	0.000821965	0.000853122	0.000560685	0.000536417	0.000816115
Eucoccidiorida	0.00116408	0.00178264	0.00185605	0.00202597	0.0067854	0.00182525	0.0012149	0.00198325
Eugregarinorida	3.59283e-05	1.04861e-05	1.88575e-05	1.9295e-05	1.96037e-05	1.30176e-05	8.42156e-06	2.31851e-05
Hymenostomatida	0.000323355	0.000671113	0.00022959	0.000447643	0.00051514	0.000326059	0.000289995	0.00047854
Peniculida	0.000219163	0.000440418	0.000141903	0.000293283	0.000286431	0.000154971	0.000142434	0.000228605
Perkinsida	5.02996e-05	4.19445e-05	8.43872e-05	8.10388e-05	0.000100196	3.65732e-05	4.57694e-05	9.1813e-05
Dictyosteliales	0.000179642	0.000723543	0.00032482	0.000254693	0.000229072	0.000117778	0.000374943	0.000156268
Acytosteliales	0.000502996	0.000335556	0.000176317	0.000544118	0.00022036	0.000123667	0.00016184	0.000231387
Longamoebia	0.000147306	0.000146806	0.000147088	0.000100334	0.000180426	0.000227807	0.000236902	0.000181771
Eustigmatales	7.54495e-05	2.09723e-05	4.43151e-05	5.01669e-05	0.00011145	0.00015993	6.66402e-05	0.000551342
Peronosporales	0.000413176	0.000566251	0.000347449	0.000520964	0.000396792	0.000306223	0.000348213	0.00043217
Saprolegniales	0.000276648	0.000356529	0.000282391	0.000331873	0.000376826	0.00048134	0.000576328	0.000584264
Pelagomonadales	0.000197606	0.000178264	0.000371021	0.000219963	0.000427287	0.00026469	0.000366155	0.000429388
Naviculales	0.000122156	6.29168e-05	2.92291e-05	8.10388e-05	4.7194e-05	0.000349615	2.52647e-05	3.24591e-05
Thalassiosirales	7.90423e-05	0.000104861	3.39435e-05	0.000165937	0.000544909	3.31638e-05	3.95447e-05	5.93538e-05
Trichomonadida	0.000208384	0.00032507	0.000176317	0.000416771	0.00128622	0.000222228	0.000217496	0.000227678
Kinetoplastida	0.000438325	0.000996183	0.000352635	0.000466938	0.000494448	0.00037348	0.000399475	0.000487351
Schizopyrenida	7.18566e-05	0.000167778	7.07156e-05	5.40259e-05	0.000122704	9.91814e-05	0.000100693	0.000226287
Pyrenomonadales	0.000125749	0.000115348	0.000103716	9.64748e-05	0.000149206	0.000141024	0.000125591	0.000173888
Cryptomonadales	0.000118563	3.14584e-05	0.000102302	1.5436e-05	0.000132143	2.16959e-06	4.76001e-06	7.41923e-06
Isochrysidales	0.000323355	0.000209723	0.000337077	0.000270129	0.000296596	0.000242065	0.000172825	0.000242052
Methanobacteriales	0.000384433	0.000534793	0.000290405	0.000540259	0.000538374	0.000316761	0.000355536	0.000555979
Methanococcales	0.000233534	0.000629168	0.000141431	0.000316437	0.000304946	0.000206421	0.000188204	0.000328765
Halobacteriales	0.000352097	0.000241181	0.000374321	0.00049781	0.000387354	0.000230597	0.000244958	0.000354732
Natrialbales	0.000251498	0.000304098	0.000281448	0.000239258	0.000296233	0.000171088	0.00015232	0.000222113
Haloferacales	0.000247905	0.00032507	0.000257405	0.000347309	0.000254121	0.000217579	0.000187837	0.000264774
Thermoplasmatales	9.70065e-05	0.000167778	8.25015e-05	8.10388e-05	0.000120526	6.9737e-05	8.42156e-05	0.000163223
Methanomassiliicoccales	4.67068e-05	0.000209723	7.873e-05	8.10388e-05	0.000109998	0.000111889	4.5037e-05	0.000100623
Methanosarcinales	0.000538925	0.000870349	0.00048558	0.000783375	0.000701738	0.000462743	0.000420712	0.000689988
Methanomicrobiales	0.000316169	0.000293612	0.000220161	0.000366604	0.0003761	0.000192164	0.000170994	0.000312535
Methanocellales	3.23355e-05	5.24307e-05	3.72435e-05	3.08719e-05	4.28376e-05	1.82866e-05	2.19693e-05	3.75599e-05
Thermococcales	0.000323355	0.000335556	0.000245147	0.000351168	0.00029224	0.0002151	0.000209807	0.000365861
Archaeoglobales	6.10781e-05	0.00018875	5.6101e-05	0.000127347	9.03946e-05	8.33744e-05	7.54279e-05	4.54428e-05
Methanopyrales	0	0	1.41431e-06	3.85899e-06	2.54121e-06	2.47954e-06	1.83077e-06	1.39111e-06
Sulfolobales	0.000104192	0.000104861	3.7715e-05	0.000131206	0.000119074	6.07486e-05	4.2474e-05	0.000109897
Acidilobales	1.79642e-05	6.29168e-05	5.65724e-06	7.71798e-06	2.54121e-05	5.54796e-05	3.0757e-05	2.50399e-05
Desulfurococcales	3.23355e-05	3.14584e-05	4.33722e-05	9.64748e-05	4.82831e-05	4.15322e-05	4.35724e-05	4.91524e-05
Thermoproteales	2.1557e-05	0	4.62008e-05	3.47309e-05	6.67976e-05	9.29826e-05	9.59326e-05	0.000106651
Nitrosopumilales	6.10781e-05	0.000115348	3.7715e-05	7.33209e-05	4.17485e-05	4.06024e-05	5.01632e-05	7.83656e-05
Nitrososphaerales	3.59283e-05	2.09723e-05	1.79146e-05	5.01669e-05	8.71273e-06	4.33919e-06	5.49232e-06	7.41923e-06
Candidatus	0	1.04861e-05	0	0	0	0	0	1.43748e-05
Caudovirales	0.000427547	0.000912294	0.000609097	0.000405194	0.000585568	0.000447556	0.000592805	0.000638517
Herpesvirales	0.000104192	7.3403e-05	9.24017e-05	0.000216104	8.05928e-05	7.77954e-05	3.77139e-05	7.97567e-05
Ligamenvirales	3.59283e-06	0	1.36717e-05	0	1.45212e-06	2.07661e-05	1.02523e-05	2.45762e-05
Picornavirales	0	1.04861e-05	0	7.71798e-06	2.17818e-05	0	1.46462e-06	3.24591e-06
Tymovirales	0	0	0	0	7.26061e-07	6.19884e-07	0	0
Nidovirales	1.07785e-05	2.09723e-05	4.71437e-07	1.9295e-05	4.35637e-06	6.19884e-07	2.92924e-06	4.17332e-06
Mononegavirales	3.59283e-06	1.04861e-05	4.71437e-06	0	4.7194e-06	3.09942e-06	1.09846e-06	1.02014e-05
Bunyavirales	0	0	4.71437e-06	7.71798e-06	2.97685e-05	7.74855e-06	1.50123e-05	7.88293e-06
Ortervirales	3.59283e-06	0	1.41431e-06	0	1.08909e-06	6.19884e-07	6.95694e-06	0

## Sheet: Family
	DKD				Ctrl
ID	72	228	60	252	324	360	372	384
Lachnospiraceae	0.0360091	0.0912591	0.0268792	0.0611055	0.0550726	0.0143446	0.00900454	0.0535063
Clostridiaceae	0.0276462	0.0207742	0.0125686	0.0296792	0.0139803	0.00904888	0.00702612	0.0165495
Ruminococcaceae	0.0171035	0.08215	0.0112708	0.0280982	0.0474139	0.0122707	0.00697519	0.0416411
Eubacteriaceae	0.00311137	0.00673188	0.00231971	0.00526479	0.00458547	0.00221473	0.00131296	0.00558062
Peptococcaceae	0.00234521	0.0045335	0.00153736	0.003046	0.00337523	0.00178085	0.00121841	0.00295549
Peptostreptococcaceae	0.00411132	0.00496476	0.00249467	0.00308465	0.00445754	0.00715692	0.00401215	0.00898146
Oscillospiraceae	0.00246751	0.00741559	0.000731895	0.00312717	0.00318879	0.00239381	0.00111471	0.00279547
Clostridiales	3.59695e-06	3.15557e-05	1.88633e-05	7.73096e-06	0	0	0	9.3855e-07
Clostridiales	0	0	4.71582e-07	0	0	0	0	1.8771e-06
Clostridiales	0	0	4.71582e-07	1.15964e-05	0	0	0	1.8771e-06
Symbiobacteriaceae	0.000147475	0.000231408	0.000123554	0.000293777	0.000301652	0.000194596	0.000121658	0.000209766
Heliobacteriaceae	0.000154669	0.000410224	0.000158923	0.000278315	0.000325639	0.00021539	0.000159768	0.000282504
Christensenellaceae	0.000449619	0.000757337	0.000255597	0.000529571	0.000790474	0.000256668	0.000182487	0.000581901
Syntrophomonadaceae	8.99239e-05	0.000157778	6.74362e-05	0.000115964	0.000145011	8.78321e-05	8.28155e-05	0.000120134
Thermoanaerobacterales	1.43878e-05	1.05186e-05	2.12212e-05	1.15964e-05	3.63436e-07	0	2.56508e-06	9.3855e-07
Thermoanaerobacteraceae	0.000830896	0.00145156	0.000513553	0.000977967	0.00111684	0.000759453	0.000486633	0.000960137
Thermodesulfobiaceae	3.95665e-05	0.00014726	2.21643e-05	6.95787e-05	4.50661e-05	5.30717e-05	3.9942e-05	5.72516e-05
Thermoanaerobacterales	0	0	0	0	0	0	0	2.34638e-06
Halanaerobiaceae	0.000143878	0.000231408	0.000133458	0.000224198	0.000161002	0.000161388	0.000108833	0.000190056
Halobacteroidaceae	8.27299e-05	0.000241927	4.52719e-05	0.000135292	0.000110848	8.90736e-05	6.37606e-05	0.00013609
Natranaerobiaceae	6.11482e-05	0.000136741	4.76298e-05	0.000100503	4.10683e-05	3.84847e-05	2.71166e-05	6.28829e-05
Bacillaceae	0.00805718	0.0192595	0.00867286	0.0150676	0.0109994	0.00941076	0.00761646	0.0114799
Paenibacillaceae	0.00539183	0.007647	0.00436921	0.00739853	0.00735813	0.00383885	0.00298466	0.00686221
Staphylococcaceae	0.00229126	0.00476491	0.00657338	0.00614225	0.0026171	0.004026	0.00297806	0.0036397
Planococcaceae	0.00103233	0.00179867	0.00116811	0.00146502	0.00132218	0.00111202	0.000959707	0.00154063
Listeriaceae	0.000802121	0.000631114	0.00146332	0.000525705	0.000992908	0.000844802	0.000850874	0.000558907
Alicyclobacillaceae	0.000338114	0.00107289	0.000303699	0.000939312	0.000631652	0.000330224	0.000213268	0.000983131
Thermoactinomycetaceae	0.000122296	0.000126223	0.000133929	0.000166216	0.000206432	0.000105212	8.68463e-05	0.000168939
Sporolactobacillaceae	6.11482e-05	0.000210371	0.000116481	0.000123695	0.000168634	6.05204e-05	0.012297	0.00012295
Lactobacillaceae	0.0885894	0.0181025	0.0838015	0.160935	0.0209212	0.0129405	0.0590995	0.0282297
Streptococcaceae	0.00344229	0.00704744	0.00621073	0.00405489	0.00407775	0.00557191	0.00382417	0.00733852
Enterococcaceae	0.0047264	0.0105606	0.0129548	0.00503286	0.00361764	0.00222032	0.00217702	0.00433
Carnobacteriaceae	0.000604288	0.000694225	0.00175145	0.000626208	0.000345264	0.00049006	0.000570547	0.00053732
Leuconostocaceae	0.000550334	0.000452298	0.00187359	0.000514109	0.00043467	0.000476714	0.000613055	0.00052418
Aerococcaceae	0.000262578	0.000347113	0.000958726	0.000297642	0.000308194	0.000298567	0.000322467	0.000363219
Selenomonadaceae	0.00101434	0.00176712	0.000809706	0.00150754	0.00158422	0.000952497	0.000791877	0.00139797
Sporomusaceae	0.000230205	0.000452298	0.000124026	0.000247391	0.000153733	0.000121661	9.63738e-05	0.000236984
Veillonellaceae	0.000651049	0.000946671	0.000454605	0.000865868	0.00084826	0.000508681	0.000410047	0.000848919
Acidaminococcaceae	0.000428038	0.000936152	0.000270216	0.000622342	0.000662181	0.00033581	0.000227559	0.000590817
Peptoniphilaceae	0.00101794	0.00123067	0.000572029	0.000606881	0.000975099	0.000907495	0.000647133	0.00130552
Gottschalkiaceae	0.000161863	0.000210371	6.55499e-05	0.000143023	8.50441e-05	0.00013749	0.000110665	0.000180671
Tissierellaceae	0.000395665	0.00110445	0.000340482	0.000537302	0.000531707	0.000409056	0.000253577	0.000590348
Erysipelotrichaceae	0.00892045	0.00562743	0.00140909	0.00820255	0.00832596	0.00129234	0.00198867	0.00414792
Limnochordaceae	0.000143878	0.000273483	0.000105634	0.000150754	0.000177357	0.000118247	0.0001081	0.000169878
Streptomycetaceae	0.00707521	0.00863574	0.00615461	0.00712795	0.00904629	0.00579537	0.00442037	0.00624511
Corynebacteriaceae	0.00256823	0.00288209	0.00262199	0.00257828	0.00352315	0.00274856	0.00233679	0.00336658
Mycobacteriaceae	0.00210062	0.00206164	0.00884122	0.00241979	0.0145374	0.00625439	0.00421773	0.00658534
Nocardiaceae	0.00148195	0.00184075	0.00342368	0.00156939	0.00383316	0.00222374	0.00183806	0.00276309
Gordoniaceae	0.000399262	0.000473335	0.00069464	0.000332431	0.000867886	0.00055927	0.000482235	0.000665432
Dietziaceae	0.000233802	0.000241927	0.000391413	0.000262853	0.00067054	0.000239599	0.000265669	0.000361342
Tsukamurellaceae	0.000147475	6.31114e-05	0.000135344	5.41167e-05	0.000180991	0.000151146	9.01443e-05	0.000119665
Segniliparaceae	3.95665e-05	9.46671e-05	6.50783e-05	8.50406e-05	0.00014283	3.66226e-05	3.88427e-05	7.74304e-05
Microbacteriaceae	0.00191358	0.00222994	0.00422396	0.00224584	0.0138357	0.00515851	0.00241264	0.00318685
Micrococcaceae	0.00143159	0.00156727	0.00156235	0.00157712	0.00247464	0.00165019	0.00144487	0.00190291
Dermabacteraceae	0.000381277	0.000462817	0.000469224	0.000587553	0.000667996	0.000345432	0.000309276	0.000470214
Promicromonosporaceae	0.000312935	0.000284001	0.000265501	0.000340162	0.000453932	0.000197079	0.000164898	0.000217744
Cellulomonadaceae	0.000305741	0.000189334	0.000257012	0.000320835	0.000422676	0.000208873	0.000145477	0.000220559
Intrasporangiaceae	0.000187042	0.000347113	0.000264086	0.000189409	0.000404141	0.000319982	0.000244049	0.000314414
Brevibacteriaceae	0.00021222	0.000136741	0.000165997	0.000266718	0.000293293	0.000130972	0.000134484	0.000179732
Beutenbergiaceae	0.000161863	6.31114e-05	0.000165997	0.000127561	0.000198436	6.08307e-05	4.32399e-05	7.97768e-05
Dermacoccaceae	0.000169057	0.000241927	0.000226831	0.00016235	0.000279846	0.00020608	0.000116162	0.000208827
Sanguibacteraceae	3.23726e-05	6.31114e-05	6.13056e-05	3.86548e-05	7.63216e-05	2.57599e-05	2.162e-05	3.66035e-05
Jonesiaceae	3.59695e-06	4.20743e-05	3.86697e-05	3.47893e-05	5.63326e-05	1.64491e-05	9.16101e-06	2.95643e-05
Dermatophilaceae	2.87756e-05	0	3.11244e-05	3.47893e-05	5.30617e-05	3.91055e-05	4.47057e-05	6.38214e-05
Pseudonocardiaceae	0.00234162	0.00229305	0.002149	0.00223811	0.00305868	0.00187675	0.00129134	0.00193154
Propionibacteriaceae	0.00132728	0.0014726	0.00125394	0.00114418	0.0020854	0.00125789	0.00105058	0.00153594
Nocardioidaceae	0.000856075	0.00105186	0.000994566	0.00104368	0.0014174	0.000940393	0.000822292	0.000966707
Micromonosporaceae	0.00201789	0.0024929	0.00169675	0.00200232	0.00247173	0.00151953	0.00111361	0.00167203
Bifidobacteriaceae	0.0509149	0.00371305	0.00190425	0.0148203	0.0440477	0.00237923	0.014326	0.0115512
Actinomycetaceae	0.00115103	0.00122015	0.00093326	0.00114418	0.00151189	0.00115827	0.000810566	0.00125672
Streptosporangiaceae	0.000341711	0.00051541	0.000334351	0.000316969	0.000433943	0.000279945	0.000198611	0.0003238
Nocardiopsaceae	0.000269772	0.000578521	0.000378209	0.000289911	0.000535705	0.000198321	0.000171494	0.000360873
Thermomonosporaceae	0.000107909	0.000136741	8.347e-05	0.000100503	0.000111575	0.000112971	9.63738e-05	9.94863e-05
Frankiaceae	0.00049638	0.000462817	0.000417821	0.000490916	0.0007087	0.000508992	0.000360944	0.000505409
Jiangellaceae	0.000147475	0.000231408	0.000195706	0.000220332	0.000279119	0.000104281	9.67402e-05	0.000127643
Geodermatophilaceae	0.000215817	0.000284001	0.000225888	0.000216467	0.000271487	0.000176595	0.000101504	0.000170347
Glycomycetaceae	6.83421e-05	4.20743e-05	0.00013723	0.000112099	9.26762e-05	6.76587e-05	3.40789e-05	0.000120604
Catenulisporaceae	9.71178e-05	9.46671e-05	0.00012214	0.000108233	0.000161729	9.34186e-05	0.000104802	8.68159e-05
Candidatus	1.43878e-05	2.10371e-05	0	1.54619e-05	0	0	6.22948e-06	1.59554e-05
Nakamurellaceae	8.99239e-05	0.000136741	9.8089e-05	8.50406e-05	0.000188623	0.000155491	8.13497e-05	0.000123419
Kineosporiaceae	0.000122296	0.000136741	5.7533e-05	0.000104368	0.000113392	0.000112661	6.66921e-05	7.97768e-05
Acidothermaceae	1.07909e-05	9.46671e-05	4.10276e-05	2.31929e-05	4.36123e-05	3.81744e-05	2.01542e-05	3.238e-05
Actinopolysporaceae	3.59695e-05	3.15557e-05	3.25391e-05	6.18477e-05	3.59802e-05	1.05523e-05	2.60173e-05	4.36426e-05
Eggerthellaceae	0.00788812	0.00350268	0.00338407	0.00425976	0.00789601	0.00304371	0.00258524	0.00460171
Atopobiaceae	0.00152511	0.0020406	0.00089742	0.00155779	0.00683224	0.00172995	0.00183696	0.0022009
Coriobacteriaceae	0.000816509	0.00104134	0.00060221	0.000788558	0.00164091	0.000816559	0.00057641	0.000985009
Conexibacteraceae	9.71178e-05	7.363e-05	0.00016694	0.000181678	0.000215518	0.000198631	5.93633e-05	7.08605e-05
Rubrobacteraceae	0.000172654	0.000262964	9.52595e-05	0.000143023	0.000206795	0.000190562	0.000318437	0.000324269
Acidimicrobiaceae	2.87756e-05	2.10371e-05	3.06528e-05	2.31929e-05	3.05286e-05	5.55546e-05	3.11474e-05	3.84806e-05
Nostocaceae	0.000489186	0.000957189	0.000470167	0.00080402	0.000580408	0.000459334	0.000430567	0.000594102
Rivulariaceae	0.00041365	0.000610077	0.00031596	0.000572091	0.000426674	0.00036157	0.000289121	0.000515264
Aphanizomenonaceae	8.99239e-05	0.00022089	8.96005e-05	0.000185543	0.000118117	0.000112971	0.000122757	0.000190056
Hapalosiphonaceae	6.83421e-05	8.41485e-05	7.7811e-05	4.25203e-05	9.44934e-05	6.26929e-05	5.42332e-05	7.97768e-05
Scytonemataceae	4.67604e-05	7.363e-05	4.90445e-05	0.000112099	8.10463e-05	5.2451e-05	4.39728e-05	9.01008e-05
Oscillatoriaceae	0.000194236	0.000168297	0.000174485	0.000166216	0.000210793	0.000125696	0.000130453	0.000196626
Cyanothecaceae	0.000179848	0.000336594	0.000128742	0.000201005	0.000182445	9.0315e-05	8.39148e-05	0.000158146
Microcoleaceae	0.000140281	0.000168297	0.000120725	0.000193274	0.000170088	0.000125696	0.000106634	0.000185364
Coleofasciculaceae	3.23726e-05	0.000168297	5.89477e-05	0.000131426	5.85132e-05	5.27613e-05	4.98359e-05	6.33521e-05
Gomontiellaceae	4.67604e-05	4.20743e-05	1.22611e-05	1.54619e-05	6.94163e-05	3.60019e-05	1.02603e-05	4.17655e-05
Chroococcaceae	0.000118699	0.000452298	0.000188633	0.000459992	0.000257313	0.00021477	0.00019458	0.000334593
Cyanobacteriaceae	5.75513e-05	0.000178816	3.81981e-05	0.000115964	5.74229e-05	6.57965e-05	6.37606e-05	7.55533e-05
Microcystaceae	4.67604e-05	0.000105186	4.71582e-05	7.34441e-05	4.68833e-05	5.08992e-05	4.54386e-05	7.97768e-05
Aphanothecaceae	7.5536e-05	9.46671e-05	4.43287e-05	5.41167e-05	7.59582e-05	3.41397e-05	3.77433e-05	5.39666e-05
Synechococcaceae	0.000830896	0.00136741	0.000878557	0.000981832	0.00123568	0.00100278	0.000894481	0.0012356
Prochloraceae	0.000172654	0.000410224	0.000159866	0.000278315	0.000214064	0.000182803	0.000180655	0.000288135
Leptolyngbyaceae	0.000266175	0.000399705	0.000181559	0.000235794	0.000245683	0.000157974	0.000112131	0.000214459
Chamaesiphonaceae	3.23726e-05	3.15557e-05	7.96973e-05	4.25203e-05	7.12335e-05	5.77271e-05	6.19284e-05	7.69611e-05
Merismopediaceae	3.23726e-05	5.25928e-05	5.98909e-05	0.000143023	7.37775e-05	8.62803e-05	9.23429e-05	0.000106056
Acaryochloridaceae	3.59695e-06	1.05186e-05	2.68802e-05	3.86548e-05	2.90749e-05	1.4587e-05	1.17261e-05	1.64246e-05
Pseudanabaenaceae	2.51787e-05	2.10371e-05	1.36759e-05	9.6637e-05	2.43502e-05	1.58284e-05	2.12535e-05	3.33185e-05
Gloeobacteraceae	0.000136684	0.000326076	0.000136759	0.000274449	0.000131927	0.000132524	8.86785e-05	0.000119196
Dermocarpellaceae	8.99239e-05	4.20743e-05	3.67834e-05	0.000127561	6.10573e-05	7.01415e-05	6.52264e-05	0.000111687
Hyellaceae	3.95665e-05	5.25928e-05	4.48003e-05	3.86548e-05	6.39648e-05	2.07942e-05	2.27193e-05	5.1151e-05
Chroococcidiopsidaceae	4.67604e-05	3.15557e-05	4.85729e-05	5.41167e-05	4.76101e-05	2.51392e-05	2.162e-05	4.41119e-05
Gloeomargaritaceae	4.31634e-05	7.363e-05	4.33855e-05	0.000135292	4.07048e-05	3.25879e-05	3.00481e-05	3.56649e-05
Mycoplasmataceae	0.000989162	0.00193542	0.000458849	0.00116351	0.000749769	0.000953739	0.000758898	0.00114409
Spiroplasmataceae	0.000597094	0.00103082	0.000332465	0.000552764	0.000577137	0.000638102	0.000602061	0.000723622
Entomoplasmataceae	0.000244593	0.000252446	0.000138645	0.000247391	0.000205341	0.000331465	0.000273731	0.000379174
Acholeplasmataceae	0.000604288	0.0007363	0.000348971	0.000618477	0.00047283	0.000505578	0.000442293	0.000612873
Deinococcaceae	0.000895642	0.00113601	0.000736611	0.00101276	0.00103107	0.000789868	0.000635774	0.000899131
Trueperaceae	8.99239e-05	6.31114e-05	8.96005e-05	0.000100503	5.01542e-05	4.65541e-05	4.10413e-05	6.00672e-05
Thermaceae	0.000687018	0.0010203	0.000481485	0.000823348	0.000925308	0.000785834	0.000655195	0.000808092
Anaerolineaceae	0.000136684	0.000262964	0.000176843	0.000193274	0.000249681	0.000125386	0.000105168	0.000263263
Dehalococcoidaceae	0.000359695	0.000620595	0.000319261	0.000436799	0.000466652	0.000289567	0.000200809	0.000510571
Roseiflexaceae	8.63269e-05	7.363e-05	8.06405e-05	0.000100503	0.000108304	6.08307e-05	6.4127e-05	8.72852e-05
Chloroflexaceae	0.000104312	5.25928e-05	6.50783e-05	0.000112099	9.0859e-05	7.26244e-05	4.54386e-05	9.15087e-05
Ardenticatenaceae	0.000190639	0.000231408	6.79078e-05	0.000204871	0.00012902	5.77271e-05	4.25071e-05	6.61678e-05
Caldilineaceae	0.000125893	7.363e-05	8.77142e-05	0.000115964	0.000129383	0.000122282	9.05107e-05	0.00010371
Thermomicrobiaceae	1.07909e-05	6.31114e-05	1.93349e-05	1.93274e-05	2.28965e-05	1.1173e-05	6.22948e-06	1.92403e-05
Sphaerobacteraceae	4.67604e-05	0.000105186	9.90322e-05	0.000127561	0.000149009	6.48654e-05	6.00962e-05	9.05701e-05
Chthonomonadaceae	8.27299e-05	0.00014726	6.6493e-05	5.02513e-05	6.14207e-05	0.000109557	6.63257e-05	7.97768e-05
Fimbriimonadaceae	9.35208e-05	9.46671e-05	6.17772e-05	0.000108233	6.8326e-05	9.15564e-05	6.81579e-05	5.95979e-05
Coprothermobacteraceae	3.59695e-06	1.05186e-05	1.08464e-05	1.15964e-05	1.34471e-05	1.48973e-05	7.3288e-06	1.92403e-05
Prevotellaceae	0.0143303	0.00845693	0.018909	0.0121067	0.0102587	0.0139274	0.0188163	0.0202882
Bacteroidaceae	0.0713672	0.0681498	0.254337	0.0950908	0.0512492	0.113496	0.0851123	0.141254
Rikenellaceae	0.0333653	0.0356369	0.0735205	0.0781716	0.0420968	0.0292779	0.0332127	0.0430673
Tannerellaceae	0.0159669	0.0127906	0.0409276	0.0121879	0.00658801	0.0107583	0.0110683	0.0259617
Porphyromonadaceae	0.00490625	0.00274535	0.00561135	0.00463471	0.0036449	0.00391955	0.00512796	0.00586829
Barnesiellaceae	0.00987724	0.00401809	0.00785325	0.00804407	0.00562272	0.00745207	0.0105018	0.0108262
Muribaculaceae	0.068745	0.0265699	0.0653461	0.0500618	0.0510359	0.0602119	0.0741792	0.0853236
Dysgonamonadaceae	0.00184524	0.00133586	0.00283987	0.0022729	0.00193312	0.00148818	0.0019381	0.00259228
Odoribacteraceae	0.00877297	0.00218786	0.00567643	0.0136374	0.00274903	0.00143232	0.00186225	0.00272743
Paludibacteraceae	0.000586304	0.000326076	0.000542319	0.00064167	0.000392148	0.000326189	0.000428002	0.000523242
Marinifilaceae	0.000240996	0.000115704	0.000215041	0.000286046	0.000145011	8.37974e-05	9.05107e-05	0.000176917
Marinilabiliaceae	0.000363292	0.00036815	0.000441401	0.000463858	0.000352533	0.000273118	0.000338224	0.000480068
Prolixibacteraceae	0.000453216	0.000157778	0.000514496	0.000637804	0.000347445	0.00024984	0.000247714	0.000426102
Salinivirgaceae	0.000316532	0.000105186	0.000215984	0.000336297	0.000190441	9.59015e-05	0.000104435	0.000190056
Flavobacteriaceae	0.014636	0.0118439	0.0125738	0.0163935	0.0111811	0.00995296	0.0131002	0.0156691
Blattabacteriaceae	0.000201429	0.000599558	0.000105163	0.000228063	0.000141013	0.000158594	0.000138881	0.000215397
Crocinitomicaceae	0.000176251	7.363e-05	7.40383e-05	0.000220332	5.23348e-05	0.000147421	0.000172227	0.000229476
Cryomorphaceae	0.000115103	0.000126223	0.000321147	0.000150754	0.000131927	0.000167284	0.000177724	0.000243085
Ichthyobacteriaceae	3.95665e-05	1.05186e-05	2.68802e-05	5.41167e-05	1.49009e-05	4.25194e-05	4.54386e-05	4.69275e-05
Hymenobacteraceae	0.00574434	0.00299779	0.00557032	0.00572864	0.00376411	0.00379975	0.00456108	0.00511651
Cytophagaceae	0.00281282	0.00176712	0.00281393	0.00371086	0.00216245	0.00193976	0.00234009	0.00275371
Cyclobacteriaceae	0.000809315	0.000452298	0.000716333	0.00117124	0.000574229	0.000471748	0.000587037	0.000724092
Flammeovirgaceae	0.000370486	0.000336594	0.00050082	0.000792424	0.000443029	0.000308809	0.000348118	0.000499778
Bernardetiaceae	0.000100715	0.000262964	8.06405e-05	0.000112099	0.000120661	7.01415e-05	6.30277e-05	8.16539e-05
Persicobacteraceae	0.000395665	0.000305038	0.00046498	0.000158485	0.000159548	0.000278704	0.000197878	0.000366504
Amoebophilaceae	8.63269e-05	0.000115704	0.000124498	8.89061e-05	7.30507e-05	8.34871e-05	0.000184686	9.99556e-05
Sphingobacteriaceae	0.002356	0.00221942	0.00306292	0.00296482	0.00202107	0.00161015	0.00187764	0.0025735
Chitinophagaceae	0.00124814	0.000988745	0.00158263	0.00170854	0.00141304	0.00105616	0.00117517	0.00161618
Rhodothermaceae	0.000679824	0.000473335	0.000754531	0.000715114	0.000581498	0.000549649	0.000631377	0.000725969
Haliscomenobacteraceae	0.000352502	0.000199853	0.000303699	0.000413606	0.000240958	0.000226563	0.000280327	0.000325208
Saprospiraceae	7.19391e-05	7.363e-05	0.000107521	6.18477e-05	6.90529e-05	7.94524e-05	6.92572e-05	0.000104648
Chlorobiaceae	0.0016582	0.00116756	0.00171231	0.00233475	0.00149336	0.00131314	0.00147859	0.00185833
Melioribacteraceae	0.000125893	0.000115704	0.000116952	0.000185543	0.000127203	8.13145e-05	8.13497e-05	8.68159e-05
Ignavibacteriaceae	8.63269e-05	0.000115704	8.44131e-05	9.27716e-05	7.95925e-05	6.57965e-05	8.24491e-05	0.000124358
Fibrobacteraceae	0.000280562	0.000284001	0.000213155	0.000216467	0.000202797	0.000186837	0.000229758	0.000292358
Gemmatimonadaceae	0.000276965	0.000389187	0.000448946	0.000421337	0.000443029	0.000274359	0.000348118	0.00041437
Enterobacteriaceae	0.00828019	0.00758389	0.108261	0.010058	0.0152763	0.00961529	0.00827385	0.0125855
Erwiniaceae	0.00114383	0.0013043	0.000975231	0.00143409	0.0014472	0.00103816	0.000896679	0.00134119
Yersiniaceae	0.00134166	0.0112128	0.00185615	0.00165829	0.001811	0.00147701	0.00124736	0.00183674
Morganellaceae	0.000722988	0.00194593	0.00146945	0.00102049	0.000810463	0.000581927	0.000581907	0.000897723
Pectobacteriaceae	0.00116901	0.00117808	0.000897892	0.00121376	0.00119425	0.000707002	0.000771723	0.00115019
Hafniaceae	0.000356098	0.000305038	0.000438571	0.000680325	0.000508811	0.000271876	0.000217299	0.000437364
Budviciaceae	2.51787e-05	0.000136741	3.63118e-05	0.00028218	0.000188987	9.59015e-05	6.96236e-05	0.000189587
Pseudomonadaceae	0.00854277	0.00716314	0.00650877	0.00926169	0.00984112	0.00631491	0.00602428	0.00856146
Moraxellaceae	0.0012985	0.00268223	0.000906852	0.00195207	0.00133635	0.00114802	0.0010733	0.00148619
Xanthomonadaceae	0.00286318	0.00269275	0.00224143	0.00310785	0.00303287	0.00222405	0.00212499	0.00264108
Rhodanobacteraceae	0.000561125	0.000431261	0.000501763	0.000556629	0.000487368	0.000372123	0.000380365	0.000419063
Alteromonadaceae	0.000722988	0.00129378	0.000707844	0.00112099	0.00100127	0.000702347	0.000622216	0.00100894
Shewanellaceae	0.000464007	0.000799411	0.000579574	0.000807886	0.000763579	0.000452196	0.000489564	0.000742393
Pseudoalteromonadaceae	0.000305741	0.000483854	0.000425838	0.000637804	0.000485187	0.000418056	0.000396488	0.000556091
Colwelliaceae	0.000133087	0.000599558	0.00010139	0.000243525	0.000121024	0.000122282	0.000100771	0.000143129
Psychromonadaceae	7.19391e-05	0.000273483	5.37603e-05	0.000173947	7.34141e-05	5.49339e-05	3.88427e-05	6.89834e-05
Ferrimonadaceae	5.03574e-05	4.20743e-05	2.35791e-05	9.6637e-05	6.50551e-05	3.66226e-05	1.90549e-05	4.5989e-05
Idiomarinaceae	0.00012949	0.000199853	5.47035e-05	0.000177812	9.26762e-05	5.92789e-05	4.5805e-05	6.9922e-05
Moritellaceae	3.23726e-05	9.46671e-05	1.69769e-05	5.02513e-05	2.32599e-05	1.27248e-05	8.79457e-06	1.45475e-05
Chromatiaceae	0.000532349	0.000725781	0.000495161	0.000568226	0.000620022	0.000459644	0.000459882	0.00064103
Ectothiorhodospiraceae	0.000762554	0.000873041	0.000681436	0.000919985	0.000829361	0.00074828	0.00047454	0.000768203
Halothiobacillaceae	0.000133087	8.41485e-05	7.30952e-05	0.000112099	9.44934e-05	9.27979e-05	7.47538e-05	0.000102771
Granulosicoccaceae	2.15817e-05	8.41485e-05	6.93225e-05	3.09239e-05	7.12335e-05	4.99681e-05	5.2401e-05	8.44695e-05
Woeseiaceae	3.95665e-05	3.15557e-05	3.25391e-05	3.86548e-05	4.94273e-05	2.6691e-05	1.94213e-05	5.44359e-05
Wenzhouxiangellaceae	5.39543e-05	0.000136741	7.7811e-05	6.57132e-05	8.90419e-05	8.16249e-05	0.000252844	0.000175509
Halomonadaceae	0.00107909	0.00110445	0.00112284	0.00125242	0.00151444	0.000906874	0.000848309	0.00127924
Alcanivoracaceae	0.000492783	0.000620595	0.000356516	0.000506378	0.000616751	0.000339224	0.000331995	0.000586594
Oceanospirillaceae	0.000269772	0.000357631	0.000300869	0.000301508	0.00036598	0.00018063	0.0002162	0.000309252
Endozoicomonaceae	2.51787e-05	5.25928e-05	3.44255e-05	4.25203e-05	3.9978e-05	2.48289e-05	1.20925e-05	4.36426e-05
Saccharospirillaceae	9.35208e-05	8.41485e-05	6.50783e-05	7.73096e-05	7.59582e-05	4.1278e-05	5.09352e-05	7.17991e-05
Kangiellaceae	8.63269e-05	7.363e-05	8.62995e-05	5.41167e-05	5.56057e-05	3.0105e-05	3.00481e-05	6.38214e-05
Hahellaceae	5.03574e-05	4.20743e-05	3.1596e-05	6.18477e-05	6.79626e-05	3.44501e-05	4.83701e-05	5.67823e-05
Oleiphilaceae	2.87756e-05	3.15557e-05	1.4619e-05	1.93274e-05	2.54405e-05	1.86217e-05	2.23529e-05	2.81565e-05
Vibrionaceae	0.00134166	0.00224045	0.00123649	0.00199845	0.00164309	0.00129731	0.00133604	0.00175603
Aeromonadaceae	0.0015323	0.00216682	0.00131288	0.00193661	0.00196256	0.00167688	0.00177467	0.00241817
Francisellaceae	0.000298547	0.000673188	0.000185332	0.00040201	0.000239504	0.000286773	0.000299382	0.000378236
Piscirickettsiaceae	0.000255384	0.000641632	0.000199951	0.000363355	0.000270033	0.000135007	0.000121292	0.000211174
Thiotrichaceae	0.000615079	0.000199853	0.000411691	0.00019714	6.75991e-05	0.00046461	3.11474e-05	0.000612873
Pasteurellaceae	0.000870463	0.00209319	0.000800746	0.00138384	0.00149554	0.000755108	0.0007556	0.00105305
Cellvibrionaceae	0.00037768	0.00036815	0.000297568	0.000506378	0.000314372	0.000228736	0.000237087	0.000339755
Halieaceae	0.000154669	9.46671e-05	0.000182502	0.00016235	0.000239504	0.00017225	0.000120925	0.000207889
Microbulbiferaceae	0.000122296	0.000199853	0.000108464	0.000258987	0.000206068	0.000133766	0.000139614	0.000154861
Spongiibacteraceae	8.63269e-05	9.46671e-05	9.47879e-05	7.73096e-05	0.000149736	7.88317e-05	9.12436e-05	0.000148291
Legionellaceae	0.000316532	0.00112549	0.000300398	0.00059915	0.000367797	0.000300429	0.000272632	0.000392314
Coxiellaceae	6.11482e-05	6.31114e-05	3.53686e-05	0.000730576	7.26872e-05	7.79006e-05	0.000443759	9.57321e-05
Methylococcaceae	0.000334517	0.000399705	0.000307	0.000459992	0.000392511	0.000235874	0.000242583	0.000355711
Acidiferrobacteraceae	0.000194236	0.000157778	0.000193349	0.00023966	0.000230055	0.000139662	0.000123124	0.000196626
Orbaceae	7.5536e-05	0.000178816	4.6215e-05	0.000123695	8.94053e-05	6.48654e-05	4.98359e-05	7.93075e-05
Immundisolibacteraceae	3.59695e-05	9.46671e-05	3.30107e-05	5.79822e-05	6.94163e-05	0.000162008	5.35003e-05	6.71063e-05
Salinisphaeraceae	8.27299e-05	2.10371e-05	8.9129e-05	7.34441e-05	5.92401e-05	6.67276e-05	4.87366e-05	4.83353e-05
Sinobacteraceae	8.99239e-05	0	4.81013e-05	4.63858e-05	9.48568e-05	4.34505e-05	5.16681e-05	6.476e-05
Cardiobacteriaceae	2.51787e-05	1.05186e-05	2.54654e-05	1.93274e-05	5.4152e-05	2.91739e-05	0.0131424	3.70727e-05
Rhizobiaceae	0.0030682	0.00429157	0.00319591	0.00337457	0.00971574	0.00360701	0.0026457	0.00363219
Bradyrhizobiaceae	0.00514005	0.00964552	0.0109822	0.00943564	0.0430792	0.0130308	0.00689054	0.0108299
Methylobacteriaceae	0.00149274	0.00211423	0.00135816	0.00141863	0.00402578	0.00185006	0.00119753	0.00146602
Phyllobacteriaceae	0.00109707	0.00194593	0.00180522	0.00141863	0.00972519	0.00286184	0.0012895	0.001787
Hyphomicrobiaceae	0.000658243	0.000988745	0.000754531	0.00092385	0.00157404	0.000725003	0.000624048	0.000795891
Bartonellaceae	0.000240996	0.000631114	0.000227302	0.000344028	0.000424857	0.000445368	0.000238553	0.000318638
Aurantimonadaceae	0.000305741	0.000189334	0.000306528	0.000378817	0.00118844	0.000289256	0.000273364	0.000383867
Xanthobacteraceae	0.00029495	0.000431261	0.000279648	0.000591419	0.000772665	0.00036964	0.000387327	0.000320984
Chelatococcaceae	0.000172654	0.000241927	0.000148548	0.000170081	0.000327456	0.000117627	9.56409e-05	0.000138905
Methylocystaceae	0.000143878	0.000399705	0.000173542	0.000193274	0.000264945	0.000135938	0.000110665	0.000392783
Rhodobiaceae	0.000115103	0.000136741	0.000215513	0.000228063	0.000327819	0.000125386	0.000137049	0.000198973
Beijerinckiaceae	0.000140281	0.000126223	8.53563e-05	0.000135292	0.000207522	7.9142e-05	6.99901e-05	0.000125296
Brucellaceae	0.000607885	0.000641632	0.00074227	0.000606881	0.00209158	0.000634998	0.000381831	0.000577678
Cohaesibacteraceae	9.35208e-05	4.20743e-05	3.86697e-05	4.25203e-05	0.000116663	4.5623e-05	4.39728e-05	8.63466e-05
Sphingomonadaceae	0.00432354	0.00359735	0.00360383	0.00517588	0.0116416	0.00406386	0.00311694	0.00393112
Erythrobacteraceae	0.000967581	0.000631114	0.000835643	0.00101276	0.00148064	0.00090284	0.000818627	0.0010066
Rhodobacteraceae	0.0041293	0.00417587	0.00327749	0.0046695	0.00572303	0.00339814	0.00298246	0.00418687
Hyphomonadaceae	0.000154669	0.000136741	9.05437e-05	0.000135292	0.000183172	0.000157043	0.000116894	0.000162369
Rhodospirillaceae	0.00226968	0.0031135	0.00228953	0.00351759	0.00353769	0.00228736	0.00184393	0.00300993
Acetobacteraceae	0.00130569	0.00127275	0.00113746	0.00146502	0.00180664	0.0010723	0.000922697	0.00135667
Caulobacteraceae	0.00397823	0.00361839	0.000994566	0.00543487	0.00198145	0.00092891	0.000794809	0.00106901
Pelagibacteraceae	0.000143878	0.000715262	9.29016e-05	0.00023966	0.000192621	0.000154249	0.000128987	0.000217274
Rickettsiaceae	0.000161863	0.000494373	0.000115066	0.000228063	0.000174813	0.000229357	0.000208871	0.000254816
Anaplasmataceae	0.000133087	0.000399705	8.39416e-05	0.000251256	0.000159912	0.000149594	0.000139614	0.000185833
Candidatus	0	1.05186e-05	0	0	0	0	0	2.81565e-06
Parvularculaceae	1.07909e-05	1.05186e-05	3.91413e-05	1.54619e-05	0.0302052	0.0170823	1.68563e-05	3.66035e-05
Holosporaceae	1.07909e-05	0.000105186	1.60338e-05	3.09239e-05	2.79846e-05	1.1173e-05	1.2459e-05	3.37878e-05
Candidatus	0	1.05186e-05	0	0	0	0	0	7.97768e-06
Caedimonadaceae	2.51787e-05	0	1.36759e-05	7.73096e-06	2.18062e-05	2.11045e-05	1.20925e-05	2.3933e-05
Magnetococcaceae	3.59695e-05	7.363e-05	3.11244e-05	3.47893e-05	4.76101e-05	3.63122e-05	1.97878e-05	4.22348e-05
Burkholderiaceae	0.00631265	0.00563795	0.0061914	0.00656359	0.013872	0.00512933	0.00456511	0.00676554
Comamonadaceae	0.00405017	0.00533291	0.0053666	0.00538462	0.0124575	0.00537173	0.00376078	0.00532393
Alcaligenaceae	0.00314014	0.00289261	0.00242865	0.0035949	0.00460583	0.00286184	0.00225141	0.00325724
Oxalobacteraceae	0.00291353	0.0029452	0.00287759	0.00360649	0.00220133	0.00127124	0.00114293	0.0017457
Neisseriaceae	0.00107909	0.00080993	0.00077528	0.00149208	0.00103979	0.000982913	0.000856371	0.00116193
Chromobacteriaceae	0.000820106	0.000778374	0.000686623	0.000943177	0.000760308	0.00071414	0.000518879	0.000753656
Zoogloeaceae	0.00115822	0.000746818	0.00078707	0.00151913	0.00107941	0.000816559	0.000724819	0.000953567
Rhodocyclaceae	0.000341711	0.000284001	0.000194292	0.000228063	0.000256949	0.000244875	0.000170028	0.000214459
Azonexaceae	7.5536e-05	0.000452298	5.23456e-05	0.000328566	5.45154e-05	4.62438e-05	0.000330163	0.000412024
Methylophilaceae	0.00016546	0.000378668	0.000180144	0.000344028	0.000179174	0.000170698	0.000148775	0.000208358
Nitrosomonadaceae	0.000417247	0.00044178	0.000270216	0.000525705	0.000390694	0.000251082	0.000292419	0.000442526
Gallionellaceae	0.000215817	0.000241927	0.000134401	0.00023966	0.000210066	0.000204838	0.000220963	0.000230414
Sterolibacteriaceae	0.000122296	8.41485e-05	9.95038e-05	0.000158485	0.000139196	0.000108316	7.3288e-05	0.000159084
Thiobacillaceae	0.000233802	5.25928e-05	0.000293324	8.50406e-05	0.000345264	0.000369329	4.14077e-05	5.34974e-05
Myxococcaceae	0.000701406	0.0010203	0.000612113	0.000707383	0.000724692	0.000682173	0.000521078	0.000672471
Archangiaceae	0.000658243	0.000568003	0.000437628	0.000695787	0.000586222	0.000605204	0.000451821	0.000565946
Anaeromyxobacteraceae	0.000424441	0.00036815	0.000285779	0.000541167	0.000397599	0.000246427	0.000225361	0.000299867
Vulgatibacteraceae	9.35208e-05	0.000178816	0.000116481	0.00011983	0.000125385	0.000139662	0.000137415	0.000144067
Polyangiaceae	0.000769748	0.000494373	0.000599852	0.000606881	0.000575319	0.000383606	0.000370838	0.000470683
Sandaracinaceae	0.000104312	2.10371e-05	7.87542e-05	6.57132e-05	0.000108667	4.03469e-05	5.02023e-05	7.36762e-05
Kofleriaceae	0.000251787	0.000157778	0.00019665	0.000228063	0.000140286	8.56596e-05	8.53806e-05	0.000150168
Desulfovibrionaceae	0.00517961	0.00720522	0.00324826	0.00547739	0.00922583	0.00253565	0.00228769	0.00525964
Desulfomicrobiaceae	0.000223011	0.000305038	0.000193349	0.000320835	0.000338722	0.000234322	0.000240385	0.000293297
Desulfohalobiaceae	7.9133e-05	9.46671e-05	3.20676e-05	0.000150754	8.17731e-05	4.50023e-05	2.60173e-05	5.44359e-05
Geobacteraceae	0.00150353	0.00154623	0.00117377	0.00170854	0.00165618	0.00134169	0.00113633	0.00167719
Desulfuromonadaceae	0.00112225	0.000830967	0.000689924	0.00101276	0.000827181	0.000763798	0.000650065	0.00083531
Desulfobacteraceae	0.000629467	0.000904597	0.000537132	0.000769231	0.000825727	0.000501233	0.00044266	0.000724561
Desulfobulbaceae	0.000284159	0.000557484	0.000301341	0.000417472	0.000523348	0.00018063	0.000211436	0.000391375
Syntrophaceae	0.000226608	0.000378668	0.000154207	0.000336297	0.000254405	0.000190872	0.000156104	0.000266079
Syntrophobacteraceae	7.19391e-05	0.000189334	5.7533e-05	0.000139157	0.000127203	0.00012073	0.000113596	0.000145945
Desulfarculaceae	0.000190639	0.00029452	0.000154207	0.000247391	0.000183535	0.000104592	8.94114e-05	0.000145945
Bradymonadaceae	0.000172654	6.31114e-05	0.000116009	0.00011983	0.00014065	6.95208e-05	5.75311e-05	0.000104648
Desulfurellaceae	4.31634e-05	9.46671e-05	9.05437e-05	0.000104368	0.000159912	9.21772e-05	4.69043e-05	0.000152045
Candidatus	0	0	0	3.86548e-06	0	0	7.3288e-07	0
Campylobacteraceae	0.00335236	0.0244767	0.00136146	0.0145999	0.00299617	0.00160705	0.00147712	0.00253925
Helicobacteraceae	0.244266	0.209046	0.00472808	0.0702783	0.0171077	0.0502508	0.0108246	0.0205444
Nautiliaceae	5.03574e-05	0.000262964	4.14992e-05	0.000204871	5.26982e-05	3.16568e-05	2.56508e-05	4.88046e-05
Bdellovibrionaceae	0.000122296	0.000241927	0.000134872	0.00019714	0.000201707	0.000128179	0.000123857	0.000221498
Halobacteriovoraceae	3.59695e-05	9.46671e-05	2.78233e-05	0.000112099	4.14317e-05	4.40712e-05	3.6644e-05	3.98884e-05
Bacteriovoracaceae	5.39543e-05	1.05186e-05	6.46067e-05	1.93274e-05	5.70595e-05	2.6691e-05	3.33461e-05	6.05365e-05
Acidithiobacillaceae	0.000122296	0.000168297	0.000103276	0.000143023	0.000165363	0.000155801	0.000123857	0.000170816
Mariprofundaceae	0.000125893	4.20743e-05	0.000129213	9.27716e-05	0.000114846	0.0281718	5.75311e-05	0.000105587
Opitutaceae	0.000827299	0.000578521	0.000827154	0.000931581	0.000924582	0.000811283	0.000842446	0.00101363
Puniceicoccaceae	0.000201429	0.000189334	3.06528e-05	0.000185543	0.000133381	0.000213218	0.000194213	0.000176447
Verrucomicrobiaceae	0.00029495	0.000252446	0.000236734	0.000289911	0.000219152	0.000193355	0.00021107	0.000250593
Akkermansiaceae	0.0181143	0.0148733	0.000656442	0.000873599	0.146933	0.351969	0.405281	0.156782
Methylacidiphilaceae	8.27299e-05	2.10371e-05	4.38571e-05	4.25203e-05	3.70705e-05	1.98631e-05	4.54386e-05	7.5084e-05
Planctomycetaceae	0.000553931	0.000525928	0.000484786	0.000595284	0.000467015	0.000427988	0.000403451	0.000573924
Isosphaeraceae	0.000417247	0.000136741	0.000226359	0.000421337	0.000244229	0.000176595	0.000172227	0.000250124
Gemmataceae	0.000187042	0.000262964	0.000133458	0.000278315	0.000159185	0.00013749	0.000142912	0.000188649
Candidatus	0	0	4.71582e-07	0	0	0	0	0
Phycisphaeraceae	0.000561125	8.41485e-05	0.000418293	0.000243525	0.000105396	7.9142e-05	0.000425804	0.000113095
Chlamydiaceae	0.000100715	0.000252446	0.000107992	0.000436799	0.000144284	0.000364053	8.13497e-05	0.000521834
Parachlamydiaceae	0.000104312	0.00014726	5.84761e-05	0.00011983	8.86784e-05	8.2556e-05	8.46477e-05	0.00010371
Waddliaceae	2.51787e-05	0	1.79201e-05	3.09239e-05	2.68943e-05	1.14834e-05	1.46576e-05	1.78325e-05
Simkaniaceae	1.07909e-05	8.41485e-05	1.69769e-05	3.47893e-05	0.000388513	9.93155e-06	1.75891e-05	2.06481e-05
Kiritimatiellaceae	0.000140281	0.000136741	8.11121e-05	0.000251256	0.000115209	0.000118247	0.00010297	0.000105587
Spirochaetaceae	0.00196753	0.00265068	0.00178777	0.00240819	0.0025386	0.00191493	0.00159475	0.00291185
Borreliaceae	0.000172654	0.00058904	0.000134401	0.000316969	0.000257313	0.000192113	0.000197878	0.000290481
Brachyspiraceae	0.000291353	0.00111497	0.000203723	0.000463858	0.00040087	0.000359708	0.000270066	0.000406862
Leptospiraceae	0.000262578	0.000231408	0.00033388	0.000386548	0.000301289	0.000271876	0.00023782	0.000396068
Fusobacteriaceae	0.00135965	0.0023772	0.000765849	0.00145342	0.00140868	0.00144287	0.00125029	0.00181375
Leptotrichiaceae	0.000633064	0.00080993	0.000278705	0.000780827	0.000558965	0.000634378	0.000506054	0.000829678
Acidobacteriaceae	0.00054314	0.000578521	0.000502706	0.000657132	0.000646916	0.00065331	0.00071236	0.000773365
Vicinamibacteraceae	0.000172654	0.000210371	0.000146662	0.000258987	0.00015446	0.000132834	0.000165997	0.000152045
Solibacteraceae	0.000226608	0.000136741	0.000143361	0.000262853	0.000174086	4.34505e-05	3.81098e-05	0.000167531
Fervidobacteriaceae	0.000489186	0.000557484	0.000479599	0.000340162	0.000947841	0.000217253	0.000185419	0.000420471
Thermotogaceae	0.000284159	0.000746818	0.000148548	0.000475454	0.000626927	0.000442575	0.000380365	0.000741924
Kosmotogaceae	6.11482e-05	7.363e-05	5.80046e-05	0.000123695	7.74119e-05	8.50389e-05	8.20826e-05	0.000123889
Synergistaceae	0.00105031	0.00180919	0.000883273	0.000950908	0.00101253	0.00077435	0.0008637	0.00146414
Deferribacteraceae	0.000125893	0.00217734	9.66743e-05	0.00059915	0.000358348	0.000156422	0.000120559	0.000215397
Endomicrobiaceae	5.75513e-05	5.25928e-05	4.48003e-05	0.000100503	8.75881e-05	6.57965e-05	5.86304e-05	7.69611e-05
Elusimicrobiaceae	0.000104312	0.000136741	0.00011035	0.000112099	0.000151553	8.41078e-05	7.0723e-05	0.000120134
Aquificaceae	9.71178e-05	0.000210371	9.71458e-05	0.000154619	0.000124659	7.5728e-05	6.26613e-05	0.000134213
Hydrogenothermaceae	7.9133e-05	0.000210371	6.97941e-05	0.00019714	0.000209703	0.000220356	8.02504e-05	0.000243554
Desulfurobacteriaceae	8.27299e-05	6.31114e-05	4.66866e-05	6.18477e-05	5.37885e-05	0.000437298	4.61715e-05	7.74304e-05
Nitrospiraceae	0.000190639	0.000536447	0.000214098	0.000274449	0.000306377	0.000166043	0.000133384	0.000264202
Thermodesulfobacteriaceae	0.000111506	0.000210371	5.84761e-05	0.000216467	0.000130837	6.11411e-05	8.50141e-05	0.000126704
Dictyoglomaceae	5.75513e-05	0.000189334	3.77265e-05	8.11751e-05	5.45154e-05	5.95893e-05	5.56989e-05	8.63466e-05
Calditrichaceae	4.31634e-05	8.41485e-05	0.00011035	0.000243525	0.000316553	6.48654e-05	8.79457e-05	0.000122481
Chrysiogenaceae	7.19391e-05	0.00014726	6.55499e-05	0.000170081	0.00014283	0.000209183	0.000222063	0.000248716
Caldisericaceae	2.87756e-05	6.31114e-05	1.50906e-05	1.15964e-05	1.78084e-05	2.01735e-05	1.06268e-05	1.50168e-05
Hominidae	0.00898519	0.0188493	0.00439891	0.0120062	0.00827181	0.00456417	0.00451271	0.00710952
Nectriaceae	0.00041365	0.000210371	0.00034001	0.000471589	0.000379064	0.000235254	0.000243316	0.000424694
Hypocreaceae	0.000359695	0.000462817	0.000280591	0.000475454	0.000389967	0.000397572	0.00042617	0.000447219
Clavicipitaceae	0.000183445	0.000189334	0.000165997	0.000235794	0.000246046	0.000351949	0.000371204	0.000380582
Cordycipitaceae	0.000215817	0.000231408	0.000232018	0.000266718	0.000219515	0.000133766	0.000128254	0.000189118
Ophiocordycipitaceae	8.27299e-05	0.000136741	7.35668e-05	5.02513e-05	8.64978e-05	5.12095e-05	3.59111e-05	7.64918e-05
Glomerellaceae	0.000151072	0.000210371	0.000239092	0.000258987	0.000303106	0.000231529	0.000192015	0.000282034
Plectosphaerellaceae	0.000125893	0.000262964	0.000116009	0.000173947	0.000114482	8.56596e-05	0.000116162	0.000122012
Microascaceae	0.000104312	2.10371e-05	8.39416e-05	5.02513e-05	5.85132e-05	4.53127e-05	4.76372e-05	8.8693e-05
Chaetomiaceae	0.000262578	0.000210371	0.000330107	0.000301508	0.000379427	0.000305395	0.000259806	0.000374951
Sordariaceae	0.000205026	0.000262964	0.00015515	0.000193274	0.000164637	8.90736e-05	9.16101e-05	0.000135621
Lasiosphaeriaceae	3.59695e-05	3.15557e-05	4.85729e-05	5.02513e-05	6.17841e-05	5.12095e-05	3.22467e-05	5.86594e-05
Magnaporthaceae	0.000151072	0.00022089	0.000154207	0.000208736	0.000168634	0.000136869	0.000157936	0.000196157
Togniniaceae	3.23726e-05	0.000157778	6.50783e-05	0.000115964	5.48789e-05	8.28663e-05	9.41751e-05	9.85478e-05
Ophiostomataceae	0.000194236	0.000168297	0.000138173	0.000243525	0.000188987	0.000146801	0.000114329	0.000178794
Sporocadaceae	6.11482e-05	7.363e-05	0.000107521	5.79822e-05	0.000138469	5.40028e-05	6.37606e-05	0.000117788
Helotiaceae	9.71178e-05	0.000105186	0.00016694	0.000143023	0.000180628	7.94524e-05	0.000116162	0.000117319
Sclerotiniaceae	0.000158266	0.000199853	0.000156565	0.00011983	0.000180991	6.021e-05	7.76853e-05	0.000157676
Dermateaceae	5.39543e-05	1.05186e-05	4.6215e-05	7.34441e-05	4.5793e-05	6.64172e-05	4.17742e-05	0.000109341
Pseudeurotiaceae	0.00012949	0.000126223	9.14869e-05	0.00016235	7.26872e-05	8.50389e-05	0.000118727	0.000105118
Myxotrichaceae	3.95665e-05	7.363e-05	4.0556e-05	4.25203e-05	8.90419e-05	3.53811e-05	5.16681e-05	6.80449e-05
Aspergillaceae	0.0016546	0.00172504	0.00177079	0.00182451	0.00173577	0.00120482	0.00121035	0.00179263
Trichocomaceae	0.000399262	0.000431261	0.000182974	0.000394279	0.000229328	0.000291739	0.000278128	0.000264671
Ajellomycetaceae	8.63269e-05	3.15557e-05	6.22488e-05	7.73096e-05	0.000223877	7.38659e-05	7.76853e-05	0.000114972
Arthrodermataceae	0.000125893	0.000115704	0.000215041	0.000139157	0.000138833	7.32452e-05	8.13497e-05	0.000256224
Onygenaceae	1.07909e-05	0	3.1596e-05	2.70584e-05	4.8337e-05	1.33455e-05	2.05207e-05	2.7218e-05
Herpotrichiellaceae	0.000996356	0.00107289	0.000811121	0.0010978	0.000886057	0.000697691	0.000739843	0.00102255
Cyphellophoraceae	5.03574e-05	3.15557e-05	3.11244e-05	6.18477e-05	3.37996e-05	4.77956e-05	4.06749e-05	6.94527e-05
Verrucariaceae	7.9133e-05	2.10371e-05	2.07496e-05	6.57132e-05	4.61564e-05	2.14149e-05	2.38186e-05	3.70727e-05
Pleosporaceae	0.000251787	0.000473335	0.000490917	0.000289911	0.000374339	0.000258531	0.000299015	0.00038856
Phaeosphaeriaceae	0.000111506	3.15557e-05	5.28172e-05	5.79822e-05	6.2511e-05	5.18303e-05	6.30277e-05	8.8693e-05
Leptosphaeriaceae	6.11482e-05	0.000126223	2.97097e-05	6.95787e-05	5.05176e-05	8.75218e-05	8.68463e-05	8.82237e-05
Didymosphaeriaceae	6.47452e-05	7.363e-05	8.53563e-05	0.000135292	8.86784e-05	3.50708e-05	5.09352e-05	8.02461e-05
Mycosphaerellaceae	0.000305741	0.000326076	0.000257012	0.00023966	0.000348172	0.000177216	0.000186885	0.00035618
Teratosphaeriaceae	4.31634e-05	0	4.71582e-05	3.47893e-05	7.48678e-05	2.60703e-05	2.89488e-05	4.2704e-05
Saccotheciaceae	9.71178e-05	1.05186e-05	9.85606e-05	7.73096e-05	0.000101035	9.21772e-05	8.97779e-05	8.91623e-05
Botryosphaeriaceae	0.000115103	9.46671e-05	0.0001311	6.18477e-05	0.000144648	7.69695e-05	0.000107001	0.000134682
Sympoventuriaceae	2.51787e-05	0	8.11121e-05	7.34441e-05	7.15969e-05	8.84528e-05	0.000112131	0.000125766
Xylonaceae	2.87756e-05	1.05186e-05	5.09308e-05	3.47893e-05	3.85242e-05	0.000106764	0.000134484	0.000105587
Tuberaceae	9.35208e-05	0.000210371	5.1874e-05	0.000228063	0.000111575	5.98996e-05	4.50721e-05	8.58774e-05
Orbiliaceae	5.75513e-05	0.000105186	4.29139e-05	8.89061e-05	4.14317e-05	3.53811e-05	5.13016e-05	6.38214e-05
Saccharomycetaceae	0.000435231	0.000830967	0.00065597	0.000417472	0.000574956	0.000399124	0.000397221	0.000660739
Debaryomycetaceae	0.000352502	0.000546965	0.000815836	0.000293777	0.000452841	0.000333948	0.000356913	0.000478661
Phaffomycetaceae	0.000104312	0.000136741	0.000269273	0.00016235	0.000149736	8.03835e-05	8.68463e-05	0.000130928
Ascoideaceae	4.67604e-05	4.20743e-05	2.26359e-05	4.63858e-05	5.19714e-05	3.94158e-05	4.32399e-05	7.13298e-05
Dipodascaceae	5.03574e-05	0.000126223	7.45099e-05	0.000100503	0.000162819	3.72433e-05	3.70105e-05	6.24136e-05
Pichiaceae	8.99239e-05	0.000105186	0.000123083	9.6637e-05	6.61454e-05	0.000100557	7.03565e-05	7.46147e-05
Metschnikowiaceae	0.000107909	0.000105186	0.000448474	0.000208736	0.000131564	6.3624e-05	6.59592e-05	0.000112157
Trichomonascaceae	6.83421e-05	5.25928e-05	7.02657e-05	8.50406e-05	5.45154e-05	8.84528e-05	5.89969e-05	9.01008e-05
Pneumocystidaceae	4.67604e-05	0.000168297	2.5937e-05	0.00016235	0.000156278	8.2556e-05	8.83121e-05	0.000135621
Schizosaccharomycetaceae	0.000151072	0.00014726	0.000149491	8.89061e-05	0.000124659	7.10726e-05	8.42813e-05	0.000107933
Polyporaceae	9.71178e-05	0.000105186	9.76174e-05	0.000185543	0.000120297	4.5623e-05	3.95755e-05	7.97768e-05
Dacryobolaceae	8.27299e-05	7.363e-05	6.55499e-05	0.000115964	9.92181e-05	7.69695e-05	7.54867e-05	9.85478e-05
Phanerochaetaceae	5.03574e-05	9.46671e-05	8.15836e-05	9.27716e-05	8.43172e-05	2.42081e-05	5.2401e-05	5.44359e-05
Bondarzewiaceae	3.59695e-05	4.20743e-05	2.92381e-05	3.86548e-05	5.4152e-05	4.87267e-05	5.71647e-05	5.58437e-05
Stereaceae	2.51787e-05	5.25928e-05	4.85729e-05	3.86548e-05	4.72467e-05	5.86582e-05	1.90549e-05	6.75756e-05
Hymenochaetaceae	3.23726e-05	5.25928e-05	3.20676e-05	8.89061e-05	4.8337e-05	4.5623e-05	6.81579e-05	8.40003e-05
Gloeophyllaceae	5.03574e-05	3.15557e-05	2.35791e-05	6.57132e-05	5.19714e-05	1.73802e-05	3.18803e-05	4.55197e-05
Punctulariaceae	1.79848e-05	4.20743e-05	3.7255e-05	4.25203e-05	4.79736e-05	0.000131283	0.000173693	0.000150637
Agaricaceae	6.11482e-05	9.46671e-05	9.10153e-05	3.09239e-05	5.01542e-05	2.20356e-05	2.01542e-05	3.7542e-05
Schizophyllaceae	3.95665e-05	6.31114e-05	4.66866e-05	4.25203e-05	5.85132e-05	3.7864e-05	3.95755e-05	6.52292e-05
Tricholomataceae	7.19391e-05	0.000189334	7.63962e-05	8.89061e-05	0.000103943	2.38978e-05	3.18803e-05	7.08605e-05
Psathyrellaceae	2.51787e-05	3.15557e-05	3.30107e-05	2.70584e-05	3.27093e-05	2.11045e-05	2.41851e-05	3.98884e-05
Coniophoraceae	9.35208e-05	4.20743e-05	5.65898e-05	6.18477e-05	4.07048e-05	4.96577e-05	4.14077e-05	6.05365e-05
Serpulaceae	4.67604e-05	5.25928e-05	3.06528e-05	1.93274e-05	3.16189e-05	2.17253e-05	1.57569e-05	3.89498e-05
Cryptococcaceae	0.000298547	0.000347113	0.000314073	0.000301508	0.000382335	0.000213528	0.000229758	0.000340694
Tremellaceae	2.15817e-05	0	1.4619e-05	3.47893e-05	1.92621e-05	8.37974e-06	1.31918e-05	9.3855e-06
Cuniculitremaceae	4.67604e-05	6.31114e-05	5.84761e-05	2.31929e-05	4.28855e-05	2.70014e-05	2.12535e-05	3.14414e-05
Trichosporonaceae	0.000298547	0.000210371	0.00270028	0.000336297	0.000101399	6.08307e-05	6.37606e-05	9.80785e-05
Cryptobasidiaceae	3.95665e-05	3.15557e-05	3.39539e-05	2.31929e-05	4.94273e-05	4.99681e-05	3.00481e-05	5.44359e-05
Brachybasidiaceae	1.79848e-05	4.20743e-05	2.12212e-05	1.15964e-05	8.35903e-05	2.57599e-05	2.82159e-05	0.000124827
Tilletiariaceae	6.47452e-05	6.31114e-05	3.34823e-05	5.41167e-05	5.59692e-05	0.000134386	0.000128987	4.78661e-05
Ceraceosoraceae	6.11482e-05	9.46671e-05	5.47035e-05	3.09239e-05	3.63436e-05	3.3519e-05	2.89488e-05	0.000120604
Ustilaginaceae	0.000262578	0.000252446	0.000616829	0.000251256	0.000484824	0.000303843	0.00030268	0.000402169
Malasseziaceae	3.23726e-05	8.41485e-05	6.83794e-05	3.86548e-05	6.43282e-05	0.000130352	0.00013485	9.29165e-05
Melampsoraceae	0.000104312	6.31114e-05	7.82826e-05	6.57132e-05	9.81278e-05	7.29348e-05	8.35484e-05	0.00010981
Pucciniaceae	0.000104312	0.000157778	6.93225e-05	0.000146888	9.23128e-05	0.000104902	7.3288e-05	0.000107933
Sporidiobolaceae	0.000187042	0.000189334	0.000127799	8.11751e-05	0.000129747	6.33136e-05	6.08291e-05	0.000100425
Mixiaceae	2.51787e-05	1.05186e-05	1.55622e-05	1.93274e-05	2.61674e-05	2.2346e-05	2.93152e-05	3.51956e-05
Wallemiaceae	3.23726e-05	4.20743e-05	0.000309829	0.000143023	0.000340176	8.13145e-05	0.000115795	0.000223844
Glomeraceae	0.000287756	0.000620595	0.000149963	0.000421337	0.00035217	0.000307257	0.000273364	0.000399353
Phycomycetaceae	0.000140281	9.46671e-05	0.000122611	0.000100503	0.000145738	7.5728e-05	0.000113963	0.000128581
Rhizopodaceae	7.19391e-05	9.46671e-05	3.63118e-05	3.09239e-05	4.61564e-05	3.7864e-05	3.6644e-05	7.36762e-05
Mortierellaceae	0.000136684	7.363e-05	6.50783e-05	0.000112099	0.000120661	5.02785e-05	5.09352e-05	9.15087e-05
Nosematidae	2.51787e-05	0.000115704	3.06528e-05	5.41167e-05	3.81608e-05	2.6691e-05	4.17742e-05	5.16203e-05
Unikaryonidae	1.79848e-05	0	1.27327e-05	1.93274e-05	2.68943e-05	9.31083e-06	2.01542e-05	1.64246e-05
Ordosporidae	1.07909e-05	0	9.43164e-07	0	4.36123e-06	9.62119e-06	1.8322e-06	5.25588e-05
Pleistophoridae	7.19391e-06	2.10371e-05	6.13056e-06	0	5.08811e-06	2.60703e-05	3.18803e-05	3.84806e-05
Spizellomycetaceae	8.99239e-05	9.46671e-05	4.99877e-05	1.15964e-05	5.45154e-05	1.70698e-05	1.17261e-05	3.00336e-05
Plasmodiidae	0.000489186	0.000862522	0.000343312	0.000498647	0.000618568	0.000463058	0.000427636	0.000659332
Theileriidae	0.000111506	0.000199853	6.69646e-05	0.000108233	9.34031e-05	4.43816e-05	3.95755e-05	7.22684e-05
Babesiidae	5.39543e-05	7.363e-05	0.000109407	0.000216467	0.00014174	5.36924e-05	6.96236e-05	9.3855e-05
Eimeriidae	0.000302144	0.000483854	0.000379152	0.000390414	0.000553877	0.00021508	0.000230124	0.000412493
Cryptosporidiidae	9.71178e-05	7.363e-05	9.66743e-05	0.000108233	0.000114846	9.40393e-05	9.96717e-05	0.000175509
Sarcocystidae	0.000766151	0.00122015	0.00138032	0.00152687	0.0061239	0.00151829	0.000885686	0.00141862
Gregarinidae	3.59695e-05	1.05186e-05	1.88633e-05	1.93274e-05	1.96256e-05	1.30352e-05	8.42813e-06	2.34638e-05
Tetrahymenidae	0.000323726	0.000673188	0.00022966	0.000448396	0.000515716	0.0003265	0.000290221	0.000484292
Parameciidae	0.000219414	0.00044178	0.000141946	0.000293777	0.000286751	0.00015518	0.000142545	0.000231353
Perkinsidae	5.03574e-05	4.20743e-05	8.44131e-05	8.11751e-05	0.000100308	3.66226e-05	4.5805e-05	9.29165e-05
Dictyosteliaceae	0.000179848	0.000252446	7.87542e-05	0.000255122	0.000229328	0.000117937	9.71067e-05	0.000158146
Acytosteliaceae	0.000118699	0.000136741	0.000126855	0.000108233	0.000147919	7.9142e-05	0.000120925	0.000181609
Cavenderiaceae	5.39543e-05	0.000199853	4.95161e-05	6.95787e-05	7.26872e-05	4.4692e-05	4.10413e-05	5.25588e-05
Entamoebidae	0.00033092	0.000473335	0.000246166	0.000367221	0.000511718	0.000328672	0.000278128	0.000474437
Acanthamoebidae	0.000147475	0.00014726	0.000147134	0.000100503	0.000180628	0.000228115	0.000237087	0.000183956
Monodopsidaceae	7.5536e-05	2.10371e-05	4.43287e-05	5.02513e-05	0.000111575	0.000160146	6.66921e-05	8.3531e-05
Peronosporaceae	0.00041365	0.000568003	0.000347556	0.00052184	0.000397236	0.000571685	0.000714925	0.000871913
Saprolegniaceae	0.000474798	0.000536447	0.000654084	0.000552764	0.000805011	0.00048199	0.000576777	0.000591287
Phaeodactylaceae	0.000122296	6.31114e-05	2.92381e-05	8.11751e-05	4.72467e-05	2.14149e-05	2.52844e-05	3.28493e-05
Thalassiosiraceae	7.9133e-05	0.000105186	3.39539e-05	0.000166216	3.37996e-05	3.32086e-05	3.95755e-05	6.00672e-05
Trichomonadidae	0.000208623	0.00022089	0.000176372	0.000286046	0.00128765	0.000142766	0.000147675	0.000230414
Trypanosomatidae	0.000438828	0.000999264	0.000352743	0.000467723	0.000495	0.000373985	0.000399786	0.000493208
Vahlkampfiidae	7.19391e-05	0.000168297	5.70614e-05	5.02513e-05	9.88546e-05	5.2451e-05	6.55928e-05	0.000104648
Geminigeraceae	0.000125893	0.000115704	0.000103748	9.6637e-05	0.000149372	0.000141214	0.000125689	0.000175978
Cryptomonadaceae	1.07909e-05	3.15557e-05	6.13056e-06	7.73096e-06	6.90529e-06	1.86217e-06	3.6644e-06	7.5084e-06
Hemiselmidaceae	7.19391e-06	0	0	7.73096e-06	7.26872e-07	3.10361e-07	1.09932e-06	0
Noelaerhabdaceae	0.000323726	0.000210371	0.000337181	0.000270584	0.000296927	0.000242392	0.00017296	0.000244962
Apusomonadidae	0.000100715	6.31114e-05	9.62027e-05	0.000131426	0.000124659	7.97627e-05	6.99901e-05	8.58774e-05
Hexamitidae	0	4.20743e-05	1.36759e-05	3.86548e-06	2.39868e-05	4.68645e-05	3.51783e-05	3.84806e-05
Methanobacteriaceae	0.000370486	0.000536447	0.000258898	0.000541167	0.000465562	0.000307568	0.000338224	0.000535443
Methanothermaceae	1.43878e-05	0	3.1596e-05	0	7.34141e-05	9.62119e-06	1.75891e-05	2.7218e-05
Methanococcaceae	0.000158266	0.00044178	9.71458e-05	0.000231929	0.000205341	0.000118558	0.00011946	0.000228068
Methanocaldococcaceae	7.19391e-05	0.000189334	4.43287e-05	8.50406e-05	9.95815e-05	0.000126007	6.77914e-05	0.000104648
Haloarculaceae	0.000183445	0.000136741	0.000239564	0.000297642	0.000214791	0.000172561	0.000168929	0.000235576
Halobacteriaceae	0.000169057	0.000105186	0.000134401	0.00019714	0.000172632	5.80375e-05	7.58531e-05	0.00012295
Natrialbaceae	0.000251787	0.000305038	0.000281534	0.00023966	0.000296564	0.000171319	0.000152439	0.000224783
Haloferacaceae	0.000104312	0.000168297	0.00011035	0.000224198	0.000118844	9.86947e-05	8.46477e-05	0.000124358
Halorubraceae	0.000140281	0.000157778	0.000146662	0.000123695	0.000135562	0.000118868	0.000103336	0.000143598
Ferroplasmaceae	5.39543e-05	0	1.17895e-05	3.86548e-06	5.45154e-05	7.75902e-06	9.16101e-06	3.51956e-05
Picrophilaceae	7.19391e-06	3.15557e-05	3.34823e-05	3.47893e-05	1.38106e-05	1.1173e-05	4.39728e-05	0.000104179
Cuniculiplasmataceae	2.87756e-05	0	6.60214e-06	0	1.45374e-05	2.48289e-06	6.22948e-06	1.26704e-05
Thermoplasmataceae	7.19391e-06	5.25928e-05	1.4619e-05	3.09239e-05	1.81718e-05	9.31083e-06	8.79457e-06	1.31397e-05
Methanomassiliicoccaceae	4.67604e-05	0.000210371	9.47879e-05	8.11751e-05	0.000129747	0.00011204	6.11955e-05	0.000101833
Methanosarcinaceae	0.000474798	0.000820448	0.00045319	0.000703518	0.000629835	0.000415884	0.000350683	0.000633052
Methanosaetaceae	5.03574e-05	5.25928e-05	3.25391e-05	6.18477e-05	6.90529e-05	4.71748e-05	6.85243e-05	6.19443e-05
Methanomicrobiaceae	0.000158266	0.000210371	9.66743e-05	0.000158485	0.000141377	8.22456e-05	8.5747e-05	0.000134213
Methanoregulaceae	8.63269e-05	7.363e-05	9.62027e-05	0.000127561	0.000181355	7.51073e-05	6.55928e-05	0.000119665
Methanospirillaceae	4.31634e-05	0	4.24424e-06	3.47893e-05	1.96256e-05	1.14834e-05	9.89389e-06	1.07933e-05
Methanocorpusculaceae	2.51787e-05	1.05186e-05	2.26359e-05	4.25203e-05	3.4163e-05	2.35874e-05	9.89389e-06	5.16203e-05
Methanocellaceae	3.23726e-05	5.25928e-05	3.7255e-05	3.09239e-05	4.28855e-05	1.83113e-05	2.19864e-05	3.80113e-05
Thermococcaceae	0.000323726	0.000336594	0.000245223	0.000351759	0.000292566	0.00021539	0.00020997	0.000370258
Archaeoglobaceae	6.11482e-05	0.000189334	5.61182e-05	0.000127561	9.04956e-05	8.34871e-05	7.54867e-05	4.5989e-05
Methanopyraceae	0	0	1.41475e-06	3.86548e-06	2.54405e-06	2.48289e-06	1.8322e-06	1.40783e-06
Sulfolobaceae	0.000104312	0.000105186	3.77265e-05	0.000131426	0.000119207	6.08307e-05	4.25071e-05	0.000111218
Caldisphaeraceae	1.43878e-05	5.25928e-05	2.35791e-06	3.86548e-06	1.38106e-05	1.8932e-05	1.79556e-05	1.97096e-05
Acidilobaceae	3.59695e-06	1.05186e-05	3.30107e-06	3.86548e-06	1.163e-05	3.66226e-05	1.28254e-05	5.6313e-06
Desulfurococcaceae	1.43878e-05	3.15557e-05	3.44255e-05	5.79822e-05	2.94383e-05	3.47604e-05	3.48118e-05	4.08269e-05
Pyrodictiaceae	1.79848e-05	0	8.96005e-06	3.86548e-05	1.88987e-05	6.82794e-06	8.79457e-06	8.91623e-06
Thermoproteaceae	7.19391e-06	0	2.40507e-05	1.15964e-05	5.81498e-05	8.47285e-05	8.83121e-05	0.000100894
Thermofilaceae	1.43878e-05	0	2.16928e-05	2.31929e-05	8.72247e-06	8.37974e-06	7.69524e-06	7.03913e-06
Nitrosopumilaceae	6.11482e-05	0.000115704	3.77265e-05	7.34441e-05	4.17952e-05	4.06573e-05	5.02023e-05	7.93075e-05
Nitrososphaeraceae	3.59695e-05	2.10371e-05	1.79201e-05	5.02513e-05	8.72247e-06	4.34505e-06	5.4966e-06	7.5084e-06
Candidatus	0	1.05186e-05	0	0	0	0	0	1.45475e-05
Myoviridae	0.000136684	0.00022089	0.000255597	8.50406e-05	0.000133381	0.000115454	0.000299748	0.000180202
Siphoviridae	0.000133087	0.000241927	0.000230132	0.000135292	0.000176267	0.00013749	0.000114329	0.000179732
Podoviridae	5.39543e-05	6.31114e-05	2.73517e-05	5.79822e-05	2.65308e-05	2.07942e-05	5.86304e-05	3.56649e-05
Ackermannviridae	3.59695e-06	0	6.13056e-05	0	4.36123e-06	1.67595e-05	1.42912e-05	0.000113565
Poxviridae	0.000100715	0.00022089	3.67834e-05	0.000127561	0.000140286	3.63122e-05	3.18803e-05	6.28829e-05
Mimiviridae	1.79848e-05	7.363e-05	1.32043e-05	4.25203e-05	3.63436e-05	8.00731e-05	4.17742e-05	3.89498e-05
Phycodnaviridae	1.43878e-05	4.20743e-05	2.73517e-05	2.70584e-05	3.67071e-05	2.73118e-05	1.75891e-05	3.51956e-05
Baculoviridae	2.15817e-05	5.25928e-05	1.27327e-05	3.47893e-05	3.16189e-05	3.91055e-05	1.97878e-05	2.53409e-05
Iridoviridae	0	2.10371e-05	3.77265e-06	4.25203e-05	1.56278e-05	8.6901e-06	6.22948e-06	2.01788e-05
Pithoviridae	0	0	0	0	7.26872e-07	2.79325e-06	7.3288e-07	9.3855e-07
Nudiviridae	7.19391e-06	0	9.43164e-07	1.15964e-05	2.90749e-06	4.96577e-06	1.46576e-06	4.22348e-06
Herpesviridae	2.51787e-05	2.10371e-05	2.92381e-05	4.25203e-05	2.79846e-05	2.63807e-05	1.64898e-05	2.7218e-05
Alloherpesviridae	0	1.05186e-05	4.71582e-07	0	7.26872e-07	6.20722e-07	3.6644e-07	4.69275e-07
Malacoherpesviridae	3.59695e-06	0	0	0	7.26872e-07	3.10361e-07	0	1.40783e-06
Papillomaviridae	0	0	0	0	1.45374e-06	6.20722e-07	0	0
Hytrosaviridae	0	0	0	3.86548e-06	5.45154e-06	9.31083e-07	1.09932e-06	1.40783e-06
Polydnaviridae	1.43878e-05	0	4.71582e-07	0	2.18062e-06	2.17253e-06	7.3288e-07	4.69275e-07
Marseilleviridae	0	0	1.41475e-06	0	1.56278e-05	1.86217e-06	0	4.69275e-06
Rudiviridae	3.59695e-06	0	1.41475e-06	0	7.26872e-07	1.86217e-06	1.8322e-06	3.7542e-06
Lipothrixviridae	0	0	9.43164e-07	0	0	3.10361e-07	3.6644e-06	9.3855e-07
Polyomaviridae	0	0	0	0	3.63436e-07	6.20722e-07	3.6644e-07	4.69275e-07
Asfarviridae	0	0	4.71582e-07	0	7.26872e-07	6.20722e-07	3.6644e-07	0
Adenoviridae	0	0	9.43164e-07	0	3.63436e-06	7.44866e-06	3.6644e-07	6.10058e-06
Sphaerolipoviridae	0	2.10371e-05	1.41475e-06	0	7.26872e-07	0	0	0
Lavidaviridae	0	0	0	0	3.63436e-07	0	3.6644e-07	0
Ampullaviridae	0	0	0	1.15964e-05	0	0	0	0
Bicaudaviridae	0	0	0	0	0	6.20722e-07	0	0
Nimaviridae	0	0	5.65898e-06	0	1.09031e-06	0	0	0
Ascoviridae	0	0	0	0	1.45374e-06	3.10361e-07	0	0
Fuselloviridae	0	0	0	0	0	0	0	0
Plasmaviridae	0	0	4.71582e-07	0	0	0	0	0
Reoviridae	0	0	4.71582e-07	0	3.63436e-07	0	0	2.81565e-06
Cystoviridae	0	0	0	0	0	0	0	0
Totiviridae	0	0	0	0	0	0	0	0
Partitiviridae	0	0	0	0	7.26872e-07	0	0	0
Chrysoviridae	0	0	0	0	0	0	0	0
Endornaviridae	0	0	0	0	0	0	0	0
Flaviviridae	0	0	9.43164e-07	0	1.09031e-06	0	0	0
Picornaviridae	0	0	0	0	1.4174e-05	0	7.3288e-07	1.8771e-06
Dicistroviridae	0	0	0	0	0	0	0	0
Secoviridae	0	1.05186e-05	0	0	1.81718e-06	0	0	1.40783e-06
Iflaviridae	0	0	0	3.86548e-06	0	0	7.3288e-07	0
Polycipiviridae	0	0	0	0	0	0	0	0
Betaflexiviridae	0	0	0	0	3.63436e-07	0	0	0
Tymoviridae	0	0	0	0	0	0	0	0
Alphaflexiviridae	0	0	0	0	0	3.10361e-07	0	0
Solinviviridae	0	0	0	0	0	0	0	0
Alphatetraviridae	0	0	0	0	0	0	0	0
Virgaviridae	0	0	0	0	0	0	0	0
Togaviridae	0	0	1.41475e-06	0	0	0	0	0
Narnaviridae	0	0	0	0	0	0	0	0
Luteoviridae	0	0	0	0	3.63436e-07	0	0	0
Coronaviridae	7.19391e-06	2.10371e-05	4.71582e-07	1.93274e-05	3.27093e-06	6.20722e-07	1.46576e-06	2.34638e-06
Closteroviridae	0	0	0	0	0	0	0	0
Bromoviridae	0	0	0	0	0	0	0	4.69275e-07
Tombusviridae	0	0	0	0	0	0	0	0
Potyviridae	3.59695e-06	0	1.41475e-06	3.86548e-06	5.81498e-06	3.10361e-07	7.3288e-07	1.40783e-06
Caliciviridae	0	0	0	0	0	0	0	0
Paramyxoviridae	0	0	0	0	0	0	0	0
Pneumoviridae	0	0	0	0	0	0	0	0
Rhabdoviridae	3.59695e-06	1.05186e-05	9.43164e-07	0	4.72467e-06	6.20722e-07	7.3288e-07	4.22348e-06
Bornaviridae	0	0	0	0	0	0	0	0
Nyamiviridae	0	0	0	0	0	0	3.6644e-07	0
Orthomyxoviridae	0	0	0	0	0	0	0	0
Arenaviridae	7.19391e-06	0	0	0	2.90749e-06	0	0	4.69275e-07
Fimoviridae	0	0	0	0	1.09031e-06	0	0	4.69275e-07
Hantaviridae	0	0	4.71582e-06	7.73096e-06	7.26872e-07	2.79325e-06	1.46576e-06	3.7542e-06
Nairoviridae	0	0	0	0	0	0	3.6644e-07	0
Peribunyaviridae	0	0	0	0	0	0	3.6644e-07	0
Phenuiviridae	0	0	0	0	3.63436e-07	3.10361e-07	0	0
Tospoviridae	0	0	0	0	3.63436e-07	3.41397e-06	6.59592e-06	3.7542e-06
Tolecusatellitidae	0	0	9.43164e-07	0	0	1.5518e-06	3.6644e-07	0
Alphasatellitidae	0	0	0	0	0	9.31083e-07	7.3288e-07	9.3855e-07
Caulimoviridae	3.59695e-06	0	9.43164e-07	0	7.26872e-07	6.20722e-07	2.19864e-06	0
Retroviridae	0	0	0	0	3.63436e-07	0	1.8322e-06	0
Geminiviridae	0	0	0	0	3.63436e-07	3.10361e-07	0	0
Parvoviridae	0	0	4.71582e-07	0	0	3.10361e-07	0	1.8771e-06
Microviridae	0	0	2.82949e-06	3.86548e-06	1.09031e-06	6.20722e-07	7.3288e-07	9.3855e-07
Inoviridae	3.59695e-06	0	0	0	0	0	0	0
Circoviridae	1.43878e-05	1.05186e-05	4.71582e-06	3.86548e-06	1.81718e-06	0	0	1.40783e-06
Anelloviridae	0	0	0	0	0	0	0	0
Bidnaviridae	0	0	0	0	0	0	0	0
Genomoviridae	0	0	4.71582e-07	0	0	0	0	0
Smacoviridae	0	0	0	0	0	0	0	0
Pleolipoviridae	0	0	0	0	0	0	0	9.3855e-07

## Sheet: Genus
	DKD				Ctrl
ID	72	228	60	252	324	360	372	384
Butyrivibrio	0.0037472	0.00729348	0.00266061	0.00618808	0.00184285	0.00164481	0.000531002	0.00516773
Lachnoclostridium	0.0227825	0.06228	0.0165947	0.0381437	0.0370078	0.00721025	0.00480875	0.0314345
Blautia	0.00372195	0.00810739	0.00330012	0.00647481	0.00528989	0.00259677	0.00171264	0.00799357
Roseburia	0.00426293	0.010602	0.0031484	0.00763726	0.00881345	0.00177778	0.00122861	0.00647233
Cellulosilyticum	0.000194753	0.0003911	0.000169685	0.00020924	0.00018035	0.000199775	0.000132475	0.000286992
Anaerostipes	0.00066721	0.00158554	0.000515201	0.00115469	0.00105295	0.000478778	0.000316693	0.00115922
Anaerotignum	0.000274097	0.000602505	0.00016165	0.000468852	0.000333738	0.000141365	9.02741e-05	0.000313253
Herbinix	0.000443605	0.00081391	0.000389473	0.000957079	0.000687151	0.000309139	0.000195594	0.000639167
Clostridium	0.0112344	0.0122509	0.00439906	0.00994277	0.00772953	0.00698282	0.00568176	0.0103467
Mordavella	0.00363539	0.00766344	0.00266392	0.00618808	0.00564258	0.00163207	0.0009343	0.00528544
Candidatus	3.60654e-05	2.11405e-05	6.90085e-05	3.48733e-05	0.000205489	4.53612e-05	0.000193759	0.000269172
Geosporobacter	0.000201966	0.00040167	0.000121947	0.00030611	0.000239373	8.57512e-05	6.75221e-05	0.000222278
Alkaliphilus	0.000137049	0.000348819	9.64229e-05	0.000232489	0.000169784	0.000164357	0.000109356	0.00026589
Ruminococcus	0.00163737	0.00298081	0.000806833	0.00157317	0.00232997	0.00153917	0.000893567	0.00243005
Faecalibacterium	0.00436031	0.0126949	0.00201165	0.00434366	0.00581819	0.00438419	0.00221171	0.00641137
Ruminiclostridium	0.00431703	0.00986206	0.000760985	0.00169329	0.00456631	0.0011651	0.000777605	0.0017665
Ethanoligenens	0.00252097	0.00583479	0.000569084	0.00130581	0.00151348	0.000849124	0.00042605	0.00133179
Herbivorax	0.0040826	0.0143967	8.41337e-05	0.000263487	0.00024666	0.000171813	0.000142383	0.000276206
Fastidiosipila	9.73766e-05	0.000137413	5.19927e-05	6.97466e-05	0.00011914	9.97324e-05	8.36687e-05	0.000133648
Mageeibacillus	0.000122622	0.000190265	6.1446e-05	0.000151118	0.000200389	0.000139812	9.1375e-05	0.000198362
Acutalibacter	0	0	0.00694907	0.0187541	0.0133725	0.00393399	0.00235813	0.0108152
Flavonifractor	0.00797046	0.0235823	0.00288796	0.00862146	0.0119016	0.0162589	0.00701055	0.0104128
Intestinimonas	0.00400687	0.0122932	0.00166519	0.00385544	0.00690393	0.0107913	0.0049504	0.00641746
Monoglobus	0.000378687	0.000549654	0.000172049	0.000445603	0.000557809	0.00108214	0.000284767	0.0014162
Eubacterium	0.00303671	0.00656414	0.00226688	0.00502951	0.00444535	0.00212421	0.00126641	0.00544394
Acetobacterium	8.29504e-05	0.000200835	5.76647e-05	0.000244113	0.000151202	9.25865e-05	4.80728e-05	0.00013271
Desulfotomaculum	0.000681636	0.00113102	0.000397508	0.000763338	0.00103109	0.000548062	0.000357427	0.000826275
Desulfitobacterium	0.000515735	0.00116273	0.000405071	0.00082146	0.000834345	0.000435591	0.000276694	0.000753589
Desulfosporosinus	0.000277704	0.000771629	0.000232077	0.000519225	0.000499878	0.00024669	0.000245868	0.000462376
Dehalobacter	0.000277704	0.000517943	0.000114384	0.000267362	0.000203668	0.000138569	8.18338e-05	0.000276206
Thermincola	0.000158688	0.000158554	8.98056e-05	0.00011237	0.000147923	4.13221e-05	4.5137e-05	0.000117704
Dehalobacterium	0.000191147	0.00040167	0.000149361	0.000255738	0.000299125	0.000223388	0.000135044	0.00026589
Candidatus	3.60654e-06	0	0	3.87481e-06	0	6.21386e-07	0	4.68941e-07
Syntrophobotulus	0.000158688	0.000274827	0.000116747	0.000189866	0.00029111	0.000101286	5.94488e-05	0.000197424
Clostridioides	0.00355244	0.00416468	0.00208349	0.00240238	0.00385657	0.00655003	0.00345941	0.00819709
Paeniclostridium	0.000205573	7.39919e-05	9.54776e-05	0.000197615	0.000120233	0.000186726	0.000183484	0.000231657
Peptoclostridium	0.000122622	0.000253686	0.000118165	0.000166617	0.000181807	0.000148511	0.000140182	0.000163661
Acetoanaerobium	0.000234425	0.000190265	0.000102095	0.000116244	0.000112218	0.000339898	0.000131007	0.000170695
Filifactor	0.000147868	0.000285397	0.000100677	0.000197615	0.000197109	0.000122102	0.000103118	0.000212899
Oscillibacter	0.00247409	0.00745204	0.000877732	0.00313472	0.00319674	0.00239637	0.00124696	0.00279348
Mogibacterium	0.000126229	0.00040167	0.00011722	0.000309985	0.000344668	0.000128316	9.43107e-05	0.000431895
Thermaerobacter	0.000119016	0.000253686	6.66452e-05	0.000174367	0.000177799	0.000186726	9.68795e-05	0.000148654
Carboxydocella	0.000111803	0.000221976	6.90085e-05	0.000108495	0.000154846	7.95374e-05	5.43112e-05	0.000143965
Symbiobacterium	0.000147868	0.000232546	0.000123837	0.000294486	0.000302405	0.000194804	0.000121833	0.000209617
Heliobacterium	0.000155081	0.00041224	0.000159287	0.000278987	0.000326451	0.000215621	0.000159998	0.000282303
Christensenella	0.000450818	0.000761059	0.000256182	0.000530849	0.000792446	0.000256943	0.00018275	0.000581487
Syntrophomonas	5.40981e-05	7.39919e-05	3.97035e-05	6.1997e-05	8.56206e-05	3.51083e-05	2.42199e-05	6.47139e-05
Syntrophothermus	3.60654e-05	8.45621e-05	2.74144e-05	5.42474e-05	5.97522e-05	5.28178e-05	5.83479e-05	5.48661e-05
Caldicellulosiruptor	0.000270491	0.000570794	0.000159287	0.000422355	0.000362157	0.000311625	0.000237061	0.000429081
Thermoanaerobacterium	0.000256064	0.000496802	0.000169213	0.000379732	0.000279451	0.000289255	0.000195227	0.00042064
Thermosediminibacter	9.37701e-05	0.000137413	5.01021e-05	0.000108495	8.67136e-05	6.64883e-05	2.64217e-05	9.37883e-05
Thermoanaerobacter	0.000263277	0.0003911	0.000115802	0.000247988	0.00029366	0.000220903	0.000183851	0.000317473
Moorella	0.000144262	0.000264257	7.37352e-05	0.000147243	0.000232086	0.000140433	0.000101283	0.00019039
Ammonifex	7.93439e-05	0.000116273	8.83877e-05	0.00011237	0.000179257	7.4877e-05	5.61461e-05	0.000105981
Thermacetogenium	5.04916e-05	0.000285397	5.62467e-05	0.000158867	0.000150474	0.000134841	4.07334e-05	9.6133e-05
Carboxydothermus	6.85243e-05	0.000158554	6.66452e-05	0.000116244	6.55817e-05	4.07008e-05	1.94493e-05	4.68941e-05
Caldanaerobacter	4.32785e-05	3.17108e-05	3.97035e-05	3.09985e-05	5.86592e-05	5.9653e-05	4.22013e-05	6.19003e-05
Tepidanaerobacter	0.000155081	0.000126843	5.67194e-05	0.000123994	0.00010238	6.49348e-05	3.00914e-05	9.84777e-05
Thermanaeromonas	2.52458e-05	6.34216e-05	1.60705e-05	3.48733e-05	3.60699e-05	2.3302e-05	1.24769e-05	4.07979e-05
Thermodesulfobium	3.96719e-05	0.000147984	2.22151e-05	6.97466e-05	4.51785e-05	5.31285e-05	3.99995e-05	5.72108e-05
Mahella	6.85243e-05	0.000295967	5.4356e-05	0.000135618	0.000138815	0.000130802	6.56872e-05	0.000164129
Halanaerobium	0.000129835	0.000158554	0.000101622	0.000131744	9.65508e-05	0.000121792	8.03659e-05	0.000141151
Halothermothrix	1.44262e-05	7.39919e-05	3.2141e-05	9.29955e-05	6.4853e-05	3.97687e-05	2.86235e-05	4.87699e-05
Acetohalobium	2.16392e-05	0.000147984	2.26877e-05	5.81222e-05	6.63104e-05	3.47976e-05	2.67886e-05	7.64374e-05
Halobacteroides	6.13112e-05	9.51324e-05	2.26877e-05	7.74963e-05	4.44498e-05	5.43712e-05	3.66968e-05	5.95555e-05
Natranaerobius	6.13112e-05	0.000137413	4.77388e-05	0.000100745	4.11707e-05	3.85259e-05	2.71556e-05	6.28381e-05
Bacillus	0.00561899	0.0156123	0.00673495	0.01207	0.00843417	0.00747309	0.00592323	0.00868901
Virgibacillus	0.000270491	0.000665927	0.000265163	0.000290611	0.000269614	0.000223077	0.000196695	0.000274331
Lysinibacillus	0.000439998	0.000486232	0.000455645	0.000573472	0.000378917	0.000356986	0.000293941	0.000476444
Geobacillus	0.000515735	0.000581365	0.000353078	0.000767213	0.000647437	0.000375628	0.000306051	0.000612906
Anoxybacillus	0.000295736	0.000422811	0.000149361	0.000344858	0.000252854	0.000216553	0.000184218	0.000224154
Oceanobacillus	0.000216392	0.000338249	0.000209862	0.000263487	0.000134078	0.000131112	0.00017431	0.000189452
Fictibacillus	5.77047e-05	0.000147984	6.56999e-05	0.000135618	0.000108574	8.88582e-05	5.54121e-05	9.5664e-05
Amphibacillus	5.77047e-05	6.34216e-05	3.40316e-05	6.58718e-05	4.51785e-05	5.71675e-05	4.18343e-05	6.00245e-05
Parageobacillus	0.000223606	0.000348819	0.000129982	9.29955e-05	0.000298761	0.00021531	0.000190456	0.000355926
Aeribacillus	9.73766e-05	0.000126843	3.97035e-05	0.000154993	0.000114039	5.40606e-05	4.18343e-05	0.000119111
Salimicrobium	4.32785e-05	0.000105703	4.34848e-05	4.26229e-05	7.03182e-05	1.73988e-05	1.76145e-05	4.17358e-05
Halobacillus	0.000129835	0.000221976	0.000116275	0.000162742	0.000162861	0.000141055	0.00014275	0.000209148
Lentibacillus	3.24589e-05	9.51324e-05	4.82114e-05	8.91207e-05	7.14112e-05	4.66039e-05	2.89905e-05	6.61207e-05
Terribacillus	5.40981e-05	8.45621e-05	4.53755e-05	2.32489e-05	3.57056e-05	2.70303e-05	2.82565e-05	5.48661e-05
Paenibacillus	0.00465965	0.00687067	0.00390513	0.00657943	0.00658367	0.00325575	0.0025974	0.00603762
Aneurinibacillus	0.00028131	0.000147984	0.000187647	0.00011237	0.000126063	0.000176474	0.000117063	0.000210086
Thermobacillus	0.000209179	0.000317108	0.000102567	0.000360358	0.000366893	0.000219038	0.000132108	0.000290275
Brevibacillus	0.000245245	0.000327678	0.000183393	0.000360358	0.000299125	0.000191387	0.000141283	0.00031888
Staphylococcus	0.00196917	0.00442894	0.00634217	0.00594784	0.00238499	0.00381717	0.00278308	0.00333183
Macrococcus	0.000151475	0.000211405	0.000112493	0.00011237	0.000102745	0.000101907	9.87143e-05	0.000125676
Auricoccus	3.24589e-05	0	2.12698e-05	2.32489e-05	1.93102e-05	1.77095e-05	2.86235e-05	3.42327e-05
Salinicoccus	0.000108196	7.39919e-05	0.000106821	5.81222e-05	8.74423e-05	6.71097e-05	4.5137e-05	0.000102698
Jeotgalicoccus	2.52458e-05	6.34216e-05	1.46525e-05	1.16244e-05	2.84187e-05	3.63511e-05	2.75226e-05	4.36115e-05
Planococcus	0.000569833	0.000824481	0.000613987	0.000709091	0.000637236	0.000585967	0.000554488	0.000779849
Sporosarcina	0.000194753	0.000549654	0.000203244	0.000402981	0.000297668	0.000220281	0.000177245	0.00032779
Solibacillus	0.000108196	0.000169124	0.000136126	0.000135618	0.000192373	9.78682e-05	9.54116e-05	0.000159909
Jeotgalibacillus	2.52458e-05	7.39919e-05	6.66452e-05	0.00011237	6.2667e-05	8.2955e-05	5.02746e-05	0.000118642
Kurthia	7.57374e-05	9.51324e-05	6.90085e-05	5.42474e-05	4.80932e-05	8.07801e-05	4.5871e-05	7.40927e-05
Rummeliibacillus	5.77047e-05	7.39919e-05	8.08251e-05	4.26229e-05	8.70779e-05	4.47398e-05	3.66968e-05	7.83132e-05
Listeria	0.000364261	0.000507373	0.000921689	0.000464978	0.000504979	0.000404211	0.000375408	0.000503643
Brochothrix	5.77047e-05	0.000126843	9.21689e-05	6.1997e-05	3.7163e-05	4.78467e-05	5.7247e-05	5.43972e-05
Gemella	0.000173114	0.000359389	0.000102095	0.00020149	0.000143915	0.000160007	0.00013431	0.000165536
Exiguobacterium	0.000205573	0.000369959	0.000350242	0.000228614	0.000308598	0.00023302	0.0002844	0.000325445
Alicyclobacillus	7.93439e-05	0.000137413	6.80632e-05	0.000143368	0.000175613	9.19651e-05	8.25677e-05	0.000138807
Tumebacillus	0.00019836	0.000285397	0.000145107	0.00020924	0.000232086	0.000168396	7.52284e-05	0.000228374
Kyrpidia	5.77047e-05	0.000116273	9.0751e-05	0.000154993	0.000225164	7.02166e-05	5.54121e-05	0.000123332
Novibacillus	0.000115409	8.45621e-05	0.000156924	0.00020924	0.00025249	0.000113714	0.000112292	8.95678e-05
Laceyella	6.85243e-05	4.22811e-05	9.40596e-05	8.13711e-05	0.000123512	5.21964e-05	4.25683e-05	0.000201645
Lactobacillus	0.0885586	0.0178109	0.0823868	0.161076	0.0207734	0.0125594	0.0586715	0.0279217
Pediococcus	0.000266884	0.000369959	0.00160988	0.000244113	0.00019966	0.000396133	0.000515957	0.000288399
Streptococcus	0.00295736	0.00598277	0.00527206	0.00352608	0.00361756	0.00491765	0.00301611	0.00659519
Lactococcus	0.00049049	0.00108874	0.000953358	0.000538599	0.000470367	0.000660533	0.000813568	0.000738114
Enterococcus	0.00439998	0.0102003	0.0121271	0.00480864	0.00339422	0.00193437	0.00180511	0.00400851
Melissococcus	7.93439e-05	0.000147984	0.000115802	5.81222e-05	6.44887e-05	6.46241e-05	6.71551e-05	8.39405e-05
Vagococcus	0.000137049	0.000169124	0.000430594	6.1997e-05	8.05198e-05	0.000152239	0.000174677	0.000134117
Tetragenococcus	0.000115409	8.45621e-05	0.000311956	0.000108495	8.67136e-05	7.20807e-05	0.000132475	0.000100353
Carnobacterium	0.000414752	0.000327678	0.000983608	0.000406855	0.000235001	0.000294537	0.000359261	0.000320756
Jeotgalibaca	8.6557e-05	0.000243116	0.000210807	0.000116244	6.55817e-05	0.000109053	0.000107889	0.000124269
Marinilactibacillus	0.000100983	0.000116273	0.000560576	0.000100745	4.51785e-05	8.63726e-05	0.000103852	9.14436e-05
Weissella	0.000194753	0.000179695	0.000887185	0.000162742	0.000127156	0.000181755	0.000251006	0.000174446
Leuconostoc	0.000277704	0.000200835	0.000905146	0.000259612	0.000237551	0.000239855	0.0003244	0.00025698
Oenococcus	7.93439e-05	6.34216e-05	8.55517e-05	8.91207e-05	7.06825e-05	5.53033e-05	3.85316e-05	9.19125e-05
Aerococcus	0.000263277	0.000348819	0.00096092	0.000298361	0.000308963	0.000298887	0.000322932	0.000362961
Selenomonas	0.000908848	0.00144813	0.000744914	0.00134843	0.00135645	0.000866212	0.000695037	0.00124879
Megamonas	0.00010459	0.000317108	6.66452e-05	0.000162742	0.000231358	8.6994e-05	9.76134e-05	0.000147717
Pelosinus	0.000230819	0.000454521	0.00012431	0.000247988	0.000154117	0.000121792	9.65125e-05	0.000236815
Megasphaera	0.000306556	0.00040167	0.000241057	0.000286736	0.000433568	0.000194804	0.000197429	0.000351706
Dialister	0.000169507	0.000200835	7.79891e-05	0.000232489	0.000176342	7.70518e-05	8.55035e-05	0.000185232
Veillonella	0.000119016	0.000264257	8.12977e-05	0.000255738	0.000147194	0.000182687	9.68795e-05	0.000224623
Negativicoccus	5.40981e-05	7.39919e-05	5.48287e-05	8.52459e-05	9.25431e-05	5.40606e-05	3.04583e-05	8.53473e-05
Acidaminococcus	0.000429178	0.000940754	0.000270835	0.000623845	0.000663833	0.00033617	0.000227887	0.000590397
Parvimonas	0.000241638	0.000179695	7.70438e-05	9.68703e-05	0.000141365	0.000230845	0.000144585	0.000251353
Finegoldia	0.000191147	0.000105703	0.000103985	8.52459e-05	0.00012497	0.000189833	0.000136512	0.000221809
Anaerococcus	0.000169507	0.000221976	8.9333e-05	0.00011237	0.000162861	0.000150686	0.0001222	0.000212899
Murdochiella	0.000353441	0.000517943	0.000265163	0.000251863	0.000462715	0.000243583	0.000183851	0.000508332
Peptoniphilus	6.13112e-05	0.000190265	3.68676e-05	5.42474e-05	8.52562e-05	9.28972e-05	6.01827e-05	0.000109263
Gottschalkia	0.000212786	0.0003911	9.68956e-05	0.00021699	0.000143551	0.00022867	0.000175778	0.000301998
Ezakiella	3.60654e-05	0.000147984	5.10474e-05	3.48733e-05	0.000100194	9.32079e-05	0.000110824	7.1748e-05
Faecalibaculum	0.00209179	0.00170181	0.000568612	0.00247601	0.00368788	0.000678553	0.00127301	0.00119533
Erysipelothrix	0.000147868	0.000137413	6.75906e-05	0.00020149	0.000183629	0.000135773	0.00011009	0.000165067
Turicibacter	0.0057921	0.00142699	0.000221678	0.00370432	0.00303898	8.94795e-05	8.51365e-05	0.0017182
Faecalitalea	0.000901635	0.00237831	0.000553486	0.00184054	0.00143551	0.000389298	0.000522929	0.0010659
Ndongobacter	0.000306556	0.000771629	0.000259018	0.000430104	0.000374544	0.000224942	7.77972e-05	0.000396724
Limnochorda	0.000144262	0.000274827	0.000105876	0.000151118	0.000177799	0.000118374	0.000108255	0.000169757
Streptomyces	0.00672981	0.00826595	0.00580286	0.00692429	0.00851141	0.00548901	0.00422967	0.00591804
Kitasatospora	0.000364261	0.00040167	0.000365367	0.000220864	0.000557444	0.000312557	0.000197062	0.000322163
Corynebacterium	0.00257507	0.00289625	0.002628	0.0025845	0.00353194	0.0027515	0.00234015	0.00336418
Mycobacterium	0.00109639	0.00079277	0.004668	0.00127094	0.00767743	0.00325326	0.00232658	0.00354613
Mycolicibacterium	0.000638358	0.000856192	0.0034405	0.000782712	0.00557991	0.00237804	0.00141026	0.00234142
Mycobacteroides	0.000248851	0.000232546	0.000481642	0.000255738	0.000874423	0.000437766	0.000342748	0.000471286
Mycolicibacter	0.000100983	0.000105703	0.000239639	6.58718e-05	0.000390211	0.000168085	0.00011743	0.000188514
Hoyosella	1.80327e-05	6.34216e-05	3.0723e-05	4.26229e-05	5.1008e-05	2.36127e-05	2.64217e-05	3.2357e-05
Rhodococcus	0.000991799	0.000993605	0.0016581	0.00100358	0.00234017	0.00136021	0.001011	0.00143637
Nocardia	0.000494096	0.000856192	0.00177295	0.000569597	0.00150255	0.000865901	0.000829714	0.00132429
Gordonia	0.000400326	0.000475662	0.00069623	0.000333234	0.000870051	0.000559868	0.00048293	0.000664959
Dietzia	0.000234425	0.000243116	0.000392309	0.000263487	0.000672212	0.000239855	0.000266052	0.000361085
Tsukamurella	8.29504e-05	6.34216e-05	0.000135654	5.42474e-05	0.000181443	0.000151307	9.02741e-05	0.00011958
Segniliparus	3.96719e-05	6.34216e-05	4.67935e-05	5.03726e-05	0.000103109	2.51661e-05	2.93574e-05	5.11146e-05
Lawsonella	6.49177e-05	3.17108e-05	1.84338e-05	3.09985e-05	3.97134e-05	1.11849e-05	9.17419e-06	2.57918e-05
Microbacterium	0.000739341	0.000697638	0.00284495	0.000802086	0.0111518	0.00370688	0.00117797	0.00156767
Agromyces	0.000137049	0.000200835	0.000163541	0.000154993	0.000331916	0.000163424	0.000118164	0.0001374
Clavibacter	0.000155081	0.000190265	0.000141326	0.00021699	0.000295846	0.000131734	6.53203e-05	0.00010645
Leifsonia	0.000144262	0.000137413	0.000181029	0.000151118	0.000347583	0.000125209	8.88062e-05	0.000160378
Curtobacterium	0.000115409	0.000137413	0.000130455	6.97466e-05	0.000207311	0.000132977	0.00012954	0.000128021
Agrococcus	5.40981e-05	8.45621e-05	0.00010115	9.29955e-05	0.00018873	8.79261e-05	7.26596e-05	6.89344e-05
Microterricola	0.000100983	9.51324e-05	0.000100677	0.000120119	0.000229536	0.000133909	0.000132842	0.000138807
Cryobacterium	8.29504e-05	0.000147984	0.000120056	0.000127869	0.000260869	6.74203e-05	5.39443e-05	0.000131773
Plantibacter	4.32785e-05	7.39919e-05	4.39575e-05	6.97466e-05	0.000103838	5.74782e-05	4.69719e-05	4.50184e-05
Rathayibacter	4.6885e-05	0.000126843	5.90827e-05	6.1997e-05	0.000109667	9.94217e-05	6.42194e-05	9.09746e-05
Frondihabitans	2.52458e-05	5.28513e-05	3.26136e-05	3.87481e-05	6.77678e-05	4.3497e-05	2.20181e-05	4.22047e-05
Cnuibacter	4.6885e-05	5.28513e-05	0.000109657	8.91207e-05	0.000132621	9.07223e-05	6.64212e-05	7.87821e-05
Salinibacterium	5.77047e-05	5.28513e-05	2.26877e-05	4.26229e-05	0.00017197	0.000196358	0.000245501	0.000286992
Microcella	2.16392e-05	3.17108e-05	2.5051e-05	1.54993e-05	7.21399e-05	2.76517e-05	2.42199e-05	2.34471e-05
Rhodoluna	2.88523e-05	4.22811e-05	5.48287e-05	4.64978e-05	5.13723e-05	1.64667e-05	2.67886e-05	4.36115e-05
Candidatus	0	0	0	7.74963e-06	0	0	3.66968e-07	0
Aurantimicrobium	3.60654e-05	2.11405e-05	2.03244e-05	6.97466e-05	5.82948e-05	3.85259e-05	5.21094e-05	5.39283e-05
Mycetocola	2.88523e-05	0	4.06489e-05	1.54993e-05	6.77678e-05	1.77095e-05	1.35778e-05	4.12668e-05
Pontimonas	1.08196e-05	2.11405e-05	2.31604e-05	1.93741e-05	6.92251e-06	1.73988e-05	4.77058e-06	2.01645e-05
Arthrobacter	0.000613112	0.000697638	0.000704738	0.000550223	0.00103947	0.000724846	0.000580543	0.000895678
Kocuria	0.000173114	0.000285397	0.000246729	0.000364232	0.000372358	0.000246069	0.000296143	0.000285116
Pseudarthrobacter	0.000115409	0.000169124	0.000129982	0.00021699	0.000233179	0.000150375	0.000124402	0.00017257
Sinomonas	3.24589e-05	4.22811e-05	5.15201e-05	5.81222e-05	8.30702e-05	5.46819e-05	3.00914e-05	4.40805e-05
Rothia	0.000111803	0.000105703	0.000140853	9.68703e-05	0.000162861	0.000123966	7.48614e-05	0.000133179
Glutamicibacter	8.6557e-05	7.39919e-05	9.68956e-05	0.000120119	0.000131528	8.45085e-05	6.01827e-05	0.000101291
Neomicrococcus	4.6885e-05	1.05703e-05	3.63949e-05	5.03726e-05	3.75273e-05	4.25649e-05	6.97239e-05	5.76798e-05
Micrococcus	6.85243e-05	8.45621e-05	5.48287e-05	4.26229e-05	0.000104566	6.80417e-05	5.98157e-05	7.972e-05
Zhihengliuella	0.000111803	2.11405e-05	4.63208e-05	6.58718e-05	0.000197474	0.000118685	8.62374e-05	7.78443e-05
Paenarthrobacter	4.32785e-05	0	4.72661e-05	0	8.56206e-05	1.77095e-05	3.3761e-05	2.62607e-05
Renibacterium	1.44262e-05	4.22811e-05	7.56258e-06	3.87481e-06	3.13335e-05	1.89523e-05	2.97244e-05	2.62607e-05
Brachybacterium	0.000274097	0.000369959	0.000242475	0.000228614	0.000414622	0.000229913	0.000185319	0.00024807
Dermabacter	8.6557e-05	3.17108e-05	0.000190955	0.000278987	0.000209861	9.66255e-05	0.000100182	0.000172101
Devriesea	1.80327e-05	5.28513e-05	3.68676e-05	7.74963e-05	4.48142e-05	1.9263e-05	2.38529e-05	4.87699e-05
Cellulosimicrobium	0.000144262	7.39919e-05	9.64229e-05	0.00010462	0.000176342	7.42556e-05	4.99076e-05	5.72108e-05
Isoptericola	0.000122622	0.000158554	0.000119111	0.000178241	0.000194195	0.000103771	8.77053e-05	0.000126614
Xylanimonas	4.32785e-05	4.22811e-05	5.01021e-05	5.42474e-05	8.37988e-05	1.89523e-05	2.71556e-05	3.37638e-05
Cellulomonas	0.000259671	0.000126843	0.000177721	0.000267362	0.000339567	0.000184241	0.00012954	0.000174446
Paraoerskovia	4.32785e-05	5.28513e-05	7.98798e-05	5.03726e-05	8.41632e-05	2.45447e-05	1.57796e-05	4.54873e-05
Phycicoccus	2.16392e-05	1.05703e-05	4.01762e-05	5.81222e-05	7.17755e-05	2.48554e-05	1.46787e-05	4.07979e-05
Serinicoccus	2.88523e-05	9.51324e-05	5.48287e-05	7.74963e-06	7.25042e-05	0.000164667	0.000100549	0.000105981
Intrasporangium	2.16392e-05	6.34216e-05	5.90827e-05	5.81222e-05	7.79694e-05	2.92051e-05	2.82565e-05	4.31426e-05
Arsenicicoccus	6.49177e-05	0.000126843	6.28639e-05	2.71237e-05	9.91012e-05	4.07008e-05	3.74307e-05	6.56518e-05
Janibacter	4.32785e-05	3.17108e-05	4.72661e-05	3.48733e-05	8.34345e-05	6.05851e-05	6.23845e-05	5.76798e-05
Brevibacterium	0.000212786	0.000137413	0.000166377	0.000267362	0.000294025	0.000131112	0.000134677	0.000179605
Beutenbergia	5.77047e-05	6.34216e-05	3.59223e-05	2.32489e-05	7.43259e-05	2.57875e-05	1.50457e-05	2.76675e-05
Miniimonas	0.000100983	0	0.000129982	0.000100745	0.000124241	3.51083e-05	2.78896e-05	5.20525e-05
Kytococcus	3.96719e-05	0.000179695	7.70438e-05	3.48733e-05	0.000128613	7.58091e-05	4.5504e-05	9.28504e-05
Luteipulveratus	7.21308e-05	3.17108e-05	7.32625e-05	9.68703e-05	8.85353e-05	3.01372e-05	3.04583e-05	5.39283e-05
Dermacoccus	5.40981e-05	2.11405e-05	7.65711e-05	2.32489e-05	6.30313e-05	0.000100043	3.99995e-05	6.14313e-05
Sanguibacter	3.24589e-05	6.34216e-05	6.1446e-05	3.87481e-05	7.6512e-05	2.57875e-05	2.16511e-05	3.65774e-05
Jonesia	3.60654e-06	3.17108e-05	2.5051e-05	3.09985e-05	4.44498e-05	1.64667e-05	9.17419e-06	2.95433e-05
Dermatophilus	2.88523e-05	0	3.11956e-05	3.48733e-05	5.3194e-05	3.91473e-05	4.47701e-05	6.3776e-05
Tropheryma	3.60654e-06	1.05703e-05	1.37072e-05	3.87481e-06	1.20233e-05	5.28178e-06	5.13755e-06	7.50306e-06
Amycolatopsis	0.000631145	0.000475662	0.000604061	0.000557973	0.000789531	0.000397687	0.000325867	0.000485823
Pseudonocardia	0.000465244	0.000496802	0.00035875	0.000344858	0.000496964	0.000248865	0.0002033	0.000252759
Actinoalloteichus	0.000209179	0.000190265	0.000164013	0.00020149	0.000301311	0.000228981	0.000119631	0.000175853
Actinosynnema	0.000162294	0.000200835	0.000151252	0.00020924	0.000200389	0.00012086	9.57786e-05	0.000117704
Saccharomonospora	0.000194753	0.000169124	0.000258073	0.000259612	0.000363614	0.000297954	0.000162567	0.000258387
Saccharothrix	4.32785e-05	4.22811e-05	6.05006e-05	5.81222e-05	0.000125334	3.41762e-05	3.22932e-05	5.67419e-05
Saccharopolyspora	0.000133442	0.000126843	8.74423e-05	0.000120119	8.30702e-05	7.61197e-05	6.34854e-05	0.000113484
Alloactinosynnema	6.49177e-05	4.22811e-05	6.09733e-05	1.93741e-05	0.000115861	4.19435e-05	2.09172e-05	7.31548e-05
Lentzea	0.000111803	9.51324e-05	8.55517e-05	0.000139493	0.000127884	7.39449e-05	4.5871e-05	7.2217e-05
Kutzneria	0.000122622	9.51324e-05	0.000125728	5.42474e-05	0.000158125	9.88003e-05	7.04578e-05	0.000114422
Kibdelosporangium	7.57374e-05	0.000105703	7.51531e-05	9.29955e-05	0.000138815	0.000112781	6.67881e-05	8.95678e-05
Allokutzneria	9.01635e-05	0.000137413	8.31884e-05	0.000131744	0.000112218	9.5072e-05	4.73388e-05	6.94033e-05
Prauserella	2.16392e-05	7.39919e-05	3.63949e-05	2.71237e-05	5.06436e-05	5.00215e-05	3.70637e-05	4.73631e-05
Tessaracoccus	0.000458031	0.000348819	0.000463208	0.000371982	0.000666019	0.000457651	0.000356326	0.000536938
Cutibacterium	0.000328195	0.000359389	0.000137072	0.000151118	0.000235365	0.000101286	0.000129173	0.000206803
Microlunatus	0.000147868	9.51324e-05	0.000145107	0.000197615	0.000218606	9.04116e-05	8.47696e-05	0.000152406
Acidipropionibacterium	0.000126229	0.000211405	0.000187174	0.000205365	0.000273257	0.000208786	0.000138347	0.000198362
Propionibacterium	0.000133442	0.000116273	0.000176303	0.00011237	0.00046563	0.000208475	0.000145319	0.000202114
Propionimicrobium	2.16392e-05	1.05703e-05	2.59964e-05	2.32489e-05	6.12096e-05	3.51083e-05	3.00914e-05	5.06457e-05
Pseudopropionibacterium	6.13112e-05	8.45621e-05	7.51531e-05	3.87481e-05	8.70779e-05	8.45085e-05	0.000111558	0.000121925
Auraticoccus	3.96719e-05	0.000200835	4.58481e-05	3.48733e-05	8.23415e-05	7.177e-05	5.54121e-05	6.4245e-05
Nocardioides	0.000201966	0.00038053	0.000239639	0.000271237	0.000322443	0.000173367	0.000128806	0.000166943
Friedmanniella	0.00010459	0.000137413	0.000141798	0.000100745	0.00018545	0.000186726	0.000123301	0.000135055
Aeromicrobium	0.000183934	0.000126843	0.000223096	0.000108495	0.000333738	0.000160628	0.000162567	0.000201176
Micropruina	0.000122622	0.000116273	0.000103985	0.000232489	0.000142458	0.000109053	7.15587e-05	0.000109732
Pimelobacter	5.04916e-05	0.000105703	7.18445e-05	7.74963e-05	9.98299e-05	0.000119306	0.000113393	9.47261e-05
Marmoricola	5.77047e-05	2.11405e-05	6.66452e-05	2.71237e-05	0.000109667	6.15172e-05	6.56872e-05	7.69064e-05
Actinopolymorpha	6.85243e-05	9.51324e-05	6.42819e-05	0.000143368	0.000104566	3.60404e-05	3.4128e-05	5.39283e-05
Kribbella	5.40981e-05	4.22811e-05	8.3661e-05	7.36214e-05	0.000121326	9.38292e-05	0.000122934	0.000126145
Micromonospora	0.0011577	0.00140585	0.000980299	0.00129031	0.0014683	0.00102311	0.000697606	0.000958516
Actinoplanes	0.000577047	0.000697638	0.000418778	0.000430104	0.000596793	0.0003051	0.000259079	0.000464252
Plantactinospora	0.000180327	0.000169124	0.000122892	0.000151118	0.000194923	8.76154e-05	7.26596e-05	0.00010645
Verrucosispora	5.04916e-05	0.000147984	6.1446e-05	4.64978e-05	7.10468e-05	4.13221e-05	2.45868e-05	4.26737e-05
Salinispora	5.04916e-05	5.28513e-05	0.000115802	7.74963e-05	0.000146101	6.3692e-05	6.05497e-05	9.80087e-05
Bifidobacterium	0.0508558	0.00348819	0.00176019	0.0146623	0.0439376	0.00225532	0.0142538	0.0113212
Gardnerella	5.04916e-05	2.11405e-05	6.23913e-05	7.36214e-05	5.93879e-05	3.66618e-05	2.75226e-05	6.28381e-05
Parascardovia	8.29504e-05	7.39919e-05	2.7887e-05	4.64978e-05	4.70002e-05	4.07008e-05	3.22932e-05	5.01767e-05
Scardovia	5.77047e-05	0.000137413	5.7192e-05	6.97466e-05	0.000112946	4.87788e-05	3.22932e-05	0.000108325
Actinomyces	0.000861963	0.000856192	0.000662671	0.000844709	0.0011699	0.000764615	0.000575405	0.00080611
Trueperella	0.000129835	0.000158554	0.000117693	0.000135618	0.00012752	0.000127384	7.11917e-05	0.000160378
Actinotignum	1.44262e-05	7.39919e-05	3.63949e-05	5.42474e-05	8.12484e-05	4.28756e-05	4.29352e-05	5.6273e-05
Arcanobacterium	8.6557e-05	3.17108e-05	6.05006e-05	3.87481e-05	5.46514e-05	0.000131423	4.99076e-05	0.00011067
Mobiluncus	5.77047e-05	8.45621e-05	5.7192e-05	6.58718e-05	8.16128e-05	9.25865e-05	7.19257e-05	0.000120987
Nonomuraea	0.000169507	0.000200835	0.000155978	0.000135618	0.000187272	0.000164667	9.39437e-05	0.00014631
Streptosporangium	0.000173114	0.000317108	0.000179139	0.000178241	0.000247389	0.000115578	0.000104586	0.000176791
Nocardiopsis	0.000212786	0.000549654	0.000349297	0.000275112	0.000492591	0.00017927	0.000152659	0.000309032
Thermobifida	5.77047e-05	3.17108e-05	2.9305e-05	1.54993e-05	4.40855e-05	1.9263e-05	1.90823e-05	5.15835e-05
Thermomonospora	0.000108196	0.000137413	8.3661e-05	0.000100745	0.000111853	0.000113092	9.65125e-05	9.94156e-05
Frankia	0.000432785	0.000422811	0.000369621	0.000449478	0.000628491	0.000408872	0.00031229	0.000435646
Jatrophihabitans	6.49177e-05	4.22811e-05	4.86841e-05	3.87481e-05	8.16128e-05	0.000100354	4.88067e-05	6.94033e-05
Jiangella	0.000147868	0.000232546	0.000196154	0.000220864	0.000279815	0.000104393	9.68795e-05	0.000127552
Geodermatophilus	8.6557e-05	7.39919e-05	9.26416e-05	8.13711e-05	8.9264e-05	6.55562e-05	4.44031e-05	6.4245e-05
Modestobacter	6.13112e-05	0.000105703	5.67194e-05	5.81222e-05	0.000105295	6.02744e-05	3.77977e-05	6.65897e-05
Blastococcus	6.49177e-05	9.51324e-05	7.60985e-05	7.36214e-05	7.72407e-05	5.06429e-05	1.90823e-05	3.89221e-05
Stackebrandtia	6.85243e-05	4.22811e-05	7.08992e-05	0.00011237	9.29074e-05	3.44869e-05	3.4128e-05	6.75275e-05
Catenulispora	9.73766e-05	9.51324e-05	0.000122419	0.000108495	0.000162133	9.35185e-05	5.54121e-05	8.67541e-05
Candidatus	1.44262e-05	2.11405e-05	0	7.74963e-06	0	0	3.30271e-06	1.50061e-05
Candidatus	0	1.05703e-05	0	7.74963e-06	0	0	2.56877e-06	9.37883e-07
Thermobispora	5.04916e-05	4.22811e-05	6.66452e-05	3.09985e-05	0.000103109	3.29334e-05	4.95406e-05	5.29904e-05
Nakamurella	9.01635e-05	0.000137413	9.83135e-05	8.52459e-05	0.000189094	0.000155657	8.14668e-05	0.000123332
Kineococcus	6.85243e-05	0.000137413	5.76647e-05	0.00010462	0.000113675	0.000112781	6.67881e-05	7.972e-05
Acidothermus	1.08196e-05	5.28513e-05	4.11215e-05	2.32489e-05	4.37211e-05	3.82152e-05	2.01832e-05	3.2357e-05
Actinopolyspora	3.60654e-05	3.17108e-05	3.26136e-05	3.09985e-05	3.60699e-05	1.05636e-05	2.60547e-05	4.36115e-05
Gordonibacter	0.00231901	0.00110988	0.00106727	0.00142206	0.00241814	0.000992042	0.000844026	0.00135102
Slackia	0.000346228	0.000507373	0.000267054	0.000395231	0.000580034	0.000287391	0.000242566	0.000367181
Eggerthella	0.0012695	0.000729348	0.000652745	0.00071684	0.00144936	0.000568879	0.000444765	0.000830026
Adlercreutzia	0.00356687	0.000856192	0.0011273	0.00145305	0.00276427	0.000864658	0.000750449	0.00159909
Denitrobacterium	0.000274097	0.000147984	0.000178193	0.000154993	0.000432475	0.000184862	0.000142017	0.000236346
Cryptobacterium	5.77047e-05	7.39919e-05	5.53014e-05	6.58718e-05	0.000105295	0.000101597	0.000117797	0.000120518
Phoenicibacter	6.49177e-05	7.39919e-05	4.30122e-05	5.42474e-05	0.000165047	4.66039e-05	4.5871e-05	9.23814e-05
Olsenella	0.00103868	0.00150098	0.000577119	0.00105395	0.0045153	0.00130211	0.00128586	0.0015114
Libanicoccus	0.000458031	0.000443951	0.000290687	0.000457228	0.00226913	0.000402347	0.000523663	0.00063776
Atopobium	0.000335408	9.51324e-05	0.000399871	4.64978e-05	6.44887e-05	2.70303e-05	2.97244e-05	4.92388e-05
Collinsella	0.000342621	0.000919613	0.00015456	0.000616095	0.00142786	0.000737895	0.000488434	0.000850191
Coriobacterium	0.000151475	0.000126843	7.79891e-05	0.000174367	0.000201846	7.79839e-05	8.58705e-05	0.000129428
Conexibacter	9.73766e-05	7.39919e-05	0.000167322	0.000182116	0.000216055	0.000198843	5.94488e-05	7.08101e-05
Rubrobacter	0.000173114	0.000264257	9.54776e-05	0.000143368	0.000207311	0.000190765	0.000318895	0.000324038
Acidimicrobium	2.88523e-05	2.11405e-05	3.0723e-05	2.32489e-05	3.06048e-05	5.5614e-05	3.11923e-05	3.84532e-05
Nostoc	0.000335408	0.000665927	0.000342207	0.000577347	0.000409157	0.000306965	0.000275226	0.000407041
Anabaena	6.13112e-05	0.000126843	5.7192e-05	5.03726e-05	9.10857e-05	6.21386e-05	7.74302e-05	0.000105512
Trichormus	6.13112e-05	0.000105703	5.76647e-05	7.74963e-05	4.59072e-05	7.51877e-05	5.39443e-05	4.87699e-05
Cylindrospermum	2.52458e-05	4.22811e-05	1.41798e-05	9.68703e-05	3.49769e-05	1.52239e-05	2.38529e-05	3.14191e-05
Calothrix	0.000331802	0.000443951	0.000262327	0.000538599	0.000347947	0.000301372	0.000237428	0.000414075
Rivularia	3.24589e-05	0.000105703	1.70158e-05	2.71237e-05	4.44498e-05	3.16907e-05	2.16511e-05	2.90744e-05
Microchaete	4.6885e-05	6.34216e-05	3.68676e-05	7.74963e-06	3.53413e-05	2.85837e-05	3.00914e-05	7.12791e-05
Sphaerospermopsis	1.80327e-05	9.51324e-05	2.83597e-05	8.52459e-05	2.4411e-05	2.88944e-05	2.2385e-05	4.31426e-05
Anabaenopsis	1.08196e-05	0	1.03985e-05	0	8.74423e-06	2.05057e-05	2.67886e-05	3.1888e-05
Raphidiopsis	1.44262e-05	0	2.22151e-05	1.54993e-05	1.23877e-05	1.9263e-05	2.16511e-05	3.986e-05
Dolichospermum	2.16392e-05	8.45621e-05	2.07971e-05	3.09985e-05	4.51785e-05	3.07586e-05	4.07334e-05	3.09501e-05
Nodularia	1.44262e-05	3.17108e-05	7.56258e-06	5.03726e-05	2.69614e-05	1.27384e-05	1.02751e-05	4.31426e-05
Fischerella	6.85243e-05	8.45621e-05	7.79891e-05	4.26229e-05	9.47291e-05	6.276e-05	5.43112e-05	7.972e-05
Scytonema	4.6885e-05	7.39919e-05	4.91568e-05	0.00011237	8.12484e-05	5.25071e-05	4.40361e-05	9.00367e-05
Moorea	5.77047e-05	6.34216e-05	5.62467e-05	7.36214e-05	7.39616e-05	6.95952e-05	6.56872e-05	9.47261e-05
Oscillatoria	0.000133442	0.000105703	0.000118638	8.91207e-05	0.000137357	5.59247e-05	6.45863e-05	0.00010176
Cyanothece	0.000180327	0.000338249	0.000129037	0.00020149	0.0001829	9.04116e-05	8.40356e-05	0.000158033
Trichodesmium	4.32785e-05	2.11405e-05	2.6469e-05	4.64978e-05	2.25893e-05	3.5419e-05	2.86235e-05	4.36115e-05
Planktothrix	7.21308e-06	9.51324e-05	1.79611e-05	0	2.07675e-05	1.80202e-05	1.54126e-05	3.1888e-05
Arthrospira	5.04916e-05	4.22811e-05	5.38834e-05	7.36214e-05	9.61865e-05	2.3302e-05	3.22932e-05	7.54996e-05
Microcoleus	3.60654e-05	1.05703e-05	2.17424e-05	6.97466e-05	3.02405e-05	4.84681e-05	2.97244e-05	3.32948e-05
Geitlerinema	3.24589e-05	0.000169124	5.90827e-05	0.000131744	5.86592e-05	5.28178e-05	4.99076e-05	6.33071e-05
Crinalium	4.6885e-05	4.22811e-05	1.22892e-05	1.54993e-05	6.95895e-05	3.60404e-05	1.02751e-05	4.17358e-05
Geminocystis	6.85243e-05	0.000369959	0.00014558	0.000379732	0.000214234	0.000138258	0.000149356	0.000249008
Chondrocystis	1.08196e-05	2.11405e-05	1.84338e-05	2.32489e-05	3.20622e-05	5.25071e-05	2.34859e-05	4.40805e-05
Gloeocapsa	3.60654e-05	5.28513e-05	2.41057e-05	5.81222e-05	1.12946e-05	2.39233e-05	2.16511e-05	4.07979e-05
Cyanobacterium	5.77047e-05	0.000179695	3.82856e-05	0.000116244	5.75662e-05	6.58669e-05	6.38524e-05	7.54996e-05
Microcystis	4.6885e-05	0.000105703	4.72661e-05	7.36214e-05	4.70002e-05	5.09536e-05	4.5504e-05	7.972e-05
Halothece	2.88523e-05	9.51324e-05	1.55978e-05	3.09985e-05	3.20622e-05	8.07801e-06	6.23845e-06	4.68941e-06
Candidatus	0	0	0	3.87481e-06	0	0	3.66968e-07	2.67297e-05
Synechococcus	0.000631145	0.00102532	0.000668816	0.00073234	0.000899562	0.000751877	0.000652469	0.000913967
Cyanobium	0.000147868	0.000221976	0.000115802	0.000178241	0.000228807	0.000190455	0.00016697	0.000200238
Thermosynechococcus	3.24589e-05	4.22811e-05	1.93791e-05	2.32489e-05	3.86203e-05	1.58453e-05	2.05502e-05	3.42327e-05
Dactylococcopsis	1.44262e-05	6.34216e-05	7.56258e-05	4.26229e-05	7.10468e-05	4.50505e-05	5.50452e-05	8.58163e-05
Prochlorococcus	0.000173114	0.00041224	0.000160232	0.000278987	0.000214598	0.000182998	0.000180915	0.00028793
Leptolyngbya	0.000209179	0.000348819	0.000112966	0.000170492	0.000161768	0.00012086	8.10999e-05	0.000147248
Halomicronema	5.77047e-05	5.28513e-05	6.90085e-05	6.58718e-05	8.41632e-05	3.69724e-05	3.11923e-05	6.61207e-05
Chamaesiphon	3.24589e-05	3.17108e-05	7.98798e-05	4.26229e-05	7.14112e-05	5.77889e-05	6.20176e-05	7.69064e-05
Synechocystis	3.24589e-05	5.28513e-05	6.0028e-05	0.000143368	7.39616e-05	8.63726e-05	9.24759e-05	0.000105981
Acaryochloris	3.60654e-06	1.05703e-05	2.69417e-05	3.87481e-05	2.91474e-05	1.46026e-05	1.1743e-05	1.64129e-05
Pseudanabaena	2.52458e-05	2.11405e-05	1.37072e-05	9.68703e-05	2.4411e-05	1.58453e-05	2.12841e-05	3.32948e-05
Gloeobacter	0.000137049	0.000327678	0.000137072	0.000275112	0.000132256	0.000132666	8.88062e-05	0.000119111
Stanieria	9.01635e-05	4.22811e-05	3.68676e-05	0.000127869	6.12096e-05	7.02166e-05	6.53203e-05	0.000111608
Pleurocapsa	3.96719e-05	5.28513e-05	4.49028e-05	3.87481e-05	6.41243e-05	2.08164e-05	2.2752e-05	5.11146e-05
Chroococcidiopsis	4.6885e-05	3.17108e-05	4.86841e-05	5.42474e-05	4.77289e-05	2.51661e-05	2.16511e-05	4.40805e-05
Gloeomargarita	4.32785e-05	7.39919e-05	4.34848e-05	0.000135618	4.08064e-05	3.26227e-05	3.00914e-05	3.56395e-05
Mycoplasma	0.000952127	0.00187094	0.000431067	0.00111207	0.000713383	0.000908777	0.000733202	0.00108935
Ureaplasma	3.96719e-05	7.39919e-05	2.88323e-05	5.42474e-05	3.8256e-05	4.56718e-05	2.64217e-05	5.39283e-05
Spiroplasma	0.000598686	0.00103589	0.000333226	0.000554098	0.000578576	0.000639095	0.000602928	0.000723108
Mesoplasma	0.000173114	0.000232546	0.000108712	0.000158867	0.000145373	0.000235194	0.000188254	0.000270579
Entomoplasma	7.21308e-05	2.11405e-05	3.02503e-05	8.52459e-05	6.01166e-05	9.63148e-05	8.55035e-05	0.000108325
Candidatus	3.60654e-06	1.05703e-05	9.45323e-07	2.32489e-05	3.64343e-07	3.10693e-07	2.93574e-06	4.73631e-05
Acholeplasma	0.00019836	0.00040167	0.000147943	0.000344858	0.000257955	0.000197601	0.000193025	0.000258387
Candidatus	1.80327e-05	3.17108e-05	2.36331e-06	1.16244e-05	0	0	2.56877e-06	0
Deinococcus	0.000898029	0.00114159	0.000738297	0.0010152	0.00103364	0.000790713	0.000636689	0.000898492
Truepera	9.01635e-05	6.34216e-05	8.98056e-05	0.000100745	5.02793e-05	4.66039e-05	4.11004e-05	6.00245e-05
Thermus	0.000357048	0.000591935	0.000311956	0.000499851	0.000627763	0.000570743	0.000451737	0.000542565
Oceanithermus	0.000119016	9.51324e-05	5.34107e-05	9.68703e-05	0.000104202	6.21386e-05	6.42194e-05	7.972e-05
Meiothermus	0.000147868	0.000190265	6.1446e-05	0.000139493	0.000150838	0.000102218	9.65125e-05	0.000125207
Marinithermus	5.77047e-05	0.000126843	5.53014e-05	8.13711e-05	4.40855e-05	5.12643e-05	4.29352e-05	5.95555e-05
Anaerolinea	5.40981e-05	0.000116273	6.90085e-05	7.36214e-05	8.8171e-05	9.41399e-05	7.55954e-05	9.42572e-05
Brevefilum	2.52458e-05	2.11405e-05	2.97777e-05	1.54993e-05	3.75273e-05	2.8273e-05	2.16511e-05	4.31426e-05
Dehalococcoides	0.000252458	0.000295967	0.000221205	0.000340984	0.000298397	0.000127695	0.000115595	0.000302936
Dehalogenimonas	0.000108196	0.000454521	0.000176303	9.68703e-05	0.000292567	0.000162182	8.55035e-05	0.000324976
Roseiflexus	8.6557e-05	7.39919e-05	8.08251e-05	0.000100745	0.000108574	6.08958e-05	6.42194e-05	8.72231e-05
Chloroflexus	0.00010459	5.28513e-05	6.52273e-05	0.00011237	9.10857e-05	7.27021e-05	4.5504e-05	9.14436e-05
Candidatus	0	1.05703e-05	9.45323e-07	0	0	0	3.66968e-07	4.68941e-07
Caldilinea	0.000126229	7.39919e-05	8.7915e-05	0.000116244	0.000129706	0.000122413	9.0641e-05	0.000103636
Thermomicrobium	1.08196e-05	6.34216e-05	1.93791e-05	1.93741e-05	2.29536e-05	1.11849e-05	6.23845e-06	1.92266e-05
Sphaerobacter	4.6885e-05	0.000105703	9.92589e-05	0.000127869	0.000149381	6.49348e-05	6.01827e-05	9.05057e-05
Chthonomonas	3.60654e-05	7.39919e-05	2.7887e-05	2.71237e-05	3.46126e-05	7.8916e-05	4.95406e-05	3.84532e-05
Fimbriimonas	9.37701e-05	9.51324e-05	6.19186e-05	0.000108495	6.84964e-05	9.16544e-05	6.8256e-05	5.95555e-05
Coprothermobacter	3.60654e-06	1.05703e-05	1.08712e-05	1.16244e-05	1.34807e-05	1.49133e-05	7.33936e-06	1.92266e-05
Thermobaculum	4.6885e-05	7.39919e-05	3.87582e-05	2.32489e-05	2.69614e-05	3.07586e-05	1.68805e-05	4.12668e-05
Prevotella	0.0143685	0.00849849	0.0189523	0.0121359	0.0102843	0.0139423	0.0188434	0.0202737
Bacteroides	0.0715574	0.0684848	0.254919	0.0953204	0.0513771	0.113618	0.0852349	0.141153
Alistipes	0.0326212	0.0353364	0.0728002	0.0776086	0.0416345	0.0287152	0.0325963	0.0421775
Mucinivorans	0.000833111	0.000475662	0.000888603	0.000751714	0.000567282	0.000594045	0.000663845	0.0008591
Tannerella	0.00407539	0.00232546	0.00493836	0.00396781	0.00293515	0.00324177	0.00412472	0.00461813
Parabacteroides	0.011934	0.010528	0.0360825	0.00824948	0.00366893	0.00752778	0.00695918	0.0213251
Porphyromonas	0.00327835	0.00181809	0.00376569	0.00294098	0.00241013	0.00260578	0.00339555	0.00386595
Petrimonas	0.00115409	0.000729348	0.00134283	0.00127094	0.000895555	0.000982721	0.00131301	0.00142371
Fermentimonas	0.000483276	0.000200835	0.000515201	0.000430104	0.000348312	0.000334927	0.00042605	0.000573984
Barnesiella	0.00990356	0.00403784	0.00787123	0.00806348	0.00563675	0.00746005	0.0105169	0.0108185
Muribaculum	0.0689282	0.0267005	0.0654957	0.0501827	0.0511632	0.0602763	0.074286	0.0852629
Candidatus	2.16392e-05	0	1.89065e-06	7.74963e-06	0	0	2.20181e-06	0.000123332
Proteiniphilum	0.00171671	0.00128957	0.00269039	0.00211952	0.00183519	0.0014062	0.00181796	0.00241833
Odoribacter	0.00879635	0.00219862	0.00568942	0.0136703	0.00275589	0.00143385	0.00186493	0.00272549
Paludibacter	0.000587866	0.000327678	0.00054356	0.000643219	0.000393126	0.000326538	0.000428618	0.00052287
Alkalitalea	0.000364261	0.000369959	0.000442411	0.000464978	0.000353413	0.00027341	0.000338711	0.000479727
Draconibacterium	0.000454424	0.000285397	0.000515673	0.000639344	0.000348312	0.000250108	0.00024807	0.000425799
Salinivirga	0.000559014	0.000105703	0.000432012	0.00062772	0.000336653	0.000179891	0.000195594	0.000366712
Chryseobacterium	0.00122262	0.00132128	0.00132534	0.00166617	0.00119942	0.00107873	0.00141283	0.00163848
Flavobacterium	0.00191147	0.0014587	0.00195115	0.00257675	0.00162388	0.00127198	0.00149796	0.00205912
Capnocytophaga	0.00163016	0.00136356	0.00181124	0.00181341	0.00118411	0.0012145	0.00143044	0.00178854
Polaribacter	0.000447211	0.000750489	0.000249565	0.000596721	0.000315157	0.0003051	0.00031339	0.000466597
Elizabethkingia	0.000613112	0.000613075	0.000415942	0.000678092	0.000398955	0.000360404	0.0005277	0.000629788
Gramella	0.000559014	0.000443951	0.000600752	0.000534724	0.000450328	0.000508293	0.000606965	0.000802828
Tenacibaculum	0.000245245	0.000475662	0.0004547	0.000325484	0.000388025	0.000217174	0.000247703	0.000354989
Nonlabens	0.000414752	0.00041224	0.000406961	0.000561848	0.000337017	0.000298265	0.000380913	0.000483947
Myroides	0.000144262	0.000147984	0.000171576	0.000170492	9.36361e-05	0.000115267	0.000115962	0.000142089
Formosa	0.000176721	0.000126843	0.000172049	0.000340984	0.000119504	0.000143851	0.000175778	0.000215244
Winogradskyella	0.000191147	0.00038053	0.000163068	0.000255738	0.000125698	0.000101907	7.33936e-05	0.000164129
Maribacter	0.000310163	0.000221976	0.000209389	0.000375857	0.000222978	0.000204436	0.000227153	0.000258387
Lacinutrix	0.000137049	0.000486232	0.000102095	0.000170492	9.145e-05	0.0001075	0.000129907	0.000153344
Cellulophaga	0.000165901	0.000190265	0.000172994	0.000158867	0.00015521	0.000356365	0.000180181	0.000228374
Dokdonia	9.73766e-05	0.000264257	0.000143216	0.000220864	0.000125334	0.000129559	0.000141283	0.000176791
Muricauda	0.000295736	0.000147984	0.000260909	0.000461103	0.000222613	0.000218728	0.000293207	0.000313722
Lutibacter	0.000133442	0.000507373	8.5079e-05	0.000220864	8.16128e-05	6.95952e-05	8.18338e-05	0.000113015
Riemerella	0.000180327	7.39919e-05	0.000100677	0.000286736	7.68763e-05	5.90316e-05	5.13755e-05	9.98845e-05
Robiginitalea	0.000537375	0.000147984	0.000435794	0.000740089	0.00037418	0.000164978	0.0004466	0.000592742
Salegentibacter	0.000137049	6.34216e-05	0.000188592	0.000205365	0.000165047	6.61776e-05	8.33017e-05	0.000120049
Psychroflexus	9.73766e-05	5.28513e-05	6.19186e-05	7.36214e-05	8.12484e-05	6.18279e-05	7.11917e-05	0.000108325
Olleya	5.40981e-05	2.11405e-05	1.32345e-05	3.09985e-05	3.27909e-05	1.89523e-05	1.87154e-05	4.22047e-05
Wenyingzhuangia	2.16392e-05	0	2.36331e-05	3.87481e-05	3.57056e-05	5.25071e-05	3.4495e-05	3.2357e-05
Algibacter	3.96719e-05	4.22811e-05	3.73402e-05	9.68703e-05	4.44498e-05	6.30706e-05	6.67881e-05	9.14436e-05
Zunongwangia	0.000147868	0.000179695	0.000172049	0.000329359	0.000167233	0.000119617	0.000159631	0.000165536
Ornithobacterium	0.00377605	0.0011733	0.00185661	0.00222414	0.00198202	0.00195519	0.00348216	0.00331166
Siansivirga	2.88523e-05	0	4.25395e-05	4.26229e-05	3.16978e-05	2.88944e-05	3.30271e-05	3.70464e-05
Zobellia	0.000155081	4.22811e-05	0.000164959	0.00020149	0.000153024	9.01009e-05	0.000155227	0.000154282
Seonamhaeicola	6.49177e-05	9.51324e-05	4.39575e-05	4.64978e-05	5.28297e-05	4.87788e-05	3.48619e-05	6.00245e-05
Sediminicola	4.32785e-05	7.39919e-05	4.20669e-05	5.03726e-05	4.59072e-05	7.73625e-05	0.000102751	0.00010645
Flavivirga	5.04916e-05	5.28513e-05	4.39575e-05	8.91207e-05	5.35584e-05	5.03322e-05	4.11004e-05	5.5804e-05
Croceibacter	5.40981e-05	8.45621e-05	7.60985e-05	9.29955e-05	8.37988e-05	2.20592e-05	2.56877e-05	6.89344e-05
Arenibacter	0.00010459	4.22811e-05	8.98056e-05	0.000151118	0.000123512	7.0838e-05	0.000153759	0.000143965
Tamlana	6.13112e-05	9.51324e-05	5.48287e-05	8.13711e-05	2.69614e-05	6.64883e-05	4.5504e-05	6.23692e-05
Gilvibacter	0.000108196	4.22811e-05	0.000177721	9.68703e-05	0.000142822	5.43712e-05	6.67881e-05	0.000116297
Gillisia	5.04916e-05	2.11405e-05	3.82856e-05	2.71237e-05	2.00389e-05	2.45447e-05	2.05502e-05	2.71986e-05
Aureitalea	9.73766e-05	2.11405e-05	9.73682e-05	0.000108495	7.68763e-05	6.33813e-05	7.70632e-05	0.000109263
Aequorivita	7.21308e-05	3.17108e-05	5.10474e-05	0.000143368	5.57444e-05	3.91473e-05	3.81646e-05	6.23692e-05
Weeksella	3.60654e-05	8.45621e-05	8.41337e-05	8.52459e-05	4.44498e-05	5.84103e-05	6.71551e-05	9.05057e-05
Candidatus	0	0	0	7.74963e-06	0	9.32079e-07	2.56877e-06	3.47017e-05
Candidatus	0	0	0	7.74963e-06	0	0	0	0
Blattabacterium	0.000201966	0.000369959	0.000105403	0.000228614	0.000141365	0.000158764	0.000139081	0.000215244
Fluviicola	9.01635e-05	7.39919e-05	7.42078e-05	0.000120119	5.24654e-05	7.36342e-05	0.000106421	0.00011536
Owenweeksia	0.000115409	0.000126843	0.000188119	0.000151118	0.000132256	0.000167463	0.000177979	0.000242912
Ichthyobacterium	3.96719e-05	1.05703e-05	2.69417e-05	5.42474e-05	1.49381e-05	4.25649e-05	4.5504e-05	4.68941e-05
Hymenobacter	0.0043026	0.00202949	0.00409656	0.00418092	0.0027548	0.00281581	0.00331482	0.00368119
Rufibacter	0.000793439	0.000602505	0.000881041	0.000891207	0.000575297	0.000525692	0.000682193	0.000783601
Pontibacter	0.00065639	0.000359389	0.000605006	0.000666468	0.000443041	0.000462	0.000570268	0.000647608
Spirosoma	0.00103508	0.000507373	0.00095383	0.00139881	0.0007316	0.000709312	0.000946777	0.00105606
Fibrella	0.000710489	0.000465092	0.000788872	0.000860208	0.000577483	0.000443359	0.00058091	0.000696847
Runella	0.000328195	0.000179695	0.000263745	0.000329359	0.000179257	0.000279934	0.000260547	0.000289337
Dyadobacter	0.000432785	0.000232546	0.000436266	0.000662593	0.000358149	0.000226806	0.000259813	0.000345141
Cytophaga	8.29504e-05	5.28513e-05	0.000133763	0.000151118	0.00010238	5.49926e-05	6.23845e-05	0.000104574
Leadbetterella	7.57374e-05	6.34216e-05	9.35869e-05	0.000143368	7.39616e-05	0.000122413	0.000138347	0.000126614
Pseudarcicella	7.93439e-05	2.11405e-05	6.85359e-05	4.64978e-05	7.50546e-05	4.44291e-05	2.42199e-05	5.11146e-05
Arcticibacterium	6.13112e-05	0.000232546	7.98798e-05	0.000116244	6.88608e-05	5.9653e-05	6.93569e-05	7.972e-05
Cyclobacterium	0.000209179	7.39919e-05	0.000136126	0.000228614	0.000103109	9.01009e-05	0.000110457	0.000103636
Algoriphagus	0.000183934	0.000147984	0.000199463	0.000302235	0.000139179	0.00011651	0.000150457	0.000203052
Echinicola	0.00019836	9.51324e-05	0.000159287	0.000263487	0.000151567	0.00012987	0.000144218	0.000211493
Aquiflexum	0.000137049	7.39919e-05	0.000164959	0.000251863	0.000105659	0.000102839	0.000129907	0.000138338
Belliella	0.000227212	0.000211405	0.000289269	0.000340984	0.000298761	0.000217485	0.000245134	0.000331542
Flammeovirga	0.000133442	0.000116273	0.00013849	0.000166617	9.87369e-05	6.33813e-05	8.33017e-05	0.000126614
Marivirga	8.29504e-05	6.34216e-05	0.000130927	0.000402981	0.000122055	6.05851e-05	7.22926e-05	0.000106919
Bernardetia	0.000100983	0.000264257	8.08251e-05	0.00011237	0.000120962	7.02166e-05	6.31185e-05	8.15958e-05
Persicobacter	0.000396719	0.000306538	0.000466044	0.000158867	0.000159946	0.000279002	0.000198163	0.000366243
Candidatus	1.08196e-05	5.28513e-05	0	1.54993e-05	0	9.32079e-07	1.1009e-06	0
Candidatus	0	0	0	0	0	0	0	3.32948e-05
Mucilaginibacter	0.000735734	0.000708208	0.000846536	0.000991952	0.000706461	0.000551169	0.000697606	0.000846439
Pedobacter	0.000670817	0.000739919	0.00109941	0.000887332	0.000467452	0.00047536	0.000449169	0.000607748
Sphingobacterium	0.000652784	0.000591935	0.000717972	0.000747839	0.000586956	0.000405765	0.000545681	0.000661207
Solitalea	8.29504e-05	4.22811e-05	9.64229e-05	9.29955e-05	5.24654e-05	6.80417e-05	6.12836e-05	9.14436e-05
Pseudopedobacter	0.000209179	0.000126843	0.000308648	0.000247988	0.000212048	0.000110917	0.000125503	0.00036343
Chitinophaga	0.000429178	0.000295967	0.000654636	0.000639344	0.000481661	0.000396444	0.000420545	0.000648077
Niabella	0.00029213	0.000221976	0.000321882	0.000309985	0.000357785	0.000243583	0.000289538	0.000354989
Filimonas	0.000119016	0.000158554	0.000126673	0.00021699	0.000131528	0.000135462	0.000161833	0.000173508
Niastella	0.000205573	0.000126843	0.000210807	0.000228614	0.000208404	0.000123966	0.000148622	0.000207272
Flavisolibacter	6.49177e-05	0.000253686	0.000100677	7.36214e-05	8.85353e-05	3.29334e-05	5.13755e-05	6.98723e-05
Arachidicoccus	0.000133442	0.000116273	0.000170158	0.000232489	0.000147923	0.000124277	0.000103485	0.000160378
Rhodothermus	0.000530162	0.000105703	0.000590827	0.000635469	0.000443041	0.000486545	0.000577974	0.000622285
Salinibacter	0.000151475	0.000179695	0.000165431	8.13711e-05	0.000139908	6.3692e-05	5.43112e-05	0.000103167
Haliscomenobacter	0.000353441	0.000200835	0.000304394	0.000414605	0.000241559	0.000226806	0.00028073	0.000324976
Saprospira	7.21308e-05	7.39919e-05	0.000107767	6.1997e-05	6.92251e-05	7.95374e-05	6.93569e-05	0.000104574
Chlorobium	0.000411146	0.000443951	0.00037482	0.000712966	0.000406242	0.000344248	0.00034495	0.00050927
Pelodictyon	0.000209179	0.000211405	0.000328027	0.000298361	0.000217148	0.000140744	0.000137613	0.000243381
Chlorobaculum	0.000454424	0.000253686	0.000472661	0.000557973	0.000345033	0.000433727	0.000514856	0.000559447
Prosthecochloris	0.000439998	0.000211405	0.000490622	0.000689717	0.000444134	0.000363511	0.000456141	0.00049145
Chloroherpeton	0.000144262	3.17108e-05	4.91568e-05	7.74963e-05	8.34345e-05	3.20014e-05	2.67886e-05	5.29904e-05
Melioribacter	0.000126229	0.000116273	0.00011722	0.000185991	0.00012752	8.14015e-05	8.14668e-05	8.67541e-05
Ignavibacterium	8.6557e-05	0.000116273	8.46064e-05	9.29955e-05	7.97911e-05	6.58669e-05	8.25677e-05	0.000124269
Fibrobacter	0.000252458	0.000158554	0.000201354	0.000154993	0.000173427	0.000171192	0.000217979	0.000275269
Gemmatirosa	0.000137049	0.000179695	0.00020608	0.000232489	0.000172698	9.04116e-05	0.000123301	0.000150999
Gemmatimonas	0.000140655	0.000211405	0.000242948	0.000189866	0.000269249	0.000183619	0.000224951	0.000263076
Candidatus	0	0	0	3.87481e-06	0	0	0	0
Candidatus	0	2.11405e-05	0	0	0	0	2.20181e-06	2.81365e-06
Candidatus	0	1.05703e-05	0	3.87481e-06	0	0	0	8.44094e-06
Candidatus	7.21308e-06	0	0	0	0	0	0	0
Candidatus	0	0	0	0	0	0	0	1.40682e-05
Candidatus	0	0	0	0	0	0	1.83484e-06	0
Candidatus	0	0	4.72661e-07	0	0	0	2.20181e-06	9.37883e-07
Candidatus	0	0	0	0	0	0	0	0
Enterobacter	0.00212065	0.00110988	0.00334975	0.00354933	0.00278795	0.0013394	0.00126824	0.00270907
Escherichia	0.00154721	0.00189208	0.00680679	0.00132519	0.0049864	0.00148729	0.00135925	0.0022481
Klebsiella	0.00128754	0.00126843	0.0947024	0.00172042	0.00150255	0.00287826	0.0025196	0.00226921
Citrobacter	0.000833111	0.000729348	0.000770438	0.00073234	0.00104749	0.000604608	0.000548984	0.0012924
Salmonella	0.000674423	0.000887902	0.000945323	0.000747839	0.00164756	0.00147051	0.000943107	0.00168584
Cronobacter	0.000252458	0.000190265	0.000202299	0.000364232	0.000329002	0.000182998	0.00018275	0.00035452
Kosakonia	0.000191147	9.51324e-05	0.000198518	0.000174367	0.0002718	0.000114646	0.000113393	0.000258387
Raoultella	0.000165901	0.000179695	0.000162595	0.000143368	0.000177435	0.000234573	0.000178713	0.000315129
Pluralibacter	0.000140655	0.000232546	0.000120529	0.000178241	0.000200753	0.000237059	0.00023119	0.000224154
Leclercia	0.000201966	0.000116273	0.000138017	0.000108495	0.000213869	0.000129248	0.000115595	0.000154751
Cedecea	7.21308e-05	4.22811e-05	0.000184338	4.64978e-05	0.000152295	0.000118995	9.98152e-05	0.000196955
Candidatus	3.60654e-06	0	4.72661e-07	0	0	3.10693e-07	1.83484e-06	0
Lelliottia	6.49177e-05	0.000105703	0.000112966	0.000147243	0.000155574	0.000109053	9.83474e-05	0.000151468
Gibbsiella	6.49177e-05	4.22811e-05	4.58481e-05	8.52459e-05	9.21787e-05	1.77095e-05	3.19262e-05	5.06457e-05
Limnobaculum	4.32785e-05	0.000116273	1.18165e-05	0.000135618	3.20622e-05	2.64089e-05	8.80723e-06	3.70464e-05
Shimwellia	4.32785e-05	2.11405e-05	2.69417e-05	5.81222e-05	4.08064e-05	2.54768e-05	3.33941e-05	5.29904e-05
Candidatus	0	2.11405e-05	9.45323e-07	7.74963e-06	3.64343e-07	0	3.66968e-07	0
Shigella	8.6557e-05	0	2.83597e-05	0	4.37211e-06	3.82152e-05	7.70632e-06	1.31304e-05
Kluyvera	0	0	5.861e-05	8.52459e-05	2.69614e-05	4.72253e-05	3.48619e-05	7.45617e-05
Candidatus	0	0	0	0	0	0	0	0
Buchnera	0.000212786	0.000369959	0.000139435	0.000271237	0.00023828	0.000221213	0.000183851	0.000241974
Pantoea	0.000591473	0.000623646	0.000587045	0.000747839	0.000867865	0.000557694	0.000437426	0.000745617
Wigglesworthia	2.16392e-05	3.17108e-05	2.41057e-05	2.71237e-05	5.06436e-05	3.88366e-05	3.33941e-05	3.986e-05
Erwinia	0.000219999	0.000169124	0.000185283	0.000309985	0.00023828	0.000185173	0.000196695	0.000251353
Tatumella	9.37701e-05	0.000116273	4.11215e-05	7.74963e-05	5.53801e-05	3.57297e-05	4.5871e-05	6.00245e-05
Serratia	0.000815078	0.000824481	0.00100157	0.0010462	0.00119067	0.000875222	0.000772467	0.00114797
Yersinia	0.000400326	0.0102426	0.000744442	0.000437854	0.000428103	0.000475671	0.000353023	0.000472224
Rahnella	6.49177e-05	4.22811e-05	5.4356e-05	0.00010462	8.96283e-05	5.49926e-05	5.54121e-05	8.58163e-05
Rouxiella	3.24589e-05	7.39919e-05	4.67935e-05	4.26229e-05	7.28686e-05	2.8273e-05	4.73388e-05	6.98723e-05
Chania	2.88523e-05	6.34216e-05	1.27619e-05	1.93741e-05	3.38839e-05	4.38077e-05	2.05502e-05	5.90866e-05
Proteus	0.000162294	0.000887902	0.000797852	9.68703e-05	0.000137357	0.000162803	0.000146053	0.000164129
Providencia	0.000191147	0.000486232	0.000267054	0.00031386	0.000238645	0.000121792	9.87143e-05	0.000195549
Xenorhabdus	0.000140655	0.000232546	0.00010115	0.000240238	0.000145008	9.84896e-05	0.000138714	0.000163661
Arsenophonus	2.16392e-05	3.17108e-05	6.61726e-06	1.16244e-05	1.74885e-05	2.70303e-05	4.66049e-05	3.00122e-05
Photorhabdus	0.000122622	0.000116273	0.00015456	0.00020924	0.000108574	8.73047e-05	8.22008e-05	0.000129428
Morganella	8.29504e-05	0.000190265	0.000144162	0.000143368	0.000164683	8.45085e-05	6.93569e-05	0.000212899
Dickeya	0.000616718	0.000465092	0.000443829	0.000557973	0.000579669	0.000344558	0.000380913	0.000545379
Pectobacterium	0.000302949	0.000465092	0.000295413	0.000267362	0.000331552	0.000214999	0.000262015	0.000398131
Brenneria	0.000144262	9.51324e-05	8.31884e-05	0.000178241	0.000175978	6.80417e-05	5.46782e-05	0.000111608
Sodalis	0.00010459	0.000137413	7.65711e-05	0.000205365	0.000109667	7.98481e-05	7.48614e-05	9.37883e-05
Edwardsiella	0.000165901	0.000211405	0.000217897	0.000550223	0.000346854	0.000217796	0.000181282	0.000323101
Hafnia	5.04916e-05	7.39919e-05	0.000101622	8.52459e-05	0.000132621	3.07586e-05	2.86235e-05	9.19125e-05
Obesumbacterium	3.24589e-05	1.05703e-05	2.59964e-05	4.26229e-05	3.02405e-05	2.29913e-05	6.97239e-06	2.11024e-05
Plesiomonas	5.40981e-05	1.05703e-05	3.2141e-05	2.71237e-05	4.26281e-05	3.07586e-05	2.16511e-05	3.09501e-05
Phytobacter	4.32785e-05	2.11405e-05	6.09733e-05	9.68703e-05	4.70002e-05	2.7341e-05	1.83484e-05	9.5664e-05
Pragia	7.21308e-06	2.11405e-05	9.45323e-06	0.000100745	3.57056e-05	7.76732e-06	8.07329e-06	1.50061e-05
Leminorella	1.80327e-05	7.39919e-05	2.69417e-05	5.42474e-05	6.376e-05	2.98265e-05	2.09172e-05	4.68941e-05
Pseudomonas	0.00839603	0.00688124	0.00636533	0.00899731	0.0096416	0.00615203	0.00586341	0.00834903
Azotobacter	0.000151475	0.000211405	0.000143216	0.000182116	0.000194559	0.000139501	0.000118164	0.000151468
Oblitimonas	1.80327e-05	9.51324e-05	1.46525e-05	0.000100745	2.91474e-05	2.98265e-05	5.10085e-05	5.39283e-05
Acinetobacter	0.000887209	0.00191322	0.000611624	0.00140268	0.000903206	0.00090132	0.000833017	0.00108888
Psychrobacter	0.000209179	0.000433381	0.000201354	0.000298361	0.000257226	0.000142608	0.000136879	0.000236346
Moraxella	0.000201966	0.000327678	9.50049e-05	0.000247988	0.000178892	0.000105014	0.000104953	0.00015944
Xanthomonas	0.000670817	0.000835051	0.000688667	0.000980328	0.00092033	0.000828618	0.000846228	0.000885361
Stenotrophomonas	0.00140294	0.000972464	0.000858353	0.00129806	0.00126208	0.000788538	0.000751183	0.00105981
Lysobacter	0.000418359	0.000465092	0.000406961	0.000495976	0.000528661	0.000367239	0.000308253	0.000402821
Pseudoxanthomonas	0.000234425	0.000169124	0.000154088	0.000174367	0.000197109	0.000122413	0.000106788	0.000150061
Xylella	3.96719e-05	3.17108e-05	3.49769e-05	7.36214e-05	4.40855e-05	2.39233e-05	2.09172e-05	3.61085e-05
Luteimonas	9.37701e-05	0.000211405	0.000102095	8.52459e-05	8.74423e-05	9.5072e-05	9.39437e-05	0.000104574
Dyella	0.000230819	0.000221976	0.000181975	0.000170492	0.000173063	0.00012552	0.000100916	0.00013271
Frateuria	4.32785e-05	4.22811e-05	4.15942e-05	0.000100745	3.20622e-05	1.9263e-05	1.79814e-05	3.70464e-05
Luteibacter	0.000100983	5.28513e-05	0.000125255	0.000100745	0.000115497	8.60619e-05	0.000142017	0.000109263
Ahniella	4.32785e-05	1.05703e-05	2.7887e-05	5.81222e-05	4.22638e-05	2.0195e-05	3.30271e-05	2.86054e-05
Dokdonella	7.21308e-05	4.22811e-05	7.04265e-05	6.97466e-05	6.01166e-05	6.71097e-05	3.96325e-05	3.42327e-05
Rhodanobacter	6.13112e-05	4.22811e-05	5.53014e-05	5.42474e-05	6.44887e-05	5.34392e-05	4.62379e-05	7.54996e-05
Marinobacter	0.000389506	0.000443951	0.000358277	0.000449478	0.000532305	0.000397065	0.000349353	0.000495671
Alteromonas	0.000176721	0.000454521	0.000187174	0.000368107	0.000255769	0.000162492	0.000147521	0.000263076
Glaciecola	3.96719e-05	6.34216e-05	6.56999e-05	7.36214e-05	5.57444e-05	3.97687e-05	3.66968e-05	6.51828e-05
Salinimonas	1.80327e-05	2.11405e-05	3.16683e-05	3.48733e-05	2.51397e-05	3.63511e-05	1.87154e-05	5.48661e-05
Agarivorans	1.80327e-05	9.51324e-05	9.45323e-06	2.71237e-05	1.71241e-05	1.86416e-05	2.09172e-05	4.22047e-05
Paraglaciecola	1.80327e-05	8.45621e-05	1.08712e-05	1.93741e-05	3.16978e-05	1.30491e-05	5.13755e-06	2.25092e-05
Lacimicrobium	4.6885e-05	4.22811e-05	3.45043e-05	3.87481e-05	4.33568e-05	1.86416e-05	2.71556e-05	4.54873e-05
Catenovulum	1.08196e-05	7.39919e-05	9.45323e-06	9.68703e-05	4.11707e-05	1.58453e-05	1.61466e-05	1.73508e-05
Shewanella	0.000465244	0.00080334	0.000580901	0.000809836	0.000765484	0.000452679	0.000490269	0.000741865
Pseudoalteromonas	0.000306556	0.000486232	0.000426813	0.000639344	0.000486398	0.000418503	0.000397059	0.000555695
Colwellia	0.000126229	0.000549654	9.21689e-05	0.000224739	0.000103109	9.66255e-05	7.59623e-05	0.000113015
Thalassotalea	7.21308e-06	5.28513e-05	8.98056e-06	1.93741e-05	1.82171e-05	2.57875e-05	2.49538e-05	2.95433e-05
Psychromonas	7.21308e-05	0.000422811	5.38834e-05	0.000174367	7.35972e-05	5.49926e-05	3.88986e-05	6.89344e-05
Ferrimonas	5.04916e-05	4.22811e-05	2.36331e-05	9.68703e-05	6.52174e-05	3.66618e-05	1.90823e-05	4.59562e-05
Idiomarina	0.000129835	5.28513e-05	5.48287e-05	0.000178241	9.29074e-05	5.93423e-05	4.5871e-05	6.98723e-05
Moritella	3.24589e-05	9.51324e-05	1.70158e-05	5.03726e-05	2.33179e-05	1.27384e-05	8.80723e-06	1.45372e-05
Marichromatium	8.29504e-05	0.000147984	0.000107294	8.52459e-05	0.000101287	9.60041e-05	0.000128439	0.000130366
Thioflavicoccus	3.96719e-05	7.39919e-05	0.000143689	0.000120119	7.79694e-05	4.38077e-05	3.48619e-05	8.53473e-05
Thiocystis	9.73766e-05	4.22811e-05	4.53755e-05	7.36214e-05	7.39616e-05	0.000128005	0.000132475	9.6133e-05
Thiodictyon	0.000111803	0.000179695	7.89344e-05	0.00011237	0.000105659	4.03901e-05	3.19262e-05	0.000138338
Allochromatium	8.29504e-05	7.39919e-05	6.0028e-05	4.26229e-05	8.01554e-05	0.000104082	8.99071e-05	9.05057e-05
Nitrosococcus	0.000108196	0.000169124	5.4356e-05	0.000116244	0.000149381	2.67196e-05	2.45868e-05	6.56518e-05
Candidatus	0	0	0	0	0	0	0	1.54751e-05
Thioalkalivibrio	0.000256064	0.000369959	0.000224987	0.000282861	0.000351955	0.000413532	0.000233758	0.000341858
Acidihalobacter	0.000252458	0.000158554	0.00022026	0.000290611	0.000141729	7.02166e-05	6.56872e-05	0.000130835
Alkalilimnicola	9.73766e-05	8.45621e-05	8.17704e-05	9.68703e-05	0.000106024	7.95374e-05	5.76139e-05	8.15958e-05
Halorhodospira	6.85243e-05	0.000147984	7.27898e-05	9.29955e-05	9.36361e-05	7.11487e-05	5.24764e-05	8.8161e-05
Ectothiorhodospira	2.88523e-05	4.22811e-05	4.34848e-05	5.42474e-05	8.01554e-05	5.46819e-05	3.11923e-05	5.15835e-05
Spiribacter	5.40981e-05	7.39919e-05	3.78129e-05	9.29955e-05	5.68375e-05	5.93423e-05	3.33941e-05	7.2217e-05
Halothiobacillus	0.000133442	8.45621e-05	7.32625e-05	0.00011237	9.47291e-05	9.28972e-05	7.48614e-05	0.000102698
Granulosicoccus	2.16392e-05	8.45621e-05	6.94812e-05	3.09985e-05	7.14112e-05	5.00215e-05	5.24764e-05	8.44094e-05
Woeseia	3.96719e-05	3.17108e-05	3.26136e-05	3.87481e-05	4.95506e-05	2.67196e-05	1.94493e-05	5.43972e-05
Wenzhouxiangella	5.40981e-05	0.000137413	7.79891e-05	6.58718e-05	8.9264e-05	8.17122e-05	0.000253208	0.000175384
Halomonas	0.000818685	0.00081391	0.000877732	0.000976453	0.00112145	0.000585656	0.00050825	0.000837998
Candidatus	0	0	0	0	0	0	0	0
Candidatus	0	3.17108e-05	0	7.74963e-06	0	0	0	9.37883e-07
Candidatus	3.60654e-06	0	0	0	0	0	0	4.68941e-07
Salinicola	4.32785e-05	2.11405e-05	4.72661e-05	6.97466e-05	6.66747e-05	6.49348e-05	8.36687e-05	7.54996e-05
Halotalea	4.6885e-05	3.17108e-05	3.30863e-05	3.48733e-05	4.44498e-05	6.64883e-05	2.86235e-05	5.76798e-05
Kushneria	5.04916e-05	0.000105703	8.5079e-05	3.48733e-05	0.000107481	4.16328e-05	6.64212e-05	9.94156e-05
Chromohalobacter	5.77047e-05	3.17108e-05	3.2141e-05	3.87481e-05	9.69152e-05	7.82946e-05	9.54116e-05	0.000104105
Cobetia	4.32785e-05	5.28513e-05	2.12698e-05	3.87481e-05	4.29924e-05	3.63511e-05	4.07334e-05	4.92388e-05
Alcanivorax	0.000447211	0.000613075	0.00031621	0.000445603	0.000570561	0.000288634	0.000298712	0.000516304
Ketobacter	4.6885e-05	1.05703e-05	4.06489e-05	5.81222e-05	4.77289e-05	5.09536e-05	3.3761e-05	6.98723e-05
Marinomonas	4.6885e-05	0.000116273	8.03524e-05	8.52459e-05	9.54578e-05	7.27021e-05	9.24759e-05	9.94156e-05
Marinobacterium	9.01635e-05	0.000179695	8.55517e-05	0.000127869	0.000120962	2.76517e-05	4.14674e-05	8.53473e-05
Thalassolituus	2.52458e-05	0	4.96294e-05	7.74963e-06	6.66747e-05	4.3497e-05	4.5504e-05	7.03412e-05
Bacterioplanes	9.01635e-05	5.28513e-05	7.04265e-05	6.58718e-05	6.92251e-05	1.73988e-05	1.90823e-05	3.61085e-05
Oleispira	1.44262e-05	1.05703e-05	1.46525e-05	1.16244e-05	1.3845e-05	1.89523e-05	1.76145e-05	1.73508e-05
Endozoicomonas	2.52458e-05	5.28513e-05	3.45043e-05	4.26229e-05	4.00777e-05	2.48554e-05	1.21099e-05	4.36115e-05
Gynuella	8.29504e-05	6.34216e-05	4.25395e-05	5.42474e-05	4.77289e-05	2.57875e-05	2.67886e-05	4.17358e-05
Reinekea	1.08196e-05	2.11405e-05	2.22151e-05	2.32489e-05	2.84187e-05	1.55346e-05	2.42199e-05	2.95433e-05
Kangiella	8.6557e-05	7.39919e-05	8.6497e-05	5.42474e-05	5.57444e-05	3.01372e-05	3.00914e-05	6.3776e-05
Hahella	5.04916e-05	4.22811e-05	3.16683e-05	6.1997e-05	6.81321e-05	3.44869e-05	4.84397e-05	5.67419e-05
Oleiphilus	2.88523e-05	3.17108e-05	1.46525e-05	1.93741e-05	2.5504e-05	1.86416e-05	2.2385e-05	2.81365e-05
Vibrio	0.00107475	0.00172295	0.0010805	0.00164292	0.00140673	0.000971226	0.00102457	0.00140495
Paraphotobacterium	2.52458e-05	3.17108e-05	8.03524e-06	3.09985e-05	2.40466e-05	2.60982e-05	2.45868e-05	2.06334e-05
Photobacterium	0.000119016	0.000295967	7.08992e-05	0.000182116	0.000121326	0.000209407	0.000230456	0.000213837
Aliivibrio	9.73766e-05	0.000190265	6.1446e-05	9.29955e-05	5.97522e-05	6.6799e-05	4.36692e-05	8.44094e-05
Grimontia	2.16392e-05	0	1.74885e-05	4.64978e-05	3.53413e-05	2.48554e-05	1.39448e-05	2.95433e-05
Aeromonas	0.00129835	0.0017758	0.00110508	0.00176304	0.00162133	0.00131703	0.00143815	0.00203521
Oceanimonas	7.57374e-05	7.39919e-05	6.05006e-05	3.09985e-05	8.85353e-05	0.000123966	8.18338e-05	8.44094e-05
Zobellella	9.01635e-05	0.000232546	7.13719e-05	9.29955e-05	0.00012752	0.000155346	0.000171741	0.000164598
Oceanisphaera	2.16392e-05	4.22811e-05	4.49028e-05	7.74963e-06	7.28686e-05	1.58453e-05	2.3119e-05	4.17358e-05
Tolumonas	3.96719e-05	3.17108e-05	3.26136e-05	4.26229e-05	5.64731e-05	6.61776e-05	6.16506e-05	8.90988e-05
Francisella	0.000284917	0.000602505	0.000177248	0.000391356	0.000223706	0.0002644	0.000289171	0.000360616
Allofrancisella	1.44262e-05	7.39919e-05	8.5079e-06	1.16244e-05	1.60311e-05	2.26806e-05	1.06421e-05	1.73508e-05
Piscirickettsia	2.16392e-05	0.000169124	3.30863e-05	6.1997e-05	4.26281e-05	3.41762e-05	2.16511e-05	3.42327e-05
Thiomicrospira	3.96719e-05	0.000179695	2.59964e-05	0.000116244	5.1008e-05	3.79045e-05	1.94493e-05	2.76675e-05
Hydrogenovibrio	5.04916e-05	6.34216e-05	3.11956e-05	3.09985e-05	1.93102e-05	1.49133e-05	1.57796e-05	2.90744e-05
Cycloclasticus	6.85243e-05	0.000147984	4.34848e-05	6.1997e-05	7.17755e-05	1.86416e-05	2.12841e-05	4.45494e-05
Methylophaga	6.85243e-05	7.39919e-05	6.56999e-05	8.91207e-05	8.52562e-05	2.88944e-05	4.29352e-05	7.40927e-05
Beggiatoa	0.000191147	9.51324e-05	1.27619e-05	0.000162742	3.57056e-05	4.25649e-05	2.42199e-05	4.59562e-05
Thioploca	5.04916e-05	0.000105703	0.000134236	3.48733e-05	3.16978e-05	0.000175541	6.97239e-06	0.00021243
Haemophilus	0.000180327	0.0003911	0.000209862	0.00021699	0.000204761	0.000163735	0.000155961	0.000213837
Actinobacillus	0.000169507	0.000116273	8.69697e-05	0.000271237	0.000145373	0.000110607	0.000113026	0.000142558
Pasteurella	0.000119016	9.51324e-05	0.000116275	0.00030611	0.000104931	7.82946e-05	8.80723e-05	0.000150061
Aggregatibacter	8.6557e-05	0.000179695	5.90827e-05	0.00011237	8.59849e-05	6.74203e-05	7.77972e-05	8.7692e-05
Mannheimia	4.6885e-05	9.51324e-05	9.87862e-05	0.000139493	0.000106024	0.000114024	0.000114127	0.000133179
Histophilus	3.60654e-05	0.000137413	1.89065e-05	7.36214e-05	4.84576e-05	2.26806e-05	1.39448e-05	5.6273e-05
Gallibacterium	6.13112e-05	1.05703e-05	4.86841e-05	4.64978e-05	6.84964e-05	8.26443e-05	8.69714e-05	7.45617e-05
Glaesserella	6.85243e-05	8.45621e-05	4.20669e-05	7.36214e-05	2.76901e-05	4.53612e-05	3.00914e-05	0.000105981
Bibersteinia	6.13112e-05	1.05703e-05	5.90827e-05	6.58718e-05	8.23415e-05	2.17485e-05	5.7247e-05	4.8301e-05
Basfia	3.24589e-05	3.17108e-05	6.1446e-05	5.81222e-05	4.95506e-05	4.90895e-05	1.83484e-05	3.79842e-05
Cellvibrio	0.000162294	0.000179695	0.000176775	0.000154993	0.000177435	0.000135151	0.000133576	0.00018617
Simiduia	7.57374e-05	4.22811e-05	4.44302e-05	0.000178241	4.77289e-05	3.04479e-05	4.18343e-05	5.48661e-05
Agarilytica	2.16392e-05	4.22811e-05	1.46525e-05	4.26229e-05	4.00777e-05	1.46026e-05	2.05502e-05	2.81365e-05
Teredinibacter	5.40981e-05	7.39919e-05	3.45043e-05	3.09985e-05	2.76901e-05	3.79045e-05	2.64217e-05	3.28259e-05
Saccharophagus	6.13112e-05	3.17108e-05	2.74144e-05	9.68703e-05	2.14962e-05	9.94217e-06	1.39448e-05	3.65774e-05
Halioglobus	8.29504e-05	6.34216e-05	0.000139908	0.00011237	0.000153753	6.86631e-05	6.71551e-05	0.000143496
Congregibacter	7.21308e-05	3.17108e-05	4.30122e-05	5.03726e-05	8.63492e-05	0.000103771	5.39443e-05	6.4245e-05
Microbulbifer	0.000122622	0.000200835	0.000108712	0.000259612	0.000206582	0.000133909	0.000139815	0.000154751
Zhongshania	2.88523e-05	2.11405e-05	3.45043e-05	2.71237e-05	5.75662e-05	2.64089e-05	2.64217e-05	6.56518e-05
Spongiibacter	2.16392e-05	1.05703e-05	3.92309e-05	3.48733e-05	6.01166e-05	3.32441e-05	3.4128e-05	4.68941e-05
Oceanicoccus	3.24589e-05	6.34216e-05	2.12698e-05	1.54993e-05	3.20622e-05	1.89523e-05	3.00914e-05	3.51706e-05
Legionella	0.000277704	0.0010676	0.000267999	0.000538599	0.000336653	0.000273099	0.000252474	0.000362023
Fluoribacter	2.16392e-05	1.05703e-05	2.45784e-05	2.32489e-05	1.78528e-05	1.67774e-05	1.72475e-05	1.78198e-05
Tatlockia	1.80327e-05	5.28513e-05	8.5079e-06	3.48733e-05	1.42094e-05	1.05636e-05	3.30271e-06	1.17235e-05
Coxiella	6.13112e-05	6.34216e-05	3.54496e-05	0.000271237	7.28686e-05	7.79839e-05	0.000212107	9.5664e-05
Thiohalobacter	7.93439e-05	9.51324e-05	7.13719e-05	0.000135618	0.00030204	6.24493e-05	5.7247e-05	8.11268e-05
Candidatus	3.60654e-06	0	4.72661e-07	3.87481e-06	0	0	7.33936e-07	4.54873e-05
Thiolapillus	0.00010459	2.11405e-05	7.60985e-05	9.68703e-05	8.48919e-05	6.89738e-05	4.33022e-05	0.000108325
Sedimenticola	7.21308e-05	8.45621e-05	4.96294e-05	3.09985e-05	7.79694e-05	6.18279e-05	7.81641e-05	9.05057e-05
Candidatus	0	0	0	0	0	0	0	0
Pseudohongiella	1.80327e-05	3.17108e-05	1.74885e-05	1.54993e-05	1.93102e-05	9.94217e-06	1.1009e-05	4.07979e-05
Methylomonas	0.00019836	0.000190265	0.000180557	0.000259612	0.000259412	0.000146647	0.000157429	0.000237284
Methylomicrobium	5.40981e-05	2.11405e-05	3.73402e-05	8.13711e-05	5.24654e-05	2.08164e-05	2.82565e-05	2.34471e-05
Methylovulum	4.32785e-05	2.11405e-05	4.49028e-05	5.81222e-05	2.33179e-05	2.08164e-05	1.87154e-05	2.15713e-05
Methylococcus	3.60654e-05	0.000158554	4.44302e-05	5.81222e-05	5.75662e-05	4.7536e-05	3.74307e-05	7.2217e-05
Sulfuricaulis	3.60654e-05	5.28513e-05	4.67935e-05	6.58718e-05	7.10468e-05	2.36127e-05	2.01832e-05	5.5804e-05
Acidiferrobacter	0.000100983	4.22811e-05	9.35869e-05	0.000100745	9.40004e-05	3.75938e-05	3.92656e-05	6.19003e-05
Sulfurifustis	5.77047e-05	6.34216e-05	5.34107e-05	7.36214e-05	6.52174e-05	7.82946e-05	6.34854e-05	7.83132e-05
Gilliamella	5.04916e-05	0.000105703	3.82856e-05	0.000108495	4.91863e-05	3.5419e-05	3.59628e-05	5.15835e-05
Frischella	2.16392e-05	6.34216e-05	7.56258e-06	1.16244e-05	4.00777e-05	2.95158e-05	1.35778e-05	2.71986e-05
Immundisolibacter	3.60654e-05	9.51324e-05	3.30863e-05	5.81222e-05	6.95895e-05	0.000162182	5.35773e-05	6.70586e-05
Salinisphaera	8.29504e-05	2.11405e-05	8.9333e-05	7.36214e-05	5.93879e-05	6.6799e-05	4.88067e-05	4.8301e-05
Steroidobacter	9.01635e-05	0	4.82114e-05	4.64978e-05	9.50935e-05	4.3497e-05	5.17425e-05	6.47139e-05
Dichelobacter	2.52458e-05	1.05703e-05	2.55237e-05	1.93741e-05	5.42871e-05	2.92051e-05	0.0125184	3.70464e-05
Rhizobium	0.00149311	0.0019555	0.00137781	0.0015383	0.0040289	0.00155253	0.00110934	0.00165349
Agrobacterium	0.000569833	0.000634216	0.000649437	0.000674217	0.00185851	0.00075778	0.000686597	0.000803296
Neorhizobium	5.40981e-05	0.000116273	7.13719e-05	0.000127869	0.000284187	0.00012987	6.89899e-05	0.000102698
Sinorhizobium	0.000591473	0.000930183	0.000709465	0.000662593	0.00201081	0.000615483	0.000466049	0.000676682
Ensifer	0.000144262	0.000306538	0.000188592	0.000170492	0.000818314	0.00023302	0.00013431	0.000171633
Liberibacter	5.04916e-05	5.28513e-05	4.39575e-05	5.81222e-05	6.01166e-05	5.80996e-05	3.52289e-05	5.81487e-05
Shinella	0.000158688	0.000285397	0.000161177	0.000143368	0.000677678	0.000263468	0.000148255	0.000162723
Bradyrhizobium	0.00387703	0.00736748	0.00892337	0.00774963	0.0364634	0.0103837	0.00556947	0.00879968
Bosea	0.000393113	0.000454521	0.000301085	0.000255738	0.000696623	0.000257875	0.000165502	0.000271048
Rhodopseudomonas	0.000605899	0.00144813	0.0010857	0.000914456	0.00354323	0.00161778	0.000655404	0.00101057
Afipia	7.57374e-05	0.000169124	0.000439102	0.000154993	0.00173646	0.000500837	0.000188254	0.000484416
Nitrobacter	9.01635e-05	8.45621e-05	9.83135e-05	0.000286736	0.000329002	0.00012552	0.000191557	0.00011958
Oligotropha	3.24589e-05	6.34216e-05	0.000111548	3.87481e-05	0.000279451	8.91688e-05	9.24759e-05	7.73753e-05
Variibacter	7.21308e-05	7.39919e-05	4.63208e-05	4.64978e-05	0.000137357	6.92845e-05	3.63298e-05	5.81487e-05
Methylobacterium	0.00135245	0.00200835	0.00123223	0.00126319	0.00377751	0.0017172	0.00110788	0.00131679
Microvirga	0.000140655	0.000105703	0.000129037	0.000158867	0.000258319	0.00013453	9.1375e-05	0.000148185
Mesorhizobium	0.000566227	0.00123672	0.00101291	0.000840834	0.00485341	0.00154601	0.000701275	0.000897554
Aminobacter	0.000227212	0.000496802	0.000293995	0.000220864	0.00148615	0.00057416	0.000226419	0.000305281
Hoeflea	7.57374e-05	2.11405e-05	0.000102095	0.000116244	0.00026342	0.000106878	6.97239e-05	0.000123801
Chelativorans	0.00010459	7.39919e-05	5.34107e-05	0.000116244	0.000225528	6.24493e-05	5.83479e-05	8.0189e-05
Phyllobacterium	6.49177e-05	6.34216e-05	0.000252401	4.26229e-05	0.00276682	0.000535634	0.00019486	0.000294026
Nitratireductor	5.40981e-05	4.22811e-05	9.26416e-05	7.74963e-05	0.000153024	3.88366e-05	3.96325e-05	8.34716e-05
Devosia	0.000191147	0.00040167	0.000186701	0.000340984	0.000509351	0.000166531	0.000131741	0.000174915
Hyphomicrobium	0.000140655	8.45621e-05	0.000170158	0.000178241	0.000272893	0.000134219	0.000121466	0.000186639
Rhodomicrobium	6.85243e-05	3.17108e-05	5.4356e-05	6.1997e-05	7.10468e-05	4.7536e-05	4.66049e-05	5.29904e-05
Pelagibacterium	5.04916e-05	7.39919e-05	7.51531e-05	5.03726e-05	0.000152295	5.28178e-05	3.4128e-05	6.47139e-05
Rhodoplanes	9.37701e-05	0.000264257	0.000154088	0.000139493	0.00040187	0.000162492	0.000111558	0.000135993
Blastochloris	6.85243e-05	9.51324e-05	6.56999e-05	9.29955e-05	0.000132985	0.000110296	0.000121099	0.000121925
Filomicrobium	3.60654e-05	1.05703e-05	4.82114e-05	5.03726e-05	3.64343e-05	5.09536e-05	5.688e-05	5.72108e-05
Bartonella	0.000241638	0.000634216	0.000227823	0.000344858	0.000425917	0.000234573	0.000238896	0.000318411
Martelella	0.000241638	0.000147984	0.000245311	0.000267362	0.000555987	0.000242651	0.000237795	0.000320756
Aureimonas	6.49177e-05	4.22811e-05	6.1446e-05	0.000108495	0.000165047	4.66039e-05	3.59628e-05	6.28381e-05
Azorhizobium	6.49177e-05	0.000137413	5.05748e-05	7.36214e-05	0.000151931	8.35764e-05	5.6513e-05	7.59685e-05
Xanthobacter	0.000183934	0.000137413	0.000122419	0.000197615	0.000315157	0.000190144	0.000122567	0.000120049
Starkeya	4.6885e-05	0.000147984	0.000106821	6.97466e-05	0.000307505	9.56934e-05	6.8623e-05	0.000123801
Chelatococcus	0.000173114	0.000243116	0.000148888	0.000170492	0.000328273	0.000117753	9.57786e-05	0.000138807
Hartmannibacter	6.49177e-05	3.17108e-05	6.66452e-05	8.52459e-05	0.000136993	5.90316e-05	4.5137e-05	5.90866e-05
Methyloceanibacter	9.73766e-05	9.51324e-05	0.000102095	8.13711e-05	0.000104202	8.01588e-05	4.69719e-05	7.45617e-05
Pseudorhodoplanes	4.32785e-05	6.34216e-05	0.000113439	7.36214e-05	0.000226986	7.177e-05	4.69719e-05	6.14313e-05
Methylosinus	5.04916e-05	0.000105703	7.60985e-05	6.97466e-05	0.000143187	5.37499e-05	6.12836e-05	9.75398e-05
Methylocystis	9.01635e-05	9.51324e-05	9.78409e-05	0.000120119	0.000122055	8.23336e-05	4.95406e-05	9.94156e-05
Parvibaculum	2.52458e-05	8.45621e-05	6.85359e-05	0.000131744	0.000128613	6.46241e-05	7.74302e-05	9.51951e-05
Candidatus	0	0	0	1.16244e-05	0	1.24277e-06	1.83484e-06	0.000149592
Anderseniella	2.16392e-05	2.11405e-05	7.84618e-05	5.81222e-05	0.000114768	4.38077e-05	3.4128e-05	6.4245e-05
Beijerinckia	5.40981e-05	3.17108e-05	3.78129e-05	1.54993e-05	0.000113311	5.00215e-05	5.21094e-05	7.03412e-05
Methylocella	8.29504e-05	9.51324e-05	4.77388e-05	0.000116244	9.47291e-05	2.88944e-05	1.79814e-05	5.48661e-05
Ochrobactrum	0.000324589	0.000528513	0.000345988	0.000391356	0.00136228	0.000470389	0.000273024	0.000421578
Brucella	7.57374e-05	0.000105703	0.000114857	0.000213115	0.000734151	0.000165289	0.000109356	0.00015522
Cohaesibacter	9.37701e-05	4.22811e-05	3.87582e-05	4.26229e-05	0.000116954	4.56718e-05	4.40361e-05	8.62852e-05
Sphingomonas	0.00196196	0.00137413	0.00143264	0.00223577	0.00679463	0.0015951	0.000937236	0.00130319
Sphingobium	0.00104229	0.00112045	0.000980299	0.00136393	0.00235657	0.00127446	0.00108953	0.00124691
Sphingopyxis	0.000515735	0.000486232	0.000527017	0.000639344	0.0012169	0.000502701	0.000467884	0.000520994
Novosphingobium	0.000284917	0.000232546	0.000222151	0.000433979	0.000417537	0.000312246	0.000253208	0.000331073
Sphingorhabdus	0.000169507	0.000126843	0.000142744	0.000189866	0.000184722	0.000131112	0.00014642	0.000188045
Zymomonas	0.000119016	0.000105703	5.53014e-05	8.52459e-05	0.000123148	3.97687e-05	3.81646e-05	7.54996e-05
Rhizorhabdus	0.000169507	8.45621e-05	0.000139435	0.000131744	0.00036325	8.57512e-05	4.29352e-05	0.000103636
Blastomonas	4.6885e-05	2.11405e-05	7.42078e-05	8.13711e-05	0.000120962	0.000104393	0.000127705	0.000134586
Citromicrobium	1.08196e-05	4.22811e-05	3.63949e-05	1.16244e-05	9.21787e-05	2.17485e-05	1.65135e-05	2.20402e-05
Erythrobacter	0.000288523	0.000169124	0.00037293	0.000375857	0.00056546	0.000262225	0.000270822	0.000396255
Altererythrobacter	0.000223606	0.000243116	0.000217897	0.000271237	0.000367986	0.000204125	0.00021541	0.000238222
Porphyrobacter	0.000223606	7.39919e-05	0.00015976	0.000224739	0.000269978	0.000236437	0.000185319	0.000191797
Croceicoccus	0.000227212	0.000126843	8.69697e-05	0.000139493	0.00028018	0.000200708	0.000147521	0.000179136
Rhodobacter	0.000274097	0.000317108	0.000305812	0.000472727	0.000577119	0.00037221	0.000327335	0.000406103
Paracoccus	0.000494096	0.000665927	0.000409797	0.000592846	0.000724313	0.000326227	0.000283299	0.000456749
Rhodovulum	0.000165901	9.51324e-05	0.000150779	0.000147243	0.000226257	0.000106568	9.98152e-05	0.000158971
Celeribacter	0.000259671	0.000147984	0.000228295	0.000340984	0.000326451	0.000254768	0.000205135	0.000294495
Yangia	0.000140655	8.45621e-05	0.000106349	0.000123994	0.000149016	5.1575e-05	4.80728e-05	8.53473e-05
Phaeobacter	0.000414752	0.000317108	0.000225459	0.000371982	0.00041863	0.000244515	0.000208071	0.000343265
Labrenzia	0.00018754	0.000179695	0.000183865	0.000166617	0.000290746	0.000134841	9.61456e-05	0.000166474
Ruegeria	8.6557e-05	4.22811e-05	6.80632e-05	9.68703e-05	0.000107845	8.23336e-05	6.38524e-05	7.64374e-05
Pelagibaca	8.6557e-05	5.28513e-05	3.11956e-05	8.52459e-05	0.000105659	3.16907e-05	2.38529e-05	5.06457e-05
Dinoroseobacter	2.88523e-05	5.28513e-05	6.0028e-05	4.64978e-05	9.69152e-05	0.000155036	9.43107e-05	8.67541e-05
Salipiger	0.000100983	3.17108e-05	9.31143e-05	0.000131744	0.000153753	5.1575e-05	4.40361e-05	0.000107388
Stappia	0.000119016	3.17108e-05	4.25395e-05	8.13711e-05	0.000103109	5.65461e-05	5.54121e-05	6.70586e-05
Ketogulonicigenium	8.6557e-05	7.39919e-05	3.73402e-05	6.1997e-05	8.30702e-05	3.9458e-05	3.70637e-05	6.84654e-05
Pannonibacter	0.000295736	0.000465092	0.0001919	0.000251863	0.000444863	0.000180823	0.000169906	0.000196486
Sagittula	6.49177e-05	5.28513e-05	9.21689e-05	0.000147243	0.000175613	0.000147268	0.000161833	0.00014162
Octadecabacter	8.6557e-05	8.45621e-05	0.000107294	0.000116244	8.8171e-05	8.54405e-05	7.55954e-05	0.000104574
Roseobacter	8.29504e-05	7.39919e-05	5.05748e-05	0.000120119	8.19771e-05	4.90895e-05	5.13755e-05	7.78443e-05
Xuhuaishuia	6.13112e-05	9.51324e-05	4.72661e-05	7.74963e-06	9.0357e-05	5.62354e-05	3.85316e-05	5.90866e-05
Confluentimicrobium	6.85243e-05	5.28513e-05	5.861e-05	6.97466e-05	0.000103109	6.49348e-05	5.94488e-05	7.64374e-05
Thalassococcus	3.96719e-05	3.17108e-05	3.0723e-05	5.03726e-05	4.9915e-05	1.95736e-05	2.2385e-05	3.00122e-05
Gemmobacter	3.24589e-05	8.45621e-05	3.30863e-05	9.29955e-05	6.92251e-05	2.85837e-05	4.07334e-05	6.75275e-05
Jannaschia	3.96719e-05	7.39919e-05	2.7887e-05	1.93741e-05	4.77289e-05	4.16328e-05	2.38529e-05	4.36115e-05
Epibacterium	2.88523e-05	7.39919e-05	3.73402e-05	8.52459e-05	6.55817e-05	2.60982e-05	2.64217e-05	6.61207e-05
Antarctobacter	5.77047e-05	7.39919e-05	3.54496e-05	8.91207e-05	5.93879e-05	4.44291e-05	5.79809e-05	6.4245e-05
Sulfitobacter	0.00010459	0.000221976	0.000104458	0.000120119	0.000188001	0.000164357	0.000161833	0.000197424
Planktomarina	1.80327e-05	5.28513e-05	1.03985e-05	3.09985e-05	3.78917e-05	2.05057e-05	2.53208e-05	2.95433e-05
Yoonia	1.08196e-05	4.22811e-05	2.12698e-05	1.93741e-05	6.63104e-05	2.48554e-05	3.11923e-05	3.61085e-05
Marinovum	0.000122622	5.28513e-05	4.82114e-05	8.91207e-05	0.000118411	8.91688e-05	5.46782e-05	7.50306e-05
Tateyamaria	3.96719e-05	1.05703e-05	3.3559e-05	7.36214e-05	4.55428e-05	4.56718e-05	4.36692e-05	4.68941e-05
Pseudovibrio	5.04916e-05	4.22811e-05	5.19927e-05	6.1997e-05	0.000130799	9.41399e-05	8.55035e-05	8.67541e-05
Leisingera	5.40981e-05	3.17108e-05	3.30863e-05	6.1997e-05	7.06825e-05	3.26227e-05	4.40361e-05	6.19003e-05
Roseovarius	7.57374e-05	2.11405e-05	0.000115329	5.42474e-05	8.96283e-05	5.1575e-05	6.23845e-05	7.31548e-05
Roseibacterium	3.96719e-05	3.17108e-05	4.01762e-05	6.1997e-05	5.06436e-05	3.16907e-05	1.32108e-05	3.47017e-05
Marivivens	6.85243e-05	3.17108e-05	3.3559e-05	1.93741e-05	3.24265e-05	2.23699e-05	3.52289e-05	3.79842e-05
Thioclava	4.32785e-05	3.17108e-05	2.7887e-05	0.000100745	5.93879e-05	3.51083e-05	1.79814e-05	2.76675e-05
Defluviimonas	7.57374e-05	4.22811e-05	5.7192e-05	6.58718e-05	0.000115861	4.69146e-05	2.97244e-05	6.75275e-05
Halocynthiibacter	1.08196e-05	7.39919e-05	2.45784e-05	4.64978e-05	3.42482e-05	5.46819e-05	2.53208e-05	6.84654e-05
Rhodobaca	6.49177e-05	0.000126843	2.17424e-05	4.64978e-05	5.1008e-05	3.07586e-05	3.55959e-05	3.51706e-05
Hyphomonas	7.21308e-05	7.39919e-05	4.58481e-05	4.26229e-05	8.70779e-05	8.54405e-05	4.91737e-05	7.2217e-05
Hirschia	4.32785e-05	2.11405e-05	2.59964e-05	3.09985e-05	1.45737e-05	1.36705e-05	1.39448e-05	2.06334e-05
Maricaulis	3.96719e-05	4.22811e-05	1.84338e-05	6.1997e-05	8.16128e-05	5.80996e-05	5.39443e-05	6.89344e-05
Azospirillum	0.000779013	0.00102532	0.000586573	0.000852459	0.00103983	0.000640338	0.000543846	0.000777505
Magnetospirillum	0.00065639	0.00100418	0.00111359	0.00151505	0.0014009	0.000923379	0.000675588	0.00132757
Rhodospirillum	0.000119016	0.000243116	0.000131872	0.000139493	0.000222978	9.88003e-05	0.000103485	0.000156157
Nitrospirillum	0.000155081	7.39919e-05	0.000111548	0.00020149	0.000165047	0.000189523	0.000123668	0.000128021
Niveispirillum	5.04916e-05	8.45621e-05	5.34107e-05	9.29955e-05	0.000118047	7.27021e-05	6.12836e-05	9.09746e-05
Tistrella	0.00029213	0.000221976	0.000118638	0.000286736	0.000277994	0.00014789	0.000137246	0.000223216
Magnetospira	9.37701e-05	8.45621e-05	4.30122e-05	8.52459e-05	9.54578e-05	8.10908e-05	6.38524e-05	7.08101e-05
Candidatus	0	0	0	0	0	0	3.66968e-07	1.40682e-06
Thalassospira	6.49177e-05	0.000137413	6.42819e-05	0.000127869	0.000112946	6.02744e-05	6.49533e-05	0.000105981
Pararhodospirillum	1.80327e-05	8.45621e-05	3.40316e-05	5.81222e-05	6.55817e-05	4.07008e-05	4.25683e-05	6.04934e-05
Haematospirillum	3.24589e-05	6.34216e-05	1.51252e-05	6.1997e-05	2.58683e-05	1.27384e-05	9.90813e-06	3.00122e-05
Komagataeibacter	0.000396719	0.000359389	0.000315265	0.000414605	0.000400413	0.000232709	0.00021908	0.000360616
Roseomonas	0.000158688	0.000232546	0.000104458	0.000135618	0.000279087	0.000218417	0.000109356	0.000164598
Acetobacter	0.000219999	0.000348819	0.000196627	0.000240238	0.000318071	0.000231155	0.000221649	0.000284178
Gluconobacter	0.000140655	4.22811e-05	0.000100204	0.000139493	0.000185086	8.6994e-05	8.29347e-05	0.000112546
Parasaccharibacter	3.96719e-05	4.22811e-05	1.60705e-05	1.93741e-05	2.33179e-05	2.76517e-05	2.53208e-05	4.31426e-05
Acidiphilium	8.29504e-05	3.17108e-05	9.87862e-05	0.000127869	0.000144644	6.21386e-05	5.50452e-05	7.12791e-05
Neoasaia	7.21308e-05	0	0.000110603	5.81222e-05	0.000163954	4.87788e-05	4.5137e-05	8.0189e-05
Granulibacter	6.85243e-05	0.000116273	9.59502e-05	0.000139493	0.0001359	9.13437e-05	8.22008e-05	0.00011536
Asaia	2.88523e-05	2.11405e-05	2.9305e-05	5.81222e-05	4.33568e-05	1.52239e-05	1.79814e-05	3.09501e-05
Gluconacetobacter	3.96719e-05	4.22811e-05	4.34848e-05	6.58718e-05	7.61476e-05	2.48554e-05	2.78896e-05	4.97078e-05
Kozakia	4.32785e-05	1.05703e-05	2.6469e-05	5.03726e-05	3.9349e-05	3.29334e-05	3.59628e-05	4.0329e-05
Brevundimonas	0.000587866	0.000486232	0.000352133	0.000588972	0.000507165	0.000439941	0.000359628	0.000475506
Caulobacter	0.00310884	0.0028434	0.000399399	0.0045529	0.000690794	0.000321256	0.000313757	0.000397662
Asticcacaulis	0.000140655	5.28513e-05	0.000118165	7.74963e-05	0.000120962	8.66833e-05	5.688e-05	0.000104574
Phenylobacterium	0.000147868	0.000243116	0.000126673	0.000220864	0.000186179	8.17122e-05	6.49533e-05	8.95678e-05
Candidatus	2.88523e-05	0	0	1.16244e-05	3.64343e-07	3.10693e-07	0	0.000236346
Candidatus	0	0	0	0	0	0	0	1.12546e-05
Rickettsia	0.000126229	0.000433381	8.31884e-05	0.00020149	0.000133714	0.000165599	0.000140549	0.000198362
Orientia	1.08196e-05	2.11405e-05	2.36331e-05	7.74963e-06	2.07675e-05	3.138e-05	2.38529e-05	2.67297e-05
Candidatus	0	0	0	0	0	0	0	0.000106919
Ehrlichia	4.6885e-05	0.000116273	5.34107e-05	0.000143368	7.25042e-05	9.01009e-05	7.11917e-05	7.972e-05
Wolbachia	4.6885e-05	0.000126843	1.46525e-05	5.42474e-05	4.95506e-05	3.60404e-05	4.62379e-05	5.72108e-05
Anaplasma	2.52458e-05	0	7.08992e-06	2.32489e-05	2.80544e-05	1.77095e-05	1.76145e-05	3.2357e-05
Neorickettsia	1.44262e-05	6.34216e-05	8.98056e-06	2.71237e-05	9.47291e-06	5.59247e-06	4.77058e-06	1.54751e-05
Candidatus	0	0	0	0	0	0	0	2.34471e-06
Candidatus	0	1.05703e-05	0	0	0	0	0	4.68941e-07
Micavibrio	6.85243e-05	5.28513e-05	3.40316e-05	0.000135618	8.23415e-05	9.13437e-05	6.89899e-05	8.67541e-05
Phreatobacter	8.29504e-05	8.45621e-05	5.34107e-05	8.91207e-05	0.000158853	8.07801e-05	6.45863e-05	9.66019e-05
Polymorphum	0.000100983	0.000158554	0.000143216	5.81222e-05	0.000203668	9.07223e-05	0.000104586	0.000113953
Candidatus	0	0	9.45323e-07	7.74963e-06	0	0	7.33936e-07	0
Parvularcula	1.08196e-05	1.05703e-05	3.92309e-05	1.54993e-05	0.0291216	0.0162974	1.68805e-05	3.65774e-05
Candidatus	0	1.05703e-05	0	0	0	0	0	7.972e-06
Candidatus	0	0	0	0	0	6.21386e-07	3.66968e-07	0
Magnetococcus	3.60654e-05	7.39919e-05	3.11956e-05	3.48733e-05	4.77289e-05	3.63511e-05	1.98163e-05	4.22047e-05
Burkholderia	0.00271573	0.0024523	0.00222245	0.00269687	0.00336398	0.00195053	0.00180695	0.00237472
Cupriavidus	0.00107475	0.000581365	0.000764766	0.00123219	0.00162388	0.000823336	0.000708615	0.00100635
Paraburkholderia	0.00123704	0.000771629	0.00168267	0.0010927	0.00236021	0.00080718	0.000816136	0.00157752
Pandoraea	0.000331802	0.000338249	0.000472189	0.000526975	0.000615011	0.000362579	0.000406967	0.000554289
Ralstonia	0.000764587	0.00131071	0.000942959	0.000786587	0.00573913	0.00109333	0.000737972	0.0010992
Polynucleobacter	0.000111803	0.000147984	9.92589e-05	0.000127869	0.000135536	6.99059e-05	7.77972e-05	9.51951e-05
Paucimonas	8.29504e-05	5.28513e-05	1.98518e-05	9.68703e-05	6.81321e-05	2.7341e-05	1.61466e-05	5.20525e-05
Acidovorax	0.0011036	0.00107817	0.000884822	0.000887332	0.00210444	0.00127167	0.000943474	0.0013121
Variovorax	0.000497703	0.00114159	0.00156451	0.000685842	0.00580143	0.00174547	0.000797054	0.00103026
Rhodoferax	0.000284917	0.00040167	0.000233022	0.00041073	0.000362157	0.000237369	0.000238162	0.000324507
Comamonas	0.000364261	0.000528513	0.000311484	0.000681967	0.000469274	0.000316907	0.000242199	0.000390159
Hydrogenophaga	0.000357048	0.000274827	0.000257128	0.000395231	0.000405878	0.000259118	0.000212841	0.000272924
Melaminivora	0.000147868	0.000253686	0.000147943	0.000213115	0.000236458	0.000111539	7.9265e-05	0.000237284
Delftia	0.000328195	0.000465092	0.000311956	0.000681967	0.000710468	0.00045299	0.000249171	0.000390628
Ramlibacter	0.000158688	0.000295967	0.000157869	0.000197615	0.000253583	0.000119617	0.000186787	0.000122394
Alicycliphilus	9.01635e-05	0.000200835	0.000201354	0.000271237	0.000295846	8.48191e-05	8.84392e-05	8.25337e-05
Polaromonas	0.000155081	7.39919e-05	0.000715609	0.000151118	0.000827787	0.000222145	0.000293941	0.000534593
Ottowia	0.000140655	0.000274827	0.000114384	0.000278987	0.000194559	0.000207854	7.63293e-05	0.00012849
Limnohabitans	5.40981e-05	5.28513e-05	9.83135e-05	5.81222e-05	0.000135171	8.45085e-05	5.94488e-05	8.8161e-05
Candidatus	0	0	0	1.54993e-05	0	0	1.46787e-06	4.68941e-06
Curvibacter	6.85243e-05	2.11405e-05	0.000112021	3.87481e-05	0.000209861	6.08958e-05	7.15587e-05	0.000112546
Diaphorobacter	0.000111803	0.000116273	0.000115802	0.000182116	0.000212048	3.35548e-05	3.74307e-05	6.4245e-05
Verminephrobacter	7.21308e-05	5.28513e-05	8.3661e-05	8.13711e-05	0.000123512	4.13221e-05	5.50452e-05	6.94033e-05
Simplicispira	6.49177e-05	4.22811e-05	2.88323e-05	0.00011237	8.05198e-05	5.21964e-05	6.71551e-05	8.62852e-05
Bordetella	0.0015436	0.00143756	0.00111595	0.00135231	0.00182572	0.00114211	0.00098751	0.00140917
Achromobacter	0.0010459	0.0007822	0.000937287	0.00161967	0.00213651	0.00133567	0.000929162	0.00127787
Advenella	7.93439e-05	7.39919e-05	8.69697e-05	9.29955e-05	0.000118047	7.14594e-05	3.81646e-05	0.000120049
Alcaligenes	0.000126229	0.000211405	8.12977e-05	0.000116244	0.000153388	0.000107189	0.000100916	0.000156626
Castellaniella	0.000111803	7.39919e-05	4.44302e-05	0.000120119	8.70779e-05	5.59247e-05	6.45863e-05	7.73753e-05
Pusillimonas	5.04916e-05	1.05703e-05	2.5051e-05	5.03726e-05	5.61088e-05	2.60982e-05	3.48619e-05	4.36115e-05
Taylorella	5.77047e-05	0.000105703	5.5774e-05	3.09985e-05	8.27058e-05	2.85837e-05	3.08253e-05	4.50184e-05
Oligella	3.96719e-05	7.39919e-05	6.1446e-06	5.81222e-05	1.49381e-05	1.30491e-05	7.33936e-07	1.50061e-05
Basilea	1.08196e-05	5.28513e-05	1.41798e-05	2.71237e-05	3.02405e-05	1.14956e-05	7.70632e-06	9.84777e-06
Orrella	3.60654e-05	1.05703e-05	4.77388e-05	6.97466e-05	8.8171e-05	5.5614e-05	4.29352e-05	6.89344e-05
Paenalcaligenes	2.88523e-05	3.17108e-05	1.74885e-05	4.26229e-05	2.29536e-05	1.6156e-05	1.54126e-05	2.90744e-05
Massilia	0.00056262	0.000507373	0.000639983	0.000650969	0.000738523	0.000356675	0.000398894	0.000579143
Herbaspirillum	0.000367867	0.00038053	0.00033559	0.000492101	0.000605902	0.00034083	0.000281097	0.000374215
Janthinobacterium	0.000277704	0.00040167	0.00028596	0.00030611	0.000346854	0.000275585	0.000216144	0.000334355
Collimonas	0.000194753	0.000264257	0.000258073	0.000309985	0.000358149	0.000199775	0.000155227	0.000263545
Oxalobacter	0.000111803	0.000126843	5.15201e-05	0.000139493	6.5946e-05	4.19435e-05	4.11004e-05	6.47139e-05
Herminiimonas	0.000137049	5.28513e-05	9.78409e-05	0.000123994	9.07214e-05	5.71675e-05	5.13755e-05	0.000126614
Thiomonas	9.01635e-05	0.000147984	0.000100677	7.36214e-05	0.000149016	0.000123966	0.000107155	0.000132241
Rubrivivax	0.000129835	0.000126843	0.000125728	0.000120119	0.000158489	0.000130491	9.24759e-05	9.80087e-05
Aquabacterium	0.000519342	9.51324e-05	7.32625e-05	0.000616095	8.05198e-05	4.94002e-05	4.77058e-05	5.06457e-05
Roseateles	7.93439e-05	4.22811e-05	0.000125728	0.000116244	0.00014683	7.36342e-05	6.97239e-05	0.000123801
Mitsuaria	0.000100983	0.000116273	0.000115802	0.000170492	0.000141729	8.48191e-05	6.8623e-05	0.000113953
Methylibium	7.57374e-05	0.00041224	6.33366e-05	0.000120119	0.000111125	0.000105325	7.22926e-05	8.0189e-05
Rhizobacter	0.000115409	7.39919e-05	9.54776e-05	0.000166617	0.000114768	8.51298e-05	4.66049e-05	7.78443e-05
Paucibacter	7.21308e-05	5.28513e-05	0.000438157	0.000108495	0.000160675	5.53033e-05	4.84397e-05	7.54996e-05
Leptothrix	5.77047e-05	7.39919e-05	7.42078e-05	8.13711e-05	9.43648e-05	9.44506e-05	8.84392e-05	0.000105043
Neisseria	0.000717702	0.000570794	0.000542615	0.0011237	0.00075091	0.000675446	0.000606598	0.00082393
Vitreoscilla	5.40981e-05	0.000105703	4.11215e-05	0.000108495	6.44887e-05	7.79839e-05	8.25677e-05	6.84654e-05
Snodgrassella	0.000173114	4.22811e-05	8.03524e-05	0.000108495	9.0357e-05	6.83524e-05	6.8256e-05	9.14436e-05
Eikenella	6.13112e-05	5.28513e-05	5.24654e-05	9.29955e-05	3.9349e-05	6.64883e-05	5.39443e-05	6.19003e-05
Simonsiella	1.08196e-05	2.11405e-05	8.5079e-06	4.64978e-05	1.96745e-05	4.62932e-05	1.1376e-05	5.43972e-05
Kingella	5.40981e-05	0	5.10474e-05	7.74963e-06	7.6512e-05	4.84681e-05	3.3761e-05	5.95555e-05
Chromobacterium	0.000248851	0.000253686	0.000249565	0.000352608	0.000312606	0.000212203	0.000162934	0.000279958
Laribacter	0.000122622	0.000147984	0.000128564	0.000135618	0.000122419	0.000186726	0.000140182	0.000145841
Microvirgula	5.77047e-05	0.000105703	8.83877e-05	8.13711e-05	7.46903e-05	7.20807e-05	5.28434e-05	9.09746e-05
Vogesella	0.000140655	6.34216e-05	5.5774e-05	0.000151118	5.50158e-05	7.33235e-05	3.19262e-05	4.50184e-05
Jeongeupia	9.01635e-05	4.22811e-05	5.19927e-05	6.97466e-05	7.79694e-05	5.9653e-05	4.47701e-05	7.03412e-05
Pseudogulbenkiania	8.29504e-05	5.28513e-05	5.53014e-05	9.29955e-05	5.64731e-05	6.43134e-05	5.13755e-05	5.81487e-05
Aquaspirillum	6.85243e-05	8.45621e-05	5.7192e-05	5.42474e-05	6.23026e-05	4.59825e-05	3.48619e-05	6.09624e-05
Azoarcus	0.000609505	0.00040167	0.000334644	0.00071684	0.000508623	0.00043963	0.00025651	0.000368588
Thauera	0.000548194	0.000338249	0.000454227	0.000805961	0.000573111	0.000377492	0.000468985	0.000583832
Aromatoleum	0.000133442	7.39919e-05	0.000104931	7.74963e-05	0.000135171	8.14015e-05	6.34854e-05	8.58163e-05
Azospira	0.000205573	0.000211405	8.9333e-05	0.000151118	0.000122055	0.000163735	0.000106788	0.000128021
Dechloromonas	7.57374e-05	5.28513e-05	5.24654e-05	0.000185991	5.46514e-05	4.62932e-05	0.000173576	0.000204927
Methylotenera	5.77047e-05	0.000105703	2.26877e-05	7.36214e-05	3.89847e-05	2.17485e-05	2.2385e-05	3.42327e-05
Candidatus	0	0	0	0	0	0	0	5.15835e-06
Methylovorus	3.60654e-05	4.22811e-05	6.52273e-05	8.91207e-05	4.91863e-05	6.18279e-05	4.88067e-05	7.40927e-05
Methylobacillus	3.24589e-05	5.28513e-05	3.2141e-05	7.36214e-05	5.46514e-05	2.95158e-05	2.78896e-05	4.22047e-05
Methylophilus	2.52458e-05	5.28513e-05	4.06489e-05	1.93741e-05	2.18606e-05	3.47976e-05	3.59628e-05	4.17358e-05
Nitrosomonas	0.000266884	0.000369959	0.000132818	0.00041073	0.000237916	0.000173988	0.000195961	0.00028793
Nitrosospira	0.000151475	7.39919e-05	0.000137544	0.000116244	0.000153753	7.70518e-05	9.68795e-05	0.000154282
Gallionella	5.04916e-05	2.11405e-05	3.16683e-05	5.81222e-05	3.27909e-05	4.72253e-05	6.16506e-05	5.15835e-05
Sideroxydans	8.29504e-05	7.39919e-05	3.87582e-05	5.42474e-05	8.05198e-05	6.46241e-05	7.04578e-05	6.89344e-05
Sulfuricella	5.04916e-05	6.34216e-05	3.26136e-05	7.74963e-05	5.3194e-05	5.71675e-05	5.24764e-05	6.33071e-05
Sulfuriferula	2.52458e-05	7.39919e-05	3.11956e-05	4.64978e-05	4.37211e-05	3.5419e-05	3.59628e-05	4.59562e-05
Sulfuritalea	6.85243e-05	7.39919e-05	5.95553e-05	9.68703e-05	7.25042e-05	5.87209e-05	3.77977e-05	0.00010645
Methyloversatilis	5.04916e-05	1.05703e-05	4.01762e-05	5.81222e-05	6.66747e-05	4.94002e-05	3.52289e-05	5.25214e-05
Thiobacillus	1.80327e-05	5.28513e-05	0.00013329	8.52459e-05	0.000182536	0.000122413	4.14674e-05	5.34593e-05
Candidatus	0	0	0	0	0	0	0	0
Candidatus	0	0	2.36331e-06	3.48733e-05	0	0	1.46787e-06	8.44094e-05
Candidatus	0	0	0	0	0	0	0	0
Candidatus	0	0	0	0	0	0	2.20181e-06	2.86054e-05
Candidatus	0	0	0	0	0	0	0	0
Myxococcus	0.00056262	0.000771629	0.000482587	0.000499851	0.000594243	0.0005114	0.000357794	0.000520056
Corallococcus	0.000137049	0.000243116	0.000130455	0.00020924	0.000132256	0.000171192	0.000164035	0.000151468
Stigmatella	0.000180327	0.000126843	9.02783e-05	0.000147243	0.000135171	0.000199775	0.000124035	0.000134117
Cystobacter	0.000108196	0.000147984	0.00011013	0.000100745	0.000154846	0.000135773	0.000106421	0.000130835
Melittangium	0.000263277	8.45621e-05	0.000113911	0.000286736	0.000147559	0.000194494	0.000144218	0.000171633
Archangium	0.000100983	0.000179695	0.000123837	0.000158867	0.000149745	7.51877e-05	7.74302e-05	0.000128021
Anaeromyxobacter	0.000425572	0.000369959	0.000286433	0.000542474	0.000398591	0.00024669	0.000225685	0.000299653
Vulgatibacter	9.37701e-05	0.000179695	0.000116747	0.000120119	0.000125698	0.000139812	0.000137613	0.000143965
Sorangium	0.000580653	0.000359389	0.000493458	0.00041848	0.000421909	0.000329956	0.000299813	0.000364836
Chondromyces	0.000191147	0.000137413	0.000107294	0.000182116	0.000132621	5.1575e-05	7.04578e-05	9.51951e-05
Pajaroellobacter	0	0	4.72661e-07	7.74963e-06	2.22249e-05	2.48554e-06	1.1009e-06	9.84777e-06
Sandaracinus	0.00010459	2.11405e-05	7.89344e-05	6.58718e-05	0.000108938	4.03901e-05	5.02746e-05	7.36238e-05
Haliangium	0.000252458	0.000158554	0.0001971	0.000228614	0.000140636	8.57512e-05	8.55035e-05	0.000150061
Desulfovibrio	0.00445768	0.00643729	0.0029513	0.00481252	0.00843854	0.00220623	0.00205575	0.0047832
Pseudodesulfovibrio	0.00066721	0.000570794	0.000262327	0.000534724	0.000624484	0.000295158	0.000216144	0.000413606
Lawsonia	6.85243e-05	0.000221976	4.15942e-05	0.000139493	0.00018545	3.69724e-05	1.90823e-05	5.86177e-05
Desulfomicrobium	0.000223606	0.000306538	0.000193791	0.000321609	0.000339567	0.000234573	0.000240731	0.000293088
Desulfohalobium	7.93439e-05	9.51324e-05	3.2141e-05	0.000151118	8.19771e-05	4.50505e-05	2.60547e-05	5.43972e-05
Geobacter	0.00137409	0.00136356	0.00102946	0.00153443	0.0014417	0.00118156	0.00101173	0.00150999
Geoalkalibacter	0.000129835	0.000179695	0.000146998	0.000174367	0.000218606	0.00016125	0.00012587	0.000165536
Pelobacter	0.000898029	0.000613075	0.000460372	0.000786587	0.000569468	0.000448019	0.000376876	0.000532248
Desulfuromonas	0.000227212	0.000211405	0.000230659	0.000228614	0.000259412	0.000316596	0.000273758	0.000302467
Desulfococcus	0.000212786	0.000359389	0.000168267	0.000271237	0.000277994	0.000285837	0.000242566	0.000319818
Desulfobacterium	0.00010459	9.51324e-05	0.000111548	0.000108495	0.000173063	7.02166e-05	6.67881e-05	0.000133179
Desulfobacula	4.32785e-05	0.000221976	5.861e-05	9.29955e-05	0.00010238	2.39233e-05	3.04583e-05	6.4245e-05
Desulfatibacillum	0.000183934	0.000116273	0.000110603	0.000185991	0.000173792	9.28972e-05	7.44945e-05	0.000140682
Desulfobacter	8.29504e-05	0.000105703	8.83877e-05	0.000108495	9.98299e-05	2.8273e-05	2.82565e-05	6.47139e-05
Desulfobulbus	0.000100983	0.000190265	0.000112021	0.000220864	0.000221156	7.58091e-05	0.000102751	0.000166005
Desulfurivibrio	9.01635e-05	0.000200835	6.47546e-05	0.000100745	0.000134807	5.12643e-05	5.7247e-05	9.80087e-05
Desulfocapsa	5.40981e-05	7.39919e-05	9.12236e-05	2.71237e-05	9.91012e-05	2.45447e-05	2.42199e-05	6.23692e-05
Desulfotalea	3.60654e-05	8.45621e-05	3.3559e-05	6.58718e-05	6.92251e-05	2.85837e-05	2.67886e-05	6.4245e-05
Syntrophus	0.000137049	0.000200835	8.55517e-05	0.000170492	0.000101287	5.68568e-05	6.56872e-05	0.000112077
Desulfobacca	5.04916e-05	5.28513e-05	3.02503e-05	7.74963e-05	6.95895e-05	6.24493e-05	5.32103e-05	6.94033e-05
Desulfomonile	3.96719e-05	0.000126843	3.87582e-05	8.91207e-05	8.37988e-05	7.14594e-05	3.74307e-05	8.39405e-05
Syntrophobacter	7.21308e-05	0.000190265	5.76647e-05	0.000139493	0.00012752	0.00012086	0.00011376	0.000145841
Desulfarculus	0.000191147	0.000295967	0.00015456	0.000247988	0.000183993	0.000104703	8.95401e-05	0.000145841
Bradymonas	0.000122622	4.22811e-05	0.000116275	7.74963e-05	0.000141001	6.95952e-05	5.76139e-05	0.000104574
Candidatus	0	0	0	3.87481e-06	0	0	0	0
Desulfurella	1.44262e-05	6.34216e-05	3.87582e-05	9.68703e-05	9.76439e-05	7.95374e-05	2.56877e-05	0.000108794
Hippea	2.52458e-05	2.11405e-05	5.19927e-05	7.74963e-06	6.2667e-05	1.27384e-05	2.09172e-05	4.26737e-05
Candidatus	0	0	0	3.87481e-06	0	0	7.33936e-07	0
Campylobacter	0.00232622	0.0185614	0.000797852	0.0103303	0.0020804	0.00103274	0.000942373	0.00171398
Arcobacter	0.000364261	0.00213519	0.00014038	0.00140268	0.000296939	0.000290808	0.000247336	0.000348892
Sulfurospirillum	0.000371474	0.00338249	0.000215534	0.00236364	0.000368715	0.000168706	0.000161099	0.000263545
Helicobacter	0.244729	0.208234	0.00463161	0.069363	0.0169889	0.050231	0.0107742	0.0204032
Sulfurimonas	9.01635e-05	0.00101475	4.15942e-05	0.000554098	9.145e-05	4.00794e-05	4.5504e-05	7.83132e-05
Sulfuricurvum	3.24589e-05	0.000105703	4.58481e-05	8.91207e-05	2.14962e-05	1.30491e-05	1.02751e-05	2.29781e-05
Wolinella	5.77047e-05	0.000708208	1.89065e-05	0.000433979	4.77289e-05	2.0195e-05	9.54116e-06	2.48539e-05
Nitratifractor	0.000133442	0.000116273	0.000115802	0.000166617	0.00012497	5.34392e-05	6.97239e-05	8.7692e-05
Sulfurovum	0.000129835	0.000243116	7.89344e-05	0.000244113	9.47291e-05	5.5614e-05	4.66049e-05	0.000106919
Nitratiruptor	2.52458e-05	0.000126843	1.41798e-05	0.000116244	3.67986e-05	6.83524e-06	1.1009e-05	1.50061e-05
Nautilia	5.04916e-05	0.000264257	4.15942e-05	0.000205365	5.28297e-05	3.16907e-05	2.56877e-05	4.87699e-05
Bdellovibrio	0.000122622	0.000243116	0.000135181	0.000197615	0.00020221	0.000128316	0.000124035	0.00022134
Halobacteriovorax	3.60654e-05	9.51324e-05	2.7887e-05	0.00011237	4.15351e-05	4.41184e-05	3.66968e-05	3.986e-05
Bacteriovorax	5.40981e-05	1.05703e-05	6.47546e-05	1.93741e-05	5.72018e-05	2.67196e-05	3.33941e-05	6.04934e-05
Acidithiobacillus	0.000122622	0.000169124	0.000103513	0.000143368	0.000165776	0.000155968	0.000124035	0.000170695
Mariprofundus	0.000126229	4.22811e-05	0.000129509	9.29955e-05	0.000115132	6.92845e-05	5.76139e-05	0.000105512
Opitutus	0.000274097	0.000179695	0.000270835	0.000422355	0.000352684	0.000313489	0.000304583	0.000375622
Ereboglobus	0.000378687	0.000221976	0.000381438	0.000205365	0.000412072	0.000212203	0.000221282	0.000241036
Lacunisphaera	0.000169507	0.000169124	0.000176303	0.000302235	0.000161768	0.000285837	0.000317427	0.000395786
Coraliomargarita	0.000201966	0.000158554	3.0723e-05	0.000185991	0.000133714	0.000191387	0.000194493	0.000176322
Verrucomicrobium	0.000295736	0.000253686	0.000237276	0.000290611	0.000219699	0.000193562	0.000211373	0.000250415
Akkermansia	0.0181625	0.0149464	0.000657944	0.000875708	0.147299	0.352345	0.405864	0.15667
Methylacidiphilum	6.13112e-05	2.11405e-05	3.82856e-05	4.26229e-05	2.40466e-05	1.98843e-05	2.42199e-05	5.34593e-05
Candidatus	1.08196e-05	1.05703e-05	0	0	0	0	0	0
Planctomyces	0.000176721	0.000158554	0.000222151	0.000178241	0.000209497	0.000222767	0.000180181	0.000246663
Pirellula	0.000108196	5.28513e-05	3.2141e-05	6.97466e-05	1.96745e-05	1.80202e-05	1.94493e-05	2.67297e-05
Rubinisphaera	5.40981e-05	4.22811e-05	3.02503e-05	5.81222e-05	3.97134e-05	2.92051e-05	2.56877e-05	6.47139e-05
Fuerstia	8.6557e-05	9.51324e-05	5.95553e-05	0.000127869	6.77678e-05	6.46241e-05	8.84392e-05	9.09746e-05
Rhodopirellula	3.60654e-05	9.51324e-05	4.11215e-05	5.03726e-05	4.73646e-05	2.05057e-05	2.34859e-05	3.986e-05
Thermogutta	4.32785e-05	2.11405e-05	6.71179e-05	6.58718e-05	5.1008e-05	4.31863e-05	3.4128e-05	7.50306e-05
Planctopirus	4.6885e-05	6.34216e-05	3.3559e-05	4.64978e-05	3.27909e-05	2.98265e-05	3.26601e-05	2.95433e-05
Isosphaera	0.000129835	2.11405e-05	5.95553e-05	0.000147243	6.99538e-05	6.05851e-05	7.77972e-05	8.62852e-05
Paludisphaera	9.37701e-05	2.11405e-05	0.00010304	0.000182116	0.000110032	8.41978e-05	5.98157e-05	9.6133e-05
Singulisphaera	0.000191147	9.51324e-05	6.38093e-05	8.52459e-05	6.4853e-05	3.16907e-05	3.48619e-05	6.75275e-05
Gemmata	0.00018754	0.000264257	0.000133763	0.000278987	0.000159582	0.000137637	0.000143117	0.000188514
Candidatus	0	0	4.72661e-07	0	0	0	0	0
Phycisphaera	0.00056262	8.45621e-05	0.000419251	0.000244113	0.000105659	7.92267e-05	0.000426417	0.000113015
Chlamydia	0.000100983	0.000253686	0.000108239	0.000437854	0.000144644	0.000364443	8.14668e-05	0.000521463
Candidatus	0	1.05703e-05	0	3.87481e-06	0	0	1.46787e-06	2.34471e-06
Parachlamydia	1.80327e-05	0	2.17424e-05	1.54993e-05	2.47753e-05	2.11271e-05	2.67886e-05	2.20402e-05
Waddlia	2.52458e-05	0	1.79611e-05	3.09985e-05	2.69614e-05	1.14956e-05	1.46787e-05	1.78198e-05
Simkania	1.08196e-05	8.45621e-05	1.70158e-05	3.48733e-05	0.000389482	9.94217e-06	1.76145e-05	2.06334e-05
Kiritimatiella	0.000140655	0.000137413	8.12977e-05	0.000251863	0.000115497	0.000118374	0.000103118	0.000105512
Treponema	0.00126229	0.00201892	0.00102804	0.00157317	0.00164319	0.00135835	0.00100292	0.00192078
Sphaerochaeta	0.000302949	0.000274827	0.000253346	0.000368107	0.000384746	0.000230845	0.000215043	0.000439398
Spirochaeta	0.000245245	0.000158554	0.000294941	0.000302235	0.000272893	0.00016125	0.000187521	0.000279958
Salinispira	7.93439e-05	0.000137413	0.000101622	8.13711e-05	0.000121326	9.04116e-05	0.000107522	0.000145841
Sediminispirochaeta	8.29504e-05	7.39919e-05	0.000112493	8.52459e-05	0.000122419	7.54984e-05	8.33017e-05	0.000122863
Borrelia	9.73766e-05	0.000137413	5.81373e-05	0.000154993	0.000112582	8.51298e-05	0.000100549	0.000156626
Borreliella	7.21308e-05	0.000443951	7.60985e-05	0.000158867	0.000145008	0.000107189	9.72465e-05	0.000133648
Brachyspira	0.00029213	0.00112045	0.00020419	0.000464978	0.00040187	0.000360093	0.000270455	0.000406572
Leptospira	0.000169507	0.000190265	0.000220733	0.000294486	0.000193466	0.000196047	0.000152659	0.000260262
Turneriella	9.37701e-05	4.22811e-05	0.000113911	9.29955e-05	0.000108574	7.61197e-05	8.55035e-05	0.000135524
Fusobacterium	0.00126229	0.0021669	0.000711828	0.00125931	0.00125225	0.00138041	0.00120145	0.00171633
Ilyobacter	9.73766e-05	0.000221976	5.5774e-05	0.000197615	0.000159582	6.40027e-05	5.06416e-05	9.5664e-05
Leptotrichia	0.000306556	0.000549654	0.000155978	0.000484352	0.000332645	0.000301372	0.000261648	0.000415951
Streptobacillus	0.000151475	7.39919e-05	4.25395e-05	8.52459e-05	6.88608e-05	0.000158764	0.000111191	0.000176322
Sebaldella	0.000129835	0.000116273	6.38093e-05	0.000135618	0.000119504	0.000120238	9.32098e-05	0.000158971
Sneathia	3.60654e-05	6.34216e-05	1.65431e-05	7.36214e-05	3.9349e-05	5.40606e-05	3.99995e-05	7.69064e-05
Granulicella	0.000133442	0.000253686	0.000134708	0.000189866	0.000162133	0.000254457	0.000220915	0.000222278
Terriglobus	0.000234425	0.000169124	0.000216479	0.000267362	0.000253947	0.000187348	0.000241465	0.000284178
Candidatus	0	2.11405e-05	0	0	0	0	3.66968e-07	0
Acidobacterium	7.21308e-05	6.34216e-05	6.56999e-05	6.58718e-05	0.000106752	0.000113714	0.000166236	0.000143496
Luteitalea	0.000173114	0.000211405	0.000146998	0.000259612	0.000154846	8.91688e-05	0.000108255	0.000151937
Candidatus	7.21308e-06	0	0	7.74963e-06	0	0	7.33936e-07	0
Chloracidobacterium	9.01635e-05	5.28513e-05	6.47546e-05	0.000120119	6.01166e-05	4.38077e-05	5.76139e-05	7.1748e-05
Thermosipho	0.000169507	0.000274827	5.05748e-05	0.00020149	0.000832159	0.00010315	0.000106788	0.000272455
Fervidobacterium	9.73766e-05	0.000274827	9.68956e-05	0.000139493	0.000118047	0.000114024	7.85311e-05	0.000147248
Thermotoga	0.000165901	0.000221976	9.0751e-05	0.000162742	0.00012752	6.64883e-05	6.67881e-05	0.000128021
Pseudothermotoga	0.000119016	7.39919e-05	5.76647e-05	0.000131744	6.33956e-05	4.56718e-05	4.47701e-05	6.19003e-05
Marinitoga	6.85243e-05	0.000190265	2.74144e-05	9.68703e-05	6.77678e-05	6.30706e-05	5.10085e-05	9.5664e-05
Petrotoga	6.49177e-05	3.17108e-05	0.000187647	4.26229e-05	0.00015776	9.66255e-05	7.33936e-05	0.000170226
Defluviitoga	8.6557e-05	0.000221976	0.000117693	3.87481e-05	0.000211319	0.000170881	0.000144585	0.000285116
Kosmotoga	2.16392e-05	2.11405e-05	3.97035e-05	4.64978e-05	6.01166e-05	6.43134e-05	7.08248e-05	8.48784e-05
Mesotoga	3.96719e-05	5.28513e-05	1.84338e-05	7.74963e-05	1.71241e-05	2.08164e-05	1.1376e-05	3.89221e-05
Cloacibacillus	0.000320982	0.000771629	0.000193791	0.000352608	0.000384746	0.00027807	0.000198163	0.000388752
Aminomonas	0.000129835	0.00041224	9.12236e-05	0.00020924	0.000171241	0.000173677	0.000104586	0.000179605
Thermanaerovibrio	0.000133442	0.000306538	0.000106349	0.000166617	0.000145737	0.00014789	8.77053e-05	0.000148185
Jonquetella	7.57374e-05	8.45621e-05	5.05748e-05	8.13711e-05	8.30702e-05	5.09536e-05	3.26601e-05	9.42572e-05
Aminobacterium	0.000295736	5.28513e-05	0.000346461	3.09985e-05	2.84187e-05	1.05636e-05	0.000336142	0.000504581
Acetomicrobium	4.32785e-05	4.22811e-05	6.05006e-05	5.42474e-05	8.01554e-05	4.19435e-05	5.32103e-05	7.26859e-05
Thermovirga	4.32785e-05	0.000126843	3.49769e-05	4.64978e-05	0.000120597	7.14594e-05	5.13755e-05	7.40927e-05
Deferribacter	5.04916e-05	0.000739919	1.84338e-05	0.000174367	9.10857e-05	4.44291e-05	2.16511e-05	4.54873e-05
Flexistipes	1.44262e-05	0.000623646	2.5051e-05	0.000228614	0.000111125	3.88366e-05	2.86235e-05	5.11146e-05
Calditerrivibrio	2.16392e-05	0.0003911	1.70158e-05	7.74963e-05	5.1008e-05	3.20014e-05	3.22932e-05	4.31426e-05
Denitrovibrio	3.96719e-05	0.000422811	3.59223e-05	0.00011237	0.000105659	4.10115e-05	3.74307e-05	7.50306e-05
Endomicrobium	5.77047e-05	5.28513e-05	4.49028e-05	0.000100745	8.78066e-05	6.58669e-05	5.87148e-05	7.69064e-05
Elusimicrobium	0.00010459	0.000137413	0.000110603	0.00011237	0.000151931	8.41978e-05	7.08248e-05	0.000120049
Aquifex	2.52458e-05	0	9.92589e-06	5.42474e-05	9.47291e-06	2.79624e-06	5.50452e-06	8.44094e-06
Thermocrinis	1.80327e-05	7.39919e-05	5.5774e-05	5.03726e-05	3.38839e-05	3.20014e-05	2.05502e-05	5.20525e-05
Hydrogenobaculum	1.80327e-05	0.000126843	2.12698e-05	3.87481e-05	2.11319e-05	1.64667e-05	1.90823e-05	3.37638e-05
Hydrogenobacter	3.60654e-05	1.05703e-05	1.03985e-05	1.16244e-05	3.46126e-05	1.05636e-05	4.40361e-06	7.03412e-06
Sulfurihydrogenibium	4.6885e-05	0.000147984	4.82114e-05	0.000135618	0.000186908	0.000199465	5.21094e-05	0.000212899
Persephonella	7.21308e-06	6.34216e-05	5.19927e-06	1.93741e-05	2.29536e-05	2.11271e-05	2.78896e-05	3.04812e-05
Thermosulfidibacter	2.16392e-05	0	1.60705e-05	3.87481e-05	2.58683e-05	1.39812e-05	1.32108e-05	3.28259e-05
Thermovibrio	3.96719e-05	4.22811e-05	3.11956e-05	5.03726e-05	2.91474e-05	4.7536e-05	3.22932e-05	4.54873e-05
Desulfurobacterium	4.32785e-05	2.11405e-05	1.55978e-05	1.16244e-05	2.47753e-05	0.00039023	1.35778e-05	3.1888e-05
Nitrospira	0.000122622	0.000232546	0.000140853	0.000189866	0.000188001	0.000100975	7.66963e-05	0.000162254
Leptospirillum	6.13112e-05	0.000126843	4.44302e-05	5.42474e-05	8.67136e-05	2.64089e-05	3.48619e-05	6.19003e-05
Thermodesulfovibrio	7.21308e-06	0.000179695	2.9305e-05	3.09985e-05	3.24265e-05	3.88366e-05	2.20181e-05	3.986e-05
Thermodesulfobacterium	4.32785e-05	0.000105703	2.07971e-05	5.03726e-05	6.23026e-05	3.47976e-05	5.90818e-05	8.20647e-05
Thermodesulfatator	2.88523e-05	3.17108e-05	2.5051e-05	9.68703e-05	4.9915e-05	1.49133e-05	2.05502e-05	3.04812e-05
Caldimicrobium	3.96719e-05	7.39919e-05	1.27619e-05	6.97466e-05	1.85815e-05	1.11849e-05	5.50452e-06	1.40682e-05
Dictyoglomus	5.77047e-05	0.000190265	3.78129e-05	8.13711e-05	5.46514e-05	5.9653e-05	5.57791e-05	8.62852e-05
Caldithrix	4.32785e-05	8.45621e-05	0.000110603	0.000244113	0.000317343	6.49348e-05	8.80723e-05	0.000122394
Desulfurispirillum	7.21308e-05	0.000147984	6.56999e-05	0.000170492	0.000143187	0.000209407	0.000222382	0.000248539
Caldisericum	2.88523e-05	6.34216e-05	1.51252e-05	1.16244e-05	1.78528e-05	2.0195e-05	1.06421e-05	1.50061e-05
Homo	0.00900914	0.0189419	0.00440898	0.0120352	0.00829244	0.00456905	0.00451921	0.00710446
Fusarium	0.000414752	0.000211405	0.000340789	0.000472727	0.00038001	0.000235505	0.000243667	0.000424392
Trichoderma	0.000360654	0.000465092	0.000281233	0.000476602	0.00039094	0.000397998	0.000426784	0.000446901
Metarhizium	0.000137049	0.000137413	9.54776e-05	0.000139493	0.000186908	0.000265953	0.000266052	0.000263545
Pochonia	4.6885e-05	5.28513e-05	7.04265e-05	9.68703e-05	5.93879e-05	8.63726e-05	0.000105687	0.000116297
Cordyceps	0.000169507	0.000137413	0.00016165	0.000162742	0.000168326	9.63148e-05	9.1375e-05	0.000149592
Beauveria	4.6885e-05	9.51324e-05	7.04265e-05	0.00010462	5.17367e-05	3.72831e-05	3.66968e-05	3.89221e-05
Purpureocillium	8.29504e-05	0.000137413	7.37352e-05	5.03726e-05	8.67136e-05	5.12643e-05	3.59628e-05	7.64374e-05
Colletotrichum	0.000151475	0.000211405	0.000239639	0.000259612	0.000303862	0.000231777	0.000192291	0.000281834
Verticillium	0.000126229	0.000264257	0.000116275	0.000174367	0.000114768	8.57512e-05	0.000116329	0.000121925
Scedosporium	0.00010459	2.11405e-05	8.41337e-05	5.03726e-05	5.86592e-05	4.53612e-05	4.77058e-05	8.86299e-05
Thielavia	6.85243e-05	6.34216e-05	9.50049e-05	8.52459e-05	9.36361e-05	7.45663e-05	6.20176e-05	8.53473e-05
Chaetomium	0.000162294	0.000105703	0.000167322	0.000166617	0.000196016	0.000134841	0.000127705	0.000198362
Thermothelomyces	2.88523e-05	4.22811e-05	6.75906e-05	4.64978e-05	9.0357e-05	9.60041e-05	7.00908e-05	9.05057e-05
Neurospora	0.000122622	0.000147984	0.000101622	0.00011237	0.000104931	6.74203e-05	7.19257e-05	9.80087e-05
Sordaria	7.93439e-05	0.000116273	5.34107e-05	8.13711e-05	6.01166e-05	2.14378e-05	1.98163e-05	3.75153e-05
Podospora	3.60654e-05	3.17108e-05	4.86841e-05	5.03726e-05	6.19383e-05	5.12643e-05	3.22932e-05	5.86177e-05
Magnaporthe	6.49177e-05	0.000137413	8.03524e-05	0.000135618	8.8171e-05	4.84681e-05	4.88067e-05	8.72231e-05
Gaeumannomyces	8.6557e-05	8.45621e-05	7.42078e-05	7.36214e-05	8.08841e-05	8.85475e-05	0.000109356	0.000108794
Phaeoacremonium	3.24589e-05	0.000158554	6.52273e-05	0.000116244	5.50158e-05	8.2955e-05	9.43107e-05	9.84777e-05
Sporothrix	0.000129835	9.51324e-05	9.0751e-05	0.000108495	0.000118047	0.000113714	7.15587e-05	0.000104574
Grosmannia	6.13112e-05	7.39919e-05	4.72661e-05	0.000131744	7.10468e-05	3.32441e-05	4.29352e-05	7.40927e-05
Pestalotiopsis	6.13112e-05	7.39919e-05	0.000107767	5.81222e-05	0.000138815	5.40606e-05	6.38524e-05	0.000117704
Meliniomyces	7.57374e-05	5.28513e-05	6.47546e-05	0.000120119	6.376e-05	5.12643e-05	4.29352e-05	8.0189e-05
Glarea	2.16392e-05	2.11405e-05	5.15201e-05	2.32489e-05	6.04809e-05	2.79624e-05	2.67886e-05	3.65774e-05
Botrytis	3.60654e-05	0.000137413	8.88603e-05	2.32489e-05	9.10857e-05	2.98265e-05	3.77977e-05	7.59685e-05
Sclerotinia	4.6885e-05	6.34216e-05	6.80632e-05	4.64978e-05	9.0357e-05	3.01372e-05	3.99995e-05	8.11268e-05
Marssonina	5.40981e-05	1.05703e-05	4.63208e-05	7.36214e-05	4.59072e-05	4.13221e-05	4.18343e-05	6.04934e-05
Phialocephala	7.57374e-05	3.17108e-05	5.01021e-05	5.03726e-05	5.64731e-05	2.51661e-05	4.62379e-05	4.87699e-05
Pseudogymnoascus	0.000129835	0.000126843	9.16963e-05	0.000162742	7.28686e-05	8.51298e-05	0.000118898	0.000105043
Amorphotheca	3.96719e-05	7.39919e-05	4.06489e-05	4.26229e-05	8.9264e-05	3.5419e-05	5.17425e-05	6.79965e-05
Aspergillus	0.00141016	0.00151155	0.0014142	0.00155767	0.00141984	0.00104393	0.00102567	0.00147998
Penicillium	0.000209179	0.000190265	0.000312429	0.000166617	0.000275079	0.000134841	0.000167704	0.000273393
Penicilliopsis	3.60654e-05	3.17108e-05	4.77388e-05	0.000100745	4.48142e-05	2.70303e-05	1.79814e-05	3.75153e-05
Talaromyces	0.000162294	0.000105703	0.000110603	0.000143368	0.000156667	0.000139501	0.000131374	0.000175384
Rasamsonia	9.37701e-05	0.000137413	7.04265e-05	0.00010462	7.32329e-05	5.28178e-05	5.61461e-05	8.72231e-05
Blastomyces	6.85243e-05	1.05703e-05	4.30122e-05	3.48733e-05	8.41632e-05	5.03322e-05	4.62379e-05	7.54996e-05
Histoplasma	1.80327e-05	2.11405e-05	1.89065e-05	4.26229e-05	2.95118e-05	2.36127e-05	3.11923e-05	3.93911e-05
Trichophyton	4.32785e-05	6.34216e-05	4.44302e-05	6.97466e-05	7.25042e-05	4.28756e-05	4.62379e-05	6.47139e-05
Nannizzia	3.24589e-05	2.11405e-05	2.22151e-05	2.32489e-05	2.29536e-05	1.08742e-05	1.72475e-05	2.90744e-05
Microsporum	5.04916e-05	3.17108e-05	4.06489e-05	4.26229e-05	4.33568e-05	1.9263e-05	1.79814e-05	3.986e-05
Paracoccidioides	9.01635e-05	0.000137413	7.94071e-05	9.29955e-05	7.21399e-05	4.22542e-05	4.5504e-05	8.7692e-05
Coccidioides	5.40981e-05	4.22811e-05	2.7887e-05	5.42474e-05	3.78917e-05	5.59247e-05	4.40361e-05	3.32948e-05
Uncinocarpus	1.08196e-05	0	3.16683e-05	2.71237e-05	4.84576e-05	1.33598e-05	2.05502e-05	2.71986e-05
Exophiala	0.000302949	0.000295967	0.000261382	0.000271237	0.000253583	0.000196669	0.000213942	0.000317004
Cladophialophora	0.00028131	0.000232546	0.000203244	0.000391356	0.000272528	0.000202882	0.000190823	0.000258856
Fonsecaea	0.000209179	0.000200835	0.000156451	0.000255738	0.000178892	0.000112471	0.000115962	0.000206334
Capronia	0.000126229	0.000137413	0.000123365	7.36214e-05	0.000117318	0.000145404	0.000177979	0.000180542
Phialophora	2.16392e-05	7.39919e-05	2.97777e-05	5.03726e-05	2.73257e-05	1.52239e-05	1.57796e-05	2.76675e-05
Rhinocladiella	5.04916e-05	0.000126843	3.73402e-05	5.03726e-05	3.8256e-05	2.48554e-05	2.60547e-05	3.00122e-05
Cyphellophora	5.04916e-05	3.17108e-05	3.11956e-05	6.1997e-05	3.38839e-05	4.78467e-05	4.07334e-05	6.94033e-05
Endocarpon	7.93439e-05	2.11405e-05	2.07971e-05	6.58718e-05	4.62715e-05	2.14378e-05	2.38529e-05	3.70464e-05
Bipolaris	0.00010459	0.000232546	0.00015976	0.000131744	0.000206947	0.00013018	0.000157062	0.000216651
Alternaria	3.96719e-05	6.34216e-05	6.94812e-05	5.03726e-05	6.88608e-05	1.39812e-05	1.94493e-05	3.61085e-05
Pyrenophora	5.40981e-05	1.05703e-05	5.01021e-05	5.81222e-05	3.8256e-05	1.73988e-05	1.94493e-05	4.40805e-05
Exserohilum	5.40981e-05	0.000169124	0.000212698	5.03726e-05	6.08452e-05	9.69362e-05	0.000103118	9.05057e-05
Parastagonospora	0.000111803	3.17108e-05	5.29381e-05	5.81222e-05	6.2667e-05	5.18857e-05	6.31185e-05	8.86299e-05
Leptosphaeria	6.13112e-05	0.000126843	2.97777e-05	6.97466e-05	5.06436e-05	8.76154e-05	8.69714e-05	8.8161e-05
Paraphaeosphaeria	6.49177e-05	7.39919e-05	8.55517e-05	0.000135618	8.88996e-05	3.51083e-05	5.10085e-05	8.0189e-05
Pseudocercospora	9.37701e-05	0.000105703	6.99539e-05	4.26229e-05	7.35972e-05	4.87788e-05	5.54121e-05	9.6133e-05
Ramularia	6.13112e-05	5.28513e-05	6.28639e-05	4.26229e-05	7.57833e-05	3.85259e-05	2.67886e-05	6.75275e-05
Sphaerulina	3.24589e-05	6.34216e-05	2.31604e-05	6.58718e-05	6.5946e-05	3.91473e-05	5.28434e-05	6.94033e-05
Cercospora	4.6885e-05	8.45621e-05	5.10474e-05	3.48733e-05	8.12484e-05	1.86416e-05	1.79814e-05	5.5804e-05
Zymoseptoria	7.21308e-05	2.11405e-05	5.01021e-05	5.42474e-05	5.2101e-05	3.20014e-05	3.33941e-05	6.65897e-05
Baudoinia	4.32785e-05	0	4.72661e-05	3.48733e-05	7.50546e-05	2.60982e-05	2.89905e-05	4.26737e-05
Aureobasidium	9.73766e-05	1.05703e-05	9.87862e-05	7.74963e-05	0.000101287	9.22758e-05	8.99071e-05	8.90988e-05
Diplodia	8.6557e-05	7.39919e-05	0.0001314	6.1997e-05	0.000145008	7.70518e-05	0.000107155	0.000134586
Coniosporium	2.88523e-05	2.11405e-05	3.11956e-05	3.48733e-05	3.49769e-05	3.82152e-05	3.99995e-05	5.6273e-05
Verruconis	2.52458e-05	0	5.01021e-05	3.87481e-05	3.67986e-05	5.03322e-05	7.22926e-05	6.94033e-05
Xylona	2.88523e-05	1.05703e-05	5.10474e-05	3.48733e-05	3.86203e-05	0.000106878	0.000134677	0.000105512
Tuber	9.37701e-05	0.000211405	5.19927e-05	0.000228614	0.000111853	5.99637e-05	4.5137e-05	8.58163e-05
Arthrobotrys	5.77047e-05	0.000105703	4.30122e-05	8.91207e-05	4.15351e-05	3.5419e-05	5.13755e-05	6.3776e-05
Tetrapisispora	5.04916e-05	0.000105703	0.00013329	5.81222e-05	0.000115497	9.88003e-05	8.29347e-05	0.000166474
Naumovozyma	5.40981e-05	8.45621e-05	5.4356e-05	3.87481e-05	4.62715e-05	4.62932e-05	2.71556e-05	6.23692e-05
Kluyveromyces	3.60654e-05	6.34216e-05	3.82856e-05	1.54993e-05	5.82948e-05	4.13221e-05	2.2752e-05	5.81487e-05
Nakaseomyces	2.16392e-05	7.39919e-05	2.26877e-05	1.54993e-05	4.62715e-05	2.05057e-05	2.34859e-05	4.0329e-05
Vanderwaltozyma	1.80327e-05	8.45621e-05	5.90827e-05	1.54993e-05	3.24265e-05	1.86416e-05	2.34859e-05	2.3916e-05
Saccharomyces	3.96719e-05	5.28513e-05	6.05006e-05	5.03726e-05	3.67986e-05	2.92051e-05	5.17425e-05	6.56518e-05
Kazachstania	5.40981e-05	6.34216e-05	5.05748e-05	3.09985e-05	5.3194e-05	2.23699e-05	1.94493e-05	4.8301e-05
Eremothecium	6.85243e-05	0.000116273	0.000148888	6.58718e-05	0.000113675	6.52455e-05	0.000102384	0.000111608
Lachancea	4.32785e-05	9.51324e-05	4.91568e-05	7.74963e-05	3.53413e-05	2.7341e-05	2.2752e-05	4.36115e-05
Zygosaccharomyces	3.24589e-05	5.28513e-05	2.6469e-05	1.93741e-05	2.51397e-05	2.26806e-05	1.1743e-05	2.57918e-05
Torulaspora	3.60654e-06	1.05703e-05	1.13439e-05	1.54993e-05	1.20233e-05	6.21386e-06	7.70632e-06	1.12546e-05
Candida	0.00010459	0.000264257	0.00013329	0.000108495	0.000125698	0.000117753	0.000122934	0.000135993
Lodderomyces	3.60654e-05	6.34216e-05	8.55517e-05	4.64978e-05	5.46514e-05	4.47398e-05	5.50452e-05	6.75275e-05
Hyphopichia	3.24589e-05	3.17108e-05	3.16683e-05	1.93741e-05	2.22249e-05	1.42919e-05	1.39448e-05	3.89221e-05
Debaryomyces	4.6885e-05	3.17108e-05	0.000158342	2.32489e-05	5.3194e-05	3.41762e-05	5.94488e-05	7.08101e-05
Spathaspora	4.6885e-05	7.39919e-05	2.41057e-05	1.93741e-05	3.46126e-05	5.65461e-05	3.11923e-05	4.54873e-05
Yamadazyma	2.52458e-05	0	4.53755e-05	7.74963e-06	2.00389e-05	1.89523e-05	1.54126e-05	1.87577e-05
Scheffersomyces	1.80327e-05	1.05703e-05	5.861e-05	1.93741e-05	2.58683e-05	1.6156e-05	1.83484e-05	2.25092e-05
Meyerozyma	1.08196e-05	3.17108e-05	6.05006e-05	1.54993e-05	2.25893e-05	1.2117e-05	1.50457e-05	2.11024e-05
Suhomyces	1.80327e-05	3.17108e-05	0.000146525	1.16244e-05	3.46126e-05	6.21386e-06	1.21099e-05	2.3916e-05
Babjeviella	1.08196e-05	0	7.18445e-05	1.54993e-05	5.86592e-05	1.24277e-05	1.24769e-05	3.1888e-05
Wickerhamomyces	9.73766e-05	8.45621e-05	0.000113911	0.000139493	0.00012169	6.02744e-05	5.79809e-05	9.89466e-05
Cyberlindnera	0	2.11405e-05	2.36331e-05	1.54993e-05	1.89458e-05	1.11849e-05	1.94493e-05	1.78198e-05
Komagataella	7.21308e-06	3.17108e-05	1.03985e-05	7.74963e-06	9.47291e-06	9.01009e-06	9.54116e-06	1.40682e-05
Ascoidea	4.6885e-05	3.17108e-05	2.26877e-05	2.71237e-05	5.2101e-05	3.9458e-05	4.33022e-05	4.40805e-05
Yarrowia	4.32785e-05	0.000126843	7.46805e-05	0.000100745	9.98299e-05	3.04479e-05	2.78896e-05	6.23692e-05
Pichia	5.04916e-05	5.28513e-05	5.7192e-05	2.32489e-05	3.16978e-05	5.43712e-05	4.40361e-05	4.17358e-05
Ogataea	3.60654e-05	5.28513e-05	6.61726e-05	6.97466e-05	3.46126e-05	4.62932e-05	2.60547e-05	3.2357e-05
Clavispora	5.40981e-05	9.51324e-05	0.000299667	0.000139493	0.000105295	3.60404e-05	3.70637e-05	8.7692e-05
Metschnikowia	5.40981e-05	1.05703e-05	0.000149361	6.97466e-05	2.62327e-05	2.7341e-05	2.86235e-05	2.43849e-05
Sugiyamaella	2.16392e-05	0	1.89065e-05	5.42474e-05	1.93102e-05	4.90895e-05	2.60547e-05	4.07979e-05
Wickerhamiella	4.32785e-05	5.28513e-05	5.15201e-05	2.71237e-05	3.49769e-05	3.91473e-05	3.30271e-05	4.92388e-05
Kuraishia	7.21308e-06	1.05703e-05	0.000121474	1.93741e-05	6.33956e-05	6.83524e-06	8.80723e-06	2.71986e-05
Pneumocystis	4.6885e-05	0.000169124	2.59964e-05	8.13711e-05	0.000117318	5.40606e-05	5.39443e-05	9.19125e-05
Schizosaccharomyces	9.01635e-05	0.000105703	0.000101622	8.91207e-05	0.00012497	7.11487e-05	8.44026e-05	0.000107857
Saitoella	6.13112e-05	4.22811e-05	4.77388e-05	8.13711e-05	3.89847e-05	2.85837e-05	3.4495e-05	4.31426e-05
Trametes	5.77047e-05	7.39919e-05	4.86841e-05	8.52459e-05	5.42871e-05	2.8273e-05	2.2385e-05	4.59562e-05
Dichomitus	3.96719e-05	3.17108e-05	4.86841e-05	0.000100745	6.63104e-05	1.70881e-05	1.72475e-05	3.37638e-05
Postia	5.04916e-05	5.28513e-05	6.56999e-05	0.000116244	9.94656e-05	7.70518e-05	7.55954e-05	9.84777e-05
Phanerochaete	5.04916e-05	9.51324e-05	5.38834e-05	5.03726e-05	5.93879e-05	1.9263e-05	3.04583e-05	3.37638e-05
Fibroporia	3.24589e-05	2.11405e-05	2.74144e-05	4.26229e-05	2.47753e-05	4.97109e-06	2.16511e-05	2.01645e-05
Heterobasidion	3.60654e-05	4.22811e-05	2.9305e-05	3.87481e-05	5.42871e-05	4.87788e-05	5.7247e-05	5.5804e-05
Stereum	2.52458e-05	5.28513e-05	4.86841e-05	3.87481e-05	4.73646e-05	5.87209e-05	1.90823e-05	6.75275e-05
Fomitiporia	3.24589e-05	5.28513e-05	3.2141e-05	8.91207e-05	4.84576e-05	4.56718e-05	6.8256e-05	8.39405e-05
Gloeophyllum	5.04916e-05	3.17108e-05	2.36331e-05	6.58718e-05	5.2101e-05	1.73988e-05	3.19262e-05	4.54873e-05
Punctularia	1.80327e-05	4.22811e-05	3.73402e-05	4.26229e-05	4.80932e-05	0.000131423	0.000173943	0.00015053
Agaricus	6.13112e-05	9.51324e-05	9.12236e-05	3.09985e-05	5.02793e-05	2.20592e-05	2.01832e-05	3.75153e-05
Schizophyllum	3.96719e-05	6.34216e-05	4.67935e-05	4.26229e-05	5.86592e-05	3.79045e-05	3.96325e-05	6.51828e-05
Laccaria	7.21308e-05	0.000190265	7.65711e-05	8.91207e-05	0.000104202	2.39233e-05	3.19262e-05	7.08101e-05
Coprinopsis	2.52458e-05	3.17108e-05	3.30863e-05	2.71237e-05	3.27909e-05	2.11271e-05	2.42199e-05	3.986e-05
Coniophora	9.37701e-05	4.22811e-05	5.67194e-05	6.1997e-05	4.08064e-05	4.97109e-05	4.14674e-05	6.04934e-05
Serpula	4.6885e-05	5.28513e-05	3.0723e-05	1.93741e-05	3.16978e-05	2.17485e-05	1.57796e-05	3.89221e-05
Kwoniella	0.000158688	0.000137413	0.000123837	0.000170492	0.000217877	0.000115888	0.000126604	0.000186639
Cryptococcus	9.01635e-05	0.000137413	0.000143689	0.000116244	0.000149016	6.40027e-05	7.59623e-05	0.00012849
Tsuchiyaea	4.6885e-05	6.34216e-05	4.67935e-05	1.16244e-05	1.60311e-05	3.32441e-05	2.71556e-05	2.48539e-05
Tremella	2.16392e-05	0	1.46525e-05	3.48733e-05	1.93102e-05	8.38871e-06	1.32108e-05	9.37883e-06
Kockovaella	4.6885e-05	6.34216e-05	5.861e-05	2.32489e-05	4.29924e-05	2.70303e-05	2.12841e-05	3.14191e-05
Trichosporon	3.96719e-05	7.39919e-05	0.00265021	6.97466e-05	6.55817e-05	3.79045e-05	4.5871e-05	6.3776e-05
Cutaneotrichosporon	5.04916e-05	5.28513e-05	5.62467e-05	7.74963e-05	3.60699e-05	2.29913e-05	1.79814e-05	3.42327e-05
Acaromyces	3.96719e-05	3.17108e-05	3.40316e-05	2.32489e-05	4.95506e-05	5.00215e-05	3.00914e-05	5.43972e-05
Meira	1.80327e-05	4.22811e-05	2.12698e-05	1.16244e-05	2.00389e-05	2.57875e-05	2.82565e-05	3.79842e-05
Tilletiaria	6.49177e-05	6.34216e-05	3.3559e-05	5.42474e-05	5.61088e-05	5.68568e-05	4.5871e-05	4.7832e-05
Tilletiopsis	0.000126229	3.17108e-05	9.92589e-05	9.68703e-05	6.376e-05	4.22542e-05	3.77977e-05	5.43972e-05
Jaminaea	8.29504e-05	6.34216e-05	5.10474e-05	6.1997e-05	6.12096e-05	1.73988e-05	1.57796e-05	3.32948e-05
Pseudomicrostroma	0	2.11405e-05	4.86841e-05	3.09985e-05	6.66747e-05	1.80202e-05	2.93574e-05	5.34593e-05
Ceraceosorus	6.13112e-05	6.34216e-05	5.48287e-05	3.09985e-05	3.64343e-05	3.35548e-05	2.89905e-05	6.61207e-05
Moesziomyces	5.04916e-05	8.45621e-05	0.0001314	2.71237e-05	8.37988e-05	4.56718e-05	4.44031e-05	7.36238e-05
Anthracocystis	0.00010459	0.000126843	9.16963e-05	6.97466e-05	9.0357e-05	7.51877e-05	5.90818e-05	8.53473e-05
Pseudozyma	3.24589e-05	3.17108e-05	9.0751e-05	2.32489e-05	8.99927e-05	5.34392e-05	7.19257e-05	9.84777e-05
Ustilago	1.80327e-05	0	3.45043e-05	3.09985e-05	3.24265e-05	8.10908e-05	8.44026e-05	7.59685e-05
Kalmanozyma	5.04916e-05	1.05703e-05	6.99539e-05	0.000100745	6.12096e-05	4.81574e-05	4.22013e-05	6.75275e-05
Malassezia	3.24589e-05	8.45621e-05	6.85359e-05	3.87481e-05	6.44887e-05	0.000130491	0.000135044	9.28504e-05
Melampsora	0.00010459	6.34216e-05	7.84618e-05	6.58718e-05	9.83726e-05	7.30128e-05	8.36687e-05	0.000109732
Puccinia	0.00010459	0.000158554	6.94812e-05	0.000147243	9.25431e-05	0.000105014	7.33936e-05	0.000107857
Rhodotorula	0.00018754	0.000190265	0.000128091	8.13711e-05	0.00013007	6.33813e-05	6.09166e-05	0.000100353
Mixia	2.52458e-05	1.05703e-05	1.55978e-05	1.93741e-05	2.62327e-05	2.23699e-05	2.93574e-05	3.51706e-05
Wallemia	3.24589e-05	4.22811e-05	0.000310538	0.000143368	0.000341025	8.14015e-05	0.000115962	0.000223685
Rhizophagus	0.000288523	0.000623646	0.000150306	0.000422355	0.000353048	0.000307586	0.000273758	0.000399069
Phycomyces	0.000140655	9.51324e-05	0.000122892	0.000100745	0.000146101	7.58091e-05	0.000114127	0.00012849
Rhizopus	7.21308e-05	9.51324e-05	3.63949e-05	3.09985e-05	4.62715e-05	3.79045e-05	3.66968e-05	7.36238e-05
Lobosporangium	0.000137049	7.39919e-05	6.52273e-05	0.00011237	0.000120962	5.03322e-05	5.10085e-05	9.14436e-05
Nosema	2.52458e-05	6.34216e-05	5.67194e-06	3.48733e-05	2.33179e-05	2.4234e-05	4.14674e-05	4.54873e-05
Vittaforma	0	5.28513e-05	4.25395e-06	1.93741e-05	1.49381e-05	2.48554e-06	3.66968e-07	6.09624e-06
Encephalitozoon	7.21308e-06	0	1.27619e-05	3.87481e-06	6.92251e-06	9.32079e-06	9.17419e-06	1.64129e-05
Nematocida	1.08196e-05	2.11405e-05	1.65431e-05	7.74963e-06	6.55817e-06	3.41762e-06	6.23845e-06	9.37883e-06
Mitosporidium	3.60654e-06	1.05703e-05	4.25395e-06	7.74963e-06	1.34807e-05	2.48554e-06	4.77058e-06	4.68941e-06
Ordospora	7.21308e-06	0	9.45323e-07	0	4.37211e-06	3.72831e-06	1.83484e-06	5.6273e-06
Vavraia	7.21308e-06	2.11405e-05	6.1446e-06	0	5.1008e-06	4.66039e-06	2.56877e-06	2.90744e-05
Spizellomyces	5.77047e-05	7.39919e-05	3.3559e-05	1.16244e-05	3.46126e-05	1.70881e-05	1.1743e-05	3.00122e-05
Batrachochytrium	3.24589e-05	2.11405e-05	1.65431e-05	4.64978e-05	1.96745e-05	2.14378e-05	2.93574e-05	4.22047e-05
Plasmodium	0.00049049	0.000866762	0.000344097	0.000499851	0.000620111	0.000463554	0.000428251	0.000658863
Theileria	0.000111803	0.000200835	6.71179e-05	0.000108495	9.36361e-05	4.44291e-05	3.96325e-05	7.2217e-05
Babesia	5.40981e-05	7.39919e-05	0.000109657	0.00021699	0.000142094	5.37499e-05	6.97239e-05	9.37883e-05
Eimeria	0.000277704	0.0003911	0.000353078	0.000309985	0.000500243	0.000189523	0.000206236	0.000372808
Cyclospora	2.52458e-05	9.51324e-05	2.69417e-05	8.13711e-05	5.50158e-05	2.57875e-05	2.42199e-05	3.93911e-05
Cryptosporidium	9.73766e-05	7.39919e-05	9.68956e-05	0.000108495	0.000115132	9.41399e-05	9.98152e-05	0.000175384
Hammondia	0.000577047	0.00109931	0.00113722	0.00131356	0.00579451	0.00138383	0.000721826	0.00116626
Toxoplasma	0.000111803	6.34216e-05	7.56258e-05	0.000154993	0.000125334	9.53827e-05	0.000113026	0.000115829
Neospora	7.57374e-05	5.28513e-05	0.000170631	6.1997e-05	0.00021897	4.03901e-05	5.17425e-05	0.000134586
Gregarina	3.60654e-05	1.05703e-05	1.89065e-05	1.93741e-05	1.96745e-05	1.30491e-05	8.44026e-06	2.34471e-05
Tetrahymena	0.000230819	0.000465092	0.00016165	0.000344858	0.000403692	0.000237369	0.000209172	0.000383125
Ichthyophthirius	9.37701e-05	0.000211405	6.85359e-05	0.00010462	0.000112946	8.94795e-05	8.14668e-05	0.000100822
Paramecium	0.000219999	0.000443951	0.000142271	0.000294486	0.000287466	0.000155346	0.00014275	0.000231188
Perkinsus	5.04916e-05	4.22811e-05	8.46064e-05	8.13711e-05	0.000100559	3.66618e-05	4.5871e-05	9.28504e-05
Dictyostelium	0.000180327	0.000253686	7.89344e-05	0.000255738	0.0002299	0.000118063	9.72465e-05	0.000158033
Heterostelium	6.13112e-05	5.28513e-05	6.61726e-05	2.71237e-05	7.50546e-05	3.79045e-05	5.39443e-05	9.47261e-05
Acytostelium	5.77047e-05	8.45621e-05	6.09733e-05	8.13711e-05	7.32329e-05	4.13221e-05	6.71551e-05	8.67541e-05
Cavenderia	5.40981e-05	0.000200835	4.96294e-05	6.97466e-05	7.28686e-05	4.47398e-05	4.11004e-05	5.25214e-05
Entamoeba	0.000331802	0.000475662	0.000246729	0.000368107	0.000512995	0.000329024	0.000278529	0.0004741
Acanthamoeba	0.000147868	0.000147984	0.00014747	0.000100745	0.000181078	0.000228359	0.000237428	0.000183825
Nannochloropsis	7.57374e-05	2.11405e-05	4.44302e-05	5.03726e-05	0.000111853	8.63726e-05	6.67881e-05	8.34716e-05
Phytophthora	0.000349834	0.00040167	0.000288796	0.000352608	0.000333009	0.000272167	0.000300914	0.000353582
Plasmopara	6.13112e-05	0.000169124	5.95553e-05	0.000166617	6.4853e-05	3.47976e-05	4.80728e-05	8.34716e-05
Aphanomyces	0.000129835	0.000158554	0.000135654	0.000127869	0.000211683	0.000343626	0.000444031	0.000421109
Saprolegnia	0.000144262	0.000190265	0.00014747	0.00020149	0.00016614	0.00013888	0.000133576	0.000169288
Aureococcus	0.00019836	0.000179695	0.000275562	0.000220864	0.000311513	0.000265332	0.000277061	0.000304343
Blastocystis	9.73766e-05	7.39919e-05	9.64229e-05	9.29955e-05	0.000116954	7.39449e-05	8.99071e-05	0.000129897
Phaeodactylum	2.52458e-05	6.34216e-05	2.9305e-05	8.13711e-05	4.73646e-05	2.14378e-05	2.53208e-05	3.28259e-05
Thalassiosira	7.93439e-05	3.17108e-05	3.40316e-05	7.36214e-05	3.38839e-05	3.32441e-05	3.96325e-05	6.00245e-05
Trichomonas	0.000209179	0.000221976	0.000176775	0.000286736	0.00129087	0.000142919	0.000147888	0.00023025
Leishmania	0.000158688	0.00038053	0.000173467	0.000185991	0.000264149	0.000238612	0.000242933	0.000288399
Leptomonas	8.6557e-05	7.39919e-05	4.67935e-05	5.81222e-05	6.66747e-05	2.11271e-05	1.90823e-05	4.31426e-05
Trypanosoma	0.000194753	0.000549654	0.00013329	0.000224739	0.000165047	0.000114024	0.00013798	0.000160847
Naegleria	6.49177e-05	0.000169124	5.7192e-05	5.03726e-05	9.91012e-05	5.25071e-05	6.56872e-05	0.000104574
Guillardia	0.000126229	0.000116273	0.000103985	9.68703e-05	0.000149745	0.000141365	0.00012587	0.000175853
Cryptomonas	1.08196e-05	3.17108e-05	6.1446e-06	7.74963e-06	6.92251e-06	1.86416e-06	3.66968e-06	7.50306e-06
Hemiselmis	7.21308e-06	0	0	7.74963e-06	7.28686e-07	3.10693e-07	1.1009e-06	0
Emiliania	0.000324589	0.000211405	0.000337953	0.000271237	0.000297668	0.000242651	0.000173209	0.000244787
Thecamonas	0.000100983	6.34216e-05	9.64229e-05	0.000131744	0.00012497	7.98481e-05	7.00908e-05	8.58163e-05
Giardia	0	4.22811e-05	7.08992e-06	3.87481e-06	1.63954e-05	3.29334e-05	2.71556e-05	2.81365e-05
Bigelowiella	7.21308e-06	0	6.61726e-06	0	7.6512e-06	1.39812e-05	8.07329e-06	1.03167e-05
Methanobrevibacter	0.000180327	0.000274827	0.000120529	0.000290611	0.000255404	0.00016591	0.000181282	0.000299653
Methanobacterium	0.000133442	0.000200835	8.55517e-05	0.00021699	0.000122055	0.000104393	0.000111191	0.000169757
Methanosphaera	3.24589e-05	0	6.61726e-06	7.74963e-06	2.47753e-05	2.76517e-05	2.49538e-05	3.42327e-05
Methanothermobacter	2.52458e-05	6.34216e-05	4.63208e-05	2.71237e-05	6.41243e-05	9.63148e-06	2.09172e-05	3.09501e-05
Methanothermus	1.44262e-05	0	3.16683e-05	0	7.35972e-05	9.63148e-06	1.76145e-05	2.71986e-05
Methanococcus	0.000151475	0.000422811	8.69697e-05	0.00020924	0.000172698	0.00010315	8.84392e-05	0.00019039
Methanothermococcus	7.21308e-06	2.11405e-05	1.03985e-05	2.32489e-05	3.27909e-05	1.55346e-05	3.11923e-05	3.75153e-05
Methanocaldococcus	6.49177e-05	0.000147984	2.97777e-05	6.1997e-05	8.96283e-05	6.43134e-05	5.24764e-05	7.87821e-05
Methanotorris	7.21308e-06	4.22811e-05	1.46525e-05	2.32489e-05	9.83726e-06	6.15172e-05	1.54126e-05	2.57918e-05
Haloarcula	8.29504e-05	4.22811e-05	8.46064e-05	0.00010462	7.68763e-05	8.48191e-05	6.56872e-05	8.62852e-05
Natronomonas	2.16392e-05	1.05703e-05	5.01021e-05	0.000100745	6.19383e-05	3.47976e-05	5.46782e-05	6.3776e-05
Halorhabdus	1.44262e-05	4.22811e-05	5.7192e-05	7.74963e-06	2.91474e-05	2.0195e-05	1.50457e-05	3.04812e-05
Halomicrobium	2.52458e-05	1.05703e-05	1.98518e-05	1.93741e-05	2.40466e-05	1.49133e-05	1.57796e-05	2.11024e-05
Halorientalis	3.96719e-05	3.17108e-05	2.69417e-05	6.1997e-05	2.29536e-05	1.77095e-05	1.72475e-05	3.32948e-05
Halobacterium	0.000108196	2.11405e-05	0.000103513	0.000120119	0.000121326	4.72253e-05	6.23845e-05	9.23814e-05
Halanaeroarchaeum	1.80327e-05	1.05703e-05	2.36331e-06	1.16244e-05	6.55817e-06	3.10693e-07	2.56877e-06	3.75153e-06
Halalkalicoccus	2.88523e-05	3.17108e-05	1.84338e-05	3.87481e-05	2.51397e-05	6.52455e-06	6.23845e-06	1.68819e-05
Halodesulfurarchaeum	1.44262e-05	4.22811e-05	1.03985e-05	3.09985e-05	2.00389e-05	4.03901e-06	4.77058e-06	9.84777e-06
Salinarchaeum	3.60654e-05	1.05703e-05	5.67194e-05	1.16244e-05	1.23877e-05	9.32079e-06	9.54116e-06	4.22047e-06
Halopiger	3.24589e-05	2.11405e-05	3.78129e-05	7.74963e-06	4.73646e-05	4.97109e-06	1.50457e-05	3.61085e-05
Haloterrigena	2.52458e-05	1.05703e-05	3.68676e-05	4.26229e-05	2.91474e-05	2.95158e-05	1.94493e-05	5.15835e-05
Natronobacterium	1.80327e-05	0	6.61726e-06	7.74963e-06	2.36823e-05	9.32079e-06	6.97239e-06	2.11024e-05
Natronococcus	3.24589e-05	5.28513e-05	4.06489e-05	3.48733e-05	3.8256e-05	2.8273e-05	1.65135e-05	3.70464e-05
Halobiforma	3.60654e-06	7.39919e-05	3.45043e-05	7.74963e-06	1.93102e-05	1.67774e-05	1.32108e-05	1.40682e-05
Natrialba	1.08196e-05	3.17108e-05	4.25395e-06	7.74963e-06	4.95506e-05	3.5419e-05	2.45868e-05	1.35993e-05
Natrinema	5.40981e-05	5.28513e-05	4.25395e-05	7.74963e-05	5.72018e-05	3.26227e-05	4.22013e-05	3.51706e-05
Halostagnicola	3.24589e-05	3.17108e-05	2.12698e-05	3.09985e-05	1.96745e-05	4.97109e-06	4.03665e-06	1.03167e-05
Haloferax	7.93439e-05	0.000105703	9.59502e-05	0.000178241	9.21787e-05	8.41978e-05	7.74302e-05	0.000113953
Halogeometricum	2.52458e-05	2.11405e-05	1.27619e-05	3.48733e-05	1.71241e-05	1.05636e-05	5.87148e-06	6.09624e-06
Haloquadratum	0	4.22811e-05	1.89065e-06	7.74963e-06	9.83726e-06	4.03901e-06	1.46787e-06	4.22047e-06
Halorubrum	5.77047e-05	3.17108e-05	5.7192e-05	5.81222e-05	4.55428e-05	7.4877e-05	5.17425e-05	5.95555e-05
Salinigranum	1.44262e-05	2.11405e-05	1.84338e-05	1.16244e-05	2.6597e-05	2.08164e-05	2.05502e-05	2.76675e-05
Halopenitus	2.88523e-05	2.11405e-05	2.88323e-05	3.48733e-05	1.67598e-05	7.45663e-06	1.24769e-05	1.78198e-05
Halohasta	3.96719e-05	8.45621e-05	4.20669e-05	0	4.66359e-05	1.55346e-05	1.83484e-05	3.79842e-05
Ferroplasma	5.40981e-05	0	1.18165e-05	3.87481e-06	5.46514e-05	7.76732e-06	9.17419e-06	3.51706e-05
Picrophilus	7.21308e-06	3.17108e-05	3.3559e-05	3.48733e-05	1.3845e-05	1.11849e-05	4.40361e-05	5.81487e-05
Cuniculiplasma	2.88523e-05	0	6.61726e-06	0	1.45737e-05	2.48554e-06	6.23845e-06	1.26614e-05
Thermoplasma	7.21308e-06	5.28513e-05	1.46525e-05	3.09985e-05	1.82171e-05	9.32079e-06	8.80723e-06	1.31304e-05
Candidatus	0	0	0	0	0	0	0	0
Candidatus	0	0	0	0	0	0	0	0
Methanomassiliicoccus	1.44262e-05	7.39919e-05	1.70158e-05	3.48733e-05	2.84187e-05	1.77095e-05	2.38529e-05	4.45494e-05
Methanosarcina	0.000349834	0.000602505	0.000363477	0.000538599	0.000477653	0.00032747	0.000289171	0.000474569
Methanococcoides	1.44262e-05	4.22811e-05	1.93791e-05	5.03726e-05	3.64343e-05	2.85837e-05	1.57796e-05	3.84532e-05
Methanomethylovorans	2.52458e-05	4.22811e-05	2.83597e-06	7.74963e-06	1.02016e-05	1.86416e-06	6.60542e-06	1.21925e-05
Methanohalophilus	3.60654e-05	3.17108e-05	2.59964e-05	5.81222e-05	5.86592e-05	2.7341e-05	1.94493e-05	5.76798e-05
Methanohalobium	1.44262e-05	2.11405e-05	3.30863e-06	3.87481e-06	1.20233e-05	1.24277e-05	6.60542e-06	1.92266e-05
Methanosalsum	1.08196e-05	5.28513e-05	8.5079e-06	3.09985e-05	1.02016e-05	6.83524e-06	5.13755e-06	9.84777e-06
Methanolobus	2.52458e-05	3.17108e-05	3.0723e-05	1.54993e-05	2.5504e-05	1.18063e-05	8.44026e-06	1.92266e-05
Methanothrix	5.04916e-05	5.28513e-05	3.26136e-05	6.1997e-05	6.92251e-05	4.72253e-05	6.8623e-05	6.19003e-05
Methanofollis	4.6885e-05	4.22811e-05	2.31604e-05	5.81222e-05	4.33568e-05	2.92051e-05	4.11004e-05	4.68941e-05
Methanoculleus	6.49177e-05	6.34216e-05	5.76647e-05	7.36214e-05	6.12096e-05	3.5419e-05	2.56877e-05	4.45494e-05
Methanoplanus	3.24589e-05	8.45621e-05	8.5079e-06	1.54993e-05	2.22249e-05	1.05636e-05	8.80723e-06	2.25092e-05
Methanolacinia	1.44262e-05	2.11405e-05	7.56258e-06	1.16244e-05	1.42094e-05	7.14594e-06	1.02751e-05	1.96955e-05
Methanoregula	4.6885e-05	4.22811e-05	7.32625e-05	6.58718e-05	0.000140272	3.23121e-05	4.40361e-05	7.73753e-05
Methanosphaerula	7.21308e-06	1.05703e-05	9.92589e-06	3.87481e-05	2.91474e-05	9.32079e-06	7.33936e-06	2.11024e-05
Methanolinea	3.24589e-05	2.11405e-05	1.32345e-05	2.32489e-05	1.23877e-05	3.35548e-05	1.43117e-05	2.11024e-05
Methanospirillum	4.32785e-05	0	4.25395e-06	3.48733e-05	1.96745e-05	1.14956e-05	9.90813e-06	1.07857e-05
Methanocorpusculum	2.52458e-05	1.05703e-05	2.26877e-05	4.26229e-05	3.42482e-05	2.36127e-05	9.90813e-06	5.15835e-05
Methanocella	3.24589e-05	5.28513e-05	3.73402e-05	3.09985e-05	4.29924e-05	1.83309e-05	2.20181e-05	3.79842e-05
Thermococcus	0.000302949	0.000232546	0.000208916	0.000290611	0.000245203	0.000170881	0.000161833	0.000296371
Pyrococcus	1.44262e-05	8.45621e-05	2.6469e-05	5.42474e-05	4.33568e-05	4.16328e-05	4.69719e-05	6.47139e-05
Palaeococcus	3.60654e-06	1.05703e-05	9.45323e-06	3.87481e-06	4.37211e-06	2.79624e-06	1.1009e-06	8.90988e-06
Archaeoglobus	3.96719e-05	9.51324e-05	3.0723e-05	6.1997e-05	3.27909e-05	3.20014e-05	1.21099e-05	2.29781e-05
Ferroglobus	0	0	8.5079e-06	3.87481e-06	1.02016e-05	1.24277e-05	1.76145e-05	7.03412e-06
Geoglobus	3.60654e-06	1.05703e-05	6.1446e-06	0	1.71241e-05	6.21386e-06	9.90813e-06	1.5944e-05
Methanopyrus	0	0	1.41798e-06	3.87481e-06	2.5504e-06	2.48554e-06	1.83484e-06	1.40682e-06
Aciduliprofundum	1.80327e-05	8.45621e-05	1.08712e-05	6.1997e-05	3.06048e-05	3.29334e-05	3.55959e-05	4.59562e-05
Acidianus	3.24589e-05	2.11405e-05	1.37072e-05	2.71237e-05	3.09691e-05	2.88944e-05	1.79814e-05	3.56395e-05
Sulfolobus	5.40981e-05	7.39919e-05	1.18165e-05	8.13711e-05	7.06825e-05	2.39233e-05	1.50457e-05	3.75153e-05
Metallosphaera	7.21308e-06	0	6.1446e-06	3.87481e-06	9.10857e-06	4.97109e-06	2.20181e-06	1.5944e-05
Sulfurisphaera	7.21308e-06	1.05703e-05	6.1446e-06	1.93741e-05	8.37988e-06	3.10693e-06	7.33936e-06	2.20402e-05
Caldisphaera	1.44262e-05	5.28513e-05	2.36331e-06	3.87481e-06	1.3845e-05	1.89523e-05	1.79814e-05	1.96955e-05
Acidilobus	3.60654e-06	1.05703e-05	3.30863e-06	3.87481e-06	1.1659e-05	3.66618e-05	1.28439e-05	5.6273e-06
Staphylothermus	7.21308e-06	1.05703e-05	1.98518e-05	3.87481e-06	6.19383e-06	3.72831e-06	1.35778e-05	1.26614e-05
Desulfurococcus	0	0	1.41798e-06	0	5.46514e-06	1.55346e-05	6.60542e-06	1.12546e-05
Thermosphaera	3.60654e-06	0	4.72661e-06	3.87481e-05	2.18606e-06	6.21386e-06	7.33936e-07	3.75153e-06
Ignicoccus	3.60654e-06	2.11405e-05	6.61726e-06	1.16244e-05	6.55817e-06	7.45663e-06	9.54116e-06	5.6273e-06
Thermogladius	0	0	1.89065e-06	3.87481e-06	8.37988e-06	1.86416e-06	4.40361e-06	7.50306e-06
Pyrodictium	0	0	3.78129e-06	1.16244e-05	4.00777e-06	4.97109e-06	4.77058e-06	4.22047e-06
Hyperthermus	1.08196e-05	0	3.30863e-06	2.71237e-05	9.10857e-06	1.24277e-06	2.56877e-06	2.34471e-06
Pyrolobus	7.21308e-06	0	1.89065e-06	0	5.82948e-06	6.21386e-07	1.46787e-06	2.34471e-06
Thermoproteus	0	0	1.22892e-05	3.87481e-06	3.09691e-05	6.80417e-05	7.74302e-05	8.0189e-05
Caldivirga	0	0	4.72661e-07	0	1.82171e-06	4.66039e-06	2.56877e-06	2.81365e-06
Vulcanisaeta	7.21308e-06	0	1.08712e-05	7.74963e-06	2.04032e-05	7.45663e-06	5.87148e-06	1.07857e-05
Pyrobaculum	0	0	0	0	5.1008e-06	4.66039e-06	2.56877e-06	7.03412e-06
Thermofilum	1.44262e-05	0	2.17424e-05	2.32489e-05	8.74423e-06	8.38871e-06	7.70632e-06	7.03412e-06
Nitrosopumilus	2.88523e-05	0	1.51252e-05	3.87481e-05	2.87831e-05	1.39812e-05	1.76145e-05	3.75153e-05
Candidatus	0	1.05703e-05	0	0	0	0	0	0
Nitrososphaera	3.60654e-05	2.11405e-05	1.79611e-05	5.03726e-05	8.74423e-06	4.3497e-06	5.50452e-06	7.50306e-06
Candidatus	0	1.05703e-05	0	0	0	0	0	1.45372e-05
Candidatus	0	0	0	0	0	0	0	0
Candidatus	0	0	0	0	0	0	0	2.34471e-06
Candidatus	0	0	0	0	0	0	0	0
T4virus	3.24589e-05	0	1.37072e-05	1.16244e-05	8.74423e-06	2.85837e-05	3.4128e-05	4.22047e-05
Sp18virus	0	0	0	0	7.28686e-07	0	0	4.68941e-07
Schizot4virus	0	0	0	0	4.00777e-06	0	0	1.40682e-06
Cc31virus	0	0	0	0	6.55817e-06	0	0	4.68941e-07
Rb49virus	0	0	1.89065e-06	3.87481e-06	3.64343e-07	0	0	0
Rb69virus	7.21308e-06	1.05703e-05	0	0	0	0	0	5.6273e-06
Js98virus	0	0	0	0	3.64343e-07	0	3.66968e-07	0
Jd18virus	0	0	9.45323e-07	0	5.1008e-06	3.10693e-07	1.1009e-06	1.87577e-06
Kp15virus	0	0	0	0	0	0	0	0
Moonvirus	0	0	0	0	8.37988e-06	0	7.33936e-07	9.37883e-07
Cp220virus	0	0	9.45323e-07	0	1.09303e-06	2.48554e-06	0	1.87577e-06
Cp8virus	3.60654e-06	0	0	0	2.18606e-06	5.90316e-06	1.1009e-06	4.68941e-07
Silviavirus	0	0	4.72661e-07	0	7.28686e-07	0	3.66968e-07	3.75153e-06
Kayvirus	3.60654e-06	1.05703e-05	1.41798e-06	0	4.73646e-06	6.83524e-06	3.30271e-06	8.44094e-06
P100virus	0	0	1.41798e-06	0	0	4.03901e-06	0	1.87577e-06
Spo1virus	0	0	0	0	0	0	0	4.68941e-07
Twortvirus	0	0	4.72661e-07	0	3.64343e-07	3.10693e-07	2.56877e-06	0
Tsarbombavirus	3.60654e-06	1.05703e-05	4.58481e-05	0	2.18606e-06	3.10693e-07	1.83484e-06	0
Cd119virus	0	0	0	0	1.09303e-06	6.21386e-07	0	0
Cr3virus	0	0	4.72661e-07	0	1.09303e-06	0	3.66968e-07	4.68941e-07
Se1virus	0	0	4.72661e-07	0	3.64343e-07	9.32079e-07	3.66968e-07	0
Sep1virus	0	0	1.41798e-06	1.16244e-05	1.45737e-06	1.55346e-06	5.50452e-06	2.81365e-06
Phikzvirus	1.44262e-05	0	9.45323e-07	1.93741e-05	3.64343e-06	1.55346e-06	3.66968e-07	2.81365e-06
Rslunavirus	0	0	4.72661e-07	0	0	0	3.66968e-07	0
Rsl2virus	0	0	0	0	1.45737e-06	9.32079e-07	0	0
Wphvirus	0	6.34216e-05	0	0	1.09303e-06	2.17485e-06	2.56877e-06	3.75153e-06
Vhmlvirus	0	0	0	0	3.64343e-07	0	0	0
Cp51virus	0	0	0	0	0	0	0	0
Tg1virus	0	0	0	0	0	0	1.1009e-06	3.28259e-06
Marthavirus	0	0	0	0	0	0	0	0
Agrican357virus	0	0	0	0	7.28686e-07	0	0	0
Elvirus	0	0	0	0	0	3.10693e-07	0	0
Jimmervirus	0	0	0	0	0	0	0	0
Felixo1virus	0	0	0	0	0	0	0	0
Suspvirus	0	0	0	0	0	0	0	0
Ea214virus	0	0	0	0	7.28686e-07	0	7.33936e-07	0
Bc431virus	0	0	0	0	1.82171e-06	0	7.33936e-07	4.68941e-07
Bxz1virus	0	0	0	1.16244e-05	7.28686e-07	9.32079e-07	7.33936e-07	2.34471e-06
P2virus	3.60654e-06	0	0	0	7.28686e-07	0	0	4.68941e-07
Bcep78virus	0	0	4.72661e-07	0	2.18606e-06	0	0	4.68941e-07
Pbunavirus	0	0	1.18165e-05	3.87481e-06	3.64343e-07	3.10693e-07	1.1009e-06	2.34471e-06
Agatevirus	0	0	0	0	0	9.32079e-07	0	4.68941e-07
Secunda5virus	0	0	0	0	0	3.10693e-07	3.66968e-07	0
Biquartavirus	0	0	0	0	0	0	0	1.87577e-06
Ap22virus	0	0	0	0	7.28686e-07	0	0	0
B4virus	0	0	4.72661e-07	0	6.92251e-06	9.32079e-07	1.46787e-06	4.22047e-06
Bastillevirus	0	0	0	0	0	0	0	0
Muvirus	0	0	0	0	3.64343e-07	0	0	0
Cvm10virus	0	0	0	0	0	0	0	0
Nit1virus	3.60654e-06	2.11405e-05	0	0	1.09303e-06	0	3.66968e-07	3.28259e-06
Pakpunavirus	0	0	0	0	0	0	0	0
T5virus	7.21308e-06	0	7.56258e-06	3.87481e-06	3.64343e-07	2.79624e-06	2.20181e-06	1.40682e-06
Smoothievirus	0	0	1.89065e-06	0	6.19383e-06	3.10693e-07	0	1.87577e-06
Slashvirus	0	0	0	0	0	3.10693e-07	0	4.68941e-07
Che8virus	3.60654e-06	0	1.89065e-06	7.74963e-06	2.18606e-06	0	1.1009e-06	4.68941e-07
Cecivirus	0	0	0	0	0	0	0	0
Acadianvirus	1.08196e-05	1.05703e-05	0	7.74963e-06	1.09303e-06	0	0	9.37883e-07
Pg1virus	0	0	0	0	0	0	0	0
Coopervirus	0	0	5.67194e-06	0	6.55817e-06	2.60982e-05	1.39448e-05	8.90988e-06
Pipefishvirus	0	0	1.89065e-06	0	0	0	0	0
Rosebushvirus	0	0	0	0	3.64343e-07	0	7.33936e-07	4.68941e-07
L5virus	7.21308e-06	3.17108e-05	5.67194e-06	3.87481e-06	8.74423e-06	1.86416e-06	3.66968e-07	4.22047e-06
Sextaecvirus	0	0	4.72661e-07	3.87481e-06	1.09303e-06	3.10693e-07	0	9.37883e-07
Likavirus	0	3.17108e-05	4.25395e-06	0	0	6.21386e-07	3.66968e-07	4.68941e-07
P12002virus	0	0	1.89065e-06	0	1.09303e-06	2.48554e-06	2.20181e-06	1.87577e-06
Jwxvirus	0	0	3.78129e-06	0	3.27909e-06	3.10693e-07	7.33936e-07	9.37883e-07
Kelleziovirus	0	0	0	0	2.91474e-06	3.10693e-07	0	9.37883e-07
Np1virus	0	0	9.45323e-07	0	0	0	0	0
Gaiavirus	0	0	4.72661e-07	0	0	3.10693e-07	0	0
Demosthenesvirus	0	0	0	0	1.82171e-06	0	0	4.68941e-07
Bernal13virus	0	0	9.45323e-07	3.87481e-06	1.45737e-06	3.10693e-07	0	0
Ab18virus	0	0	0	0	3.64343e-07	0	0	9.37883e-07
Mudcatvirus	0	0	4.72661e-07	0	2.5504e-06	6.21386e-07	7.33936e-07	9.37883e-07
Titanvirus	0	0	0	0	0	0	0	0
C2virus	0	0	0	0	0	0	0	0
Che9cvirus	3.60654e-06	6.34216e-05	0	1.54993e-05	4.73646e-06	0	0	4.68941e-07
Brujitavirus	0	0	2.36331e-06	0	0	9.32079e-07	0	0
Cronusvirus	0	0	0	0	0	0	0	0
Wildcatvirus	0	0	4.72661e-07	0	0	0	0	0
Woesvirus	0	0	0	0	1.09303e-06	0	0	0
Ydn12virus	0	0	1.89065e-06	0	0	0	0	0
P12024virus	0	0	0	0	3.64343e-07	0	3.66968e-07	0
Tin2virus	0	0	4.72661e-07	0	0	0	0	0
Soupsvirus	0	0	0	0	2.91474e-06	0	3.66968e-07	4.68941e-07
Pepy6virus	0	0	0	0	1.05659e-05	0	0	4.68941e-06
Pamx74virus	0	0	4.72661e-07	0	9.10857e-06	0	0	1.40682e-06
Pa6virus	0	0	9.45323e-07	0	3.64343e-07	0	0	4.68941e-07
Bronvirus	0	1.05703e-05	0	0	0	0	0	0
Phicbkvirus	0	1.05703e-05	9.45323e-07	3.87481e-06	2.91474e-06	9.94217e-06	1.46787e-06	1.35993e-05
P23virus	0	0	0	0	3.64343e-07	0	0	0
Omegavirus	0	0	0	0	0	0	0	2.34471e-06
Hk578virus	0	0	0	0	0	0	0	4.68941e-07
Cjw1virus	1.08196e-05	1.05703e-05	4.25395e-06	7.74963e-06	5.46514e-06	7.14594e-06	1.1743e-05	1.12546e-05
Chivirus	0	0	9.45323e-06	0	0	0	0	0
Triavirus	0	0	0	0	0	0	0	0
Yuavirus	0	0	0	0	0	0	0	0
Lambdavirus	0	0	0	0	0	6.21386e-07	0	4.68941e-07
Septima3virus	0	0	0	0	3.64343e-07	0	0	0
P70virus	0	0	0	3.87481e-06	3.64343e-07	0	0	0
Nonagvirus	0	0	0	0	7.28686e-07	9.32079e-07	7.33936e-07	1.87577e-06
Ff47virus	0	0	0	0	0	3.10693e-07	3.66968e-07	4.68941e-07
Cbastvirus	0	0	0	0	0	0	0	0
Cba181virus	0	0	0	0	0	0	0	4.68941e-07
C5virus	0	0	0	0	3.64343e-07	0	0	0
T1virus	0	0	0	0	0	0	0	4.68941e-07
Kp36virus	0	0	0	0	0	0	0	0
Rtpvirus	0	0	0	0	0	0	0	0
Tlsvirus	0	0	0	0	3.27909e-06	0	0	0
Jerseyvirus	0	0	3.78129e-06	7.74963e-06	0	9.32079e-07	0	0
K1gvirus	0	0	9.45323e-07	1.16244e-05	0	9.32079e-07	1.1009e-06	4.68941e-07
Tp21virus	0	0	0	0	3.64343e-07	0	0	0
Tm4virus	0	0	5.19927e-06	0	5.46514e-06	1.24277e-06	2.56877e-06	4.22047e-06
Sk1virus	0	0	0	3.87481e-06	0	0	0	0
Sfi21dt1virus	0	0	0	0	3.64343e-07	0	2.56877e-06	9.37883e-07
Sfi11virus	0	0	2.36331e-06	0	1.82171e-06	1.24277e-06	2.56877e-06	3.28259e-06
Sap6virus	0	0	0	0	7.28686e-06	0	3.66968e-07	2.34471e-06
Phijl1virus	0	0	0	0	0	0	0	0
Phifelvirus	0	0	9.45323e-07	0	0	4.3497e-06	4.40361e-06	2.34471e-06
Phietavirus	0	0	0	3.87481e-06	0	2.26806e-05	7.33936e-07	0
T7virus	0	0	0	0	3.64343e-07	3.72831e-06	1.83484e-06	1.17235e-05
Phikmvvirus	1.44262e-05	0	9.45323e-07	2.32489e-05	0	0	0	9.37883e-07
Sp6virus	0	0	0	0	1.09303e-06	0	0	0
Kp34virus	0	0	0	0	0	0	3.66968e-07	0
Pradovirus	0	0	0	0	0	0	0	0
Phi29virus	0	0	0	0	0	0	7.33936e-07	0
Bcep22virus	3.60654e-06	2.11405e-05	1.79611e-05	0	1.45737e-06	6.21386e-07	5.50452e-06	4.68941e-06
Luz7virus	3.60654e-06	0	0	0	0	0	0	0
Kpp25virus	0	0	0	0	3.64343e-07	0	0	0
Pagevirus	0	0	4.72661e-07	3.87481e-06	7.28686e-07	6.21386e-07	0	0
Lit1virus	0	0	0	0	0	0	0	0
G7cvirus	0	0	0	0	0	0	0	0
Cba41virus	1.44262e-05	0	4.72661e-07	3.87481e-06	0	0	0	9.37883e-07
Phieco32virus	3.60654e-06	1.05703e-05	1.41798e-06	0	7.28686e-07	3.72831e-06	3.66968e-07	1.40682e-06
Luz24virus	0	0	0	0	0	0	0	0
N4virus	0	2.11405e-05	2.83597e-06	0	7.6512e-06	1.86416e-06	0	6.56518e-06
Limestonevirus	0	0	0	0	3.64343e-07	0	3.66968e-07	0
Vi1virus	0	0	0	0	0	0	0	0
Cba120virus	3.60654e-06	0	9.45323e-07	0	3.64343e-06	1.67774e-05	1.39448e-05	1.40682e-05
Betaentomopoxvirus	2.88523e-05	3.17108e-05	1.51252e-05	3.87481e-05	3.02405e-05	1.83309e-05	9.54116e-06	3.47017e-05
Alphaentomopoxvirus	3.60654e-06	5.28513e-05	7.08992e-06	1.54993e-05	5.46514e-06	3.72831e-06	6.60542e-06	2.81365e-06
Orthopoxvirus	0	2.11405e-05	9.45323e-07	1.93741e-05	4.00777e-06	2.17485e-06	1.83484e-06	2.34471e-06
Capripoxvirus	7.21308e-06	0	9.45323e-07	0	3.27909e-06	2.48554e-06	7.33936e-07	9.37883e-07
Centapoxvirus	3.60654e-06	1.05703e-05	5.19927e-06	3.87481e-06	1.2752e-05	2.17485e-06	3.66968e-06	2.34471e-06
Parapoxvirus	0	0	9.45323e-07	0	0	2.17485e-06	0	4.68941e-07
Avipoxvirus	0	1.05703e-05	1.41798e-06	0	3.27909e-06	1.55346e-06	5.50452e-06	1.31304e-05
Leporipoxvirus	0	0	9.45323e-07	0	3.64343e-07	0	0	9.37883e-07
Suipoxvirus	0	0	0	0	3.27909e-06	6.21386e-07	0	1.87577e-06
Molluscipoxvirus	0	0	1.41798e-06	3.87481e-06	2.18606e-06	6.21386e-07	3.66968e-07	0
Yatapoxvirus	0	0	1.41798e-06	0	0	6.21386e-07	7.33936e-07	1.87577e-06
Cervidpoxvirus	3.60654e-06	0	0	0	2.5504e-06	0	7.33936e-07	4.68941e-07
Crocodylidpoxvirus	0	0	0	0	0	0	1.1009e-06	0
Cafeteriavirus	3.60654e-06	1.05703e-05	4.25395e-06	0	1.09303e-05	1.27384e-05	1.39448e-05	7.50306e-06
Mimivirus	0	0	4.72661e-07	0	5.46514e-06	2.85837e-05	0	2.53228e-05
Prasinovirus	3.60654e-06	0	6.61726e-06	7.74963e-06	9.10857e-06	3.72831e-06	5.87148e-06	5.15835e-06
Chlorovirus	0	0	1.41798e-06	0	8.01554e-06	1.86416e-06	1.83484e-06	1.87577e-06
Prymnesiovirus	0	0	3.30863e-06	0	2.18606e-06	0	3.66968e-07	1.87577e-06
Coccolithovirus	3.60654e-06	1.05703e-05	4.72661e-07	0	1.45737e-06	6.21386e-07	1.1009e-06	3.75153e-06
Phaeovirus	0	0	0	0	0	0	3.66968e-07	0
Alphabaculovirus	3.60654e-06	0	8.5079e-06	3.87481e-06	1.96745e-05	2.45447e-05	1.24769e-05	1.35993e-05
Betabaculovirus	1.80327e-05	5.28513e-05	3.78129e-06	3.09985e-05	1.1659e-05	1.46026e-05	7.33936e-06	1.12546e-05
Gammabaculovirus	0	0	4.72661e-07	0	3.64343e-07	0	0	4.68941e-07
Iridovirus	0	2.11405e-05	3.30863e-06	4.26229e-05	1.23877e-05	5.90316e-06	4.40361e-06	6.56518e-06
Chloriridovirus	0	0	0	0	3.64343e-07	2.17485e-06	1.83484e-06	3.28259e-06
Lymphocystivirus	0	0	0	0	2.91474e-06	6.21386e-07	0	0
Ranavirus	0	0	0	0	0	0	0	0
Pandoravirus	1.44262e-05	9.51324e-05	2.7887e-05	1.16244e-05	6.92251e-05	1.11849e-05	1.61466e-05	2.86054e-05
Pithovirus	0	0	0	0	1.67598e-05	2.79624e-06	2.86235e-05	9.37883e-07
Betanudivirus	0	0	9.45323e-07	0	0	0	0	3.28259e-06
Alphanudivirus	7.21308e-06	0	0	0	3.64343e-07	2.17485e-06	1.46787e-06	1.87577e-06
Simplexvirus	3.60654e-06	0	3.30863e-06	0	1.09303e-06	0	3.66968e-07	0
Scutavirus	0	0	0	0	0	0	0	0
Varicellovirus	0	0	7.56258e-06	0	4.00777e-06	1.24277e-06	1.1009e-06	4.22047e-06
Mardivirus	0	0	0	0	3.64343e-07	6.21386e-07	0	0
Iltovirus	0	0	0	0	3.64343e-07	0	0	0
Rhadinovirus	0	1.05703e-05	0	3.87481e-06	0	0	0	0
Lymphocryptovirus	0	0	0	0	0	0	0	4.68941e-07
Macavirus	0	0	4.72661e-07	0	0	0	0	0
Percavirus	0	0	2.36331e-06	3.87481e-06	7.28686e-07	0	1.1009e-06	4.68941e-07
Cytomegalovirus	0	0	4.72661e-07	3.87481e-06	1.82171e-06	4.3497e-06	7.33936e-07	2.34471e-06
Muromegalovirus	1.08196e-05	0	3.30863e-06	3.09985e-05	1.60311e-05	1.11849e-05	7.70632e-06	1.54751e-05
Roseolovirus	1.08196e-05	0	3.30863e-06	0	2.18606e-06	7.14594e-06	4.40361e-06	3.75153e-06
Proboscivirus	0	0	1.89065e-06	0	1.45737e-06	1.24277e-06	1.1009e-06	4.68941e-07
Cyprinivirus	0	1.05703e-05	4.72661e-07	0	7.28686e-07	6.21386e-07	3.66968e-07	4.68941e-07
Batrachovirus	0	0	0	0	0	0	0	0
Ostreavirus	0	0	0	0	7.28686e-07	3.10693e-07	0	9.37883e-07
Aurivirus	3.60654e-06	0	0	0	0	0	0	4.68941e-07
Gammapapillomavirus	0	0	0	0	3.64343e-07	3.10693e-07	0	0
Alphapapillomavirus	0	0	0	0	7.28686e-07	0	0	0
Zetapapillomavirus	0	0	0	0	0	0	0	0
Dyoiotapapillomavirus	0	0	0	0	0	0	0	0
Betapapillomavirus	0	0	0	0	3.64343e-07	0	0	0
Chipapillomavirus	0	0	0	0	0	3.10693e-07	0	0
Phipapillomavirus	0	0	0	0	0	0	0	0
Glossinavirus	0	0	0	3.87481e-06	2.91474e-06	6.21386e-07	7.33936e-07	1.40682e-06
Muscavirus	0	0	0	0	0	3.10693e-07	3.66968e-07	0
Bracovirus	1.44262e-05	0	4.72661e-07	0	2.18606e-06	2.17485e-06	3.66968e-07	0
Ichnovirus	0	0	0	0	0	0	3.66968e-07	4.68941e-07
Marseillevirus	0	0	4.72661e-07	0	0	3.10693e-07	0	1.87577e-06
Rudivirus	3.60654e-06	0	1.41798e-06	0	7.28686e-07	0	1.83484e-06	3.75153e-06
Betalipothrixvirus	0	0	0	0	0	3.10693e-07	0	0
Deltalipothrixvirus	0	0	9.45323e-07	0	0	0	1.46787e-06	9.37883e-07
Betapolyomavirus	0	0	0	0	3.64343e-07	6.21386e-07	3.66968e-07	4.68941e-07
Asfivirus	0	0	4.72661e-07	0	7.28686e-07	6.21386e-07	3.66968e-07	0
Mastadenovirus	0	0	9.45323e-07	0	7.28686e-07	3.72831e-06	0	4.68941e-06
Aviadenovirus	0	0	0	0	2.91474e-06	9.32079e-07	0	9.37883e-07
Atadenovirus	0	0	0	0	0	0	3.66968e-07	0
Siadenovirus	0	0	0	0	0	0	0	4.68941e-07
Alphasphaerolipovirus	0	1.05703e-05	1.41798e-06	0	7.28686e-07	0	0	0
Gammasphaerolipovirus	0	0	0	0	0	0	0	0
Mavirus	0	0	0	0	3.64343e-07	0	0	0
Sputnikvirus	0	0	0	0	0	0	3.66968e-07	0
Ampullavirus	0	0	0	1.16244e-05	0	0	0	0
Whispovirus	0	0	5.67194e-06	0	1.09303e-06	0	0	0
Ascovirus	0	0	0	0	1.82171e-06	3.10693e-07	0	0
Toursvirus	0	0	0	0	0	0	0	0
Alphafusellovirus	0	0	0	0	0	0	0	0
Betafusellovirus	0	0	0	0	0	0	0	0
Plasmavirus	0	0	4.72661e-07	0	0	0	0	0
Fijivirus	0	0	0	0	0	0	0	0
Orthoreovirus	0	0	0	0	0	0	0	0
Aquareovirus	0	0	0	0	0	0	0	0
Cypovirus	0	0	0	0	0	0	0	0
Mycoreovirus	0	0	0	0	0	0	0	4.68941e-07
Orbivirus	0	0	0	0	0	0	0	0
Phytoreovirus	0	0	4.72661e-07	0	0	0	0	1.87577e-06
Seadornavirus	0	0	0	0	3.64343e-07	0	0	0
Cystovirus	0	0	0	0	0	0	0	0
Betapartitivirus	0	0	0	0	3.64343e-07	0	0	0
Chrysovirus	0	0	0	0	0	0	0	0
Alphaendornavirus	0	0	0	0	0	0	0	0
Betaendornavirus	0	0	0	0	0	0	0	0
Flavivirus	0	0	9.45323e-07	0	7.28686e-07	0	0	0
Pestivirus	0	0	0	0	0	0	0	0
Hepacivirus	0	0	0	0	3.64343e-07	0	0	0
Oscivirus	0	0	0	0	3.64343e-07	0	0	0
Avisivirus	0	0	0	0	0	0	0	0
Sakobuvirus	0	0	0	0	0	0	0	0
Potamipivirus	0	0	0	0	0	0	3.66968e-07	0
Kobuvirus	0	0	0	0	1.3845e-05	0	0	1.87577e-06
Tremovirus	0	0	0	0	0	0	0	0
Triatovirus	0	0	0	0	0	0	0	0
Sequivirus	0	0	0	0	0	0	0	0
Torradovirus	0	1.05703e-05	0	0	1.09303e-06	0	0	0
Fabavirus	0	0	0	0	0	0	0	0
Nepovirus	0	0	0	0	3.64343e-07	0	0	1.40682e-06
Iflavirus	0	0	0	3.87481e-06	0	0	7.33936e-07	0
Bacillarnavirus	0	0	0	0	3.64343e-07	0	0	0
Sopolycivirus	0	0	0	0	0	0	0	0
Carlavirus	0	0	0	0	0	0	0	0
Foveavirus	0	0	0	0	0	0	0	0
Vitivirus	0	0	0	0	3.64343e-07	0	0	0
Marafivirus	0	0	0	0	0	0	0	0
Tymovirus	0	0	0	0	0	0	0	0
Potexvirus	0	0	0	0	0	3.10693e-07	0	0
Invictavirus	0	0	0	0	0	0	0	0
Betatetravirus	0	0	0	0	0	0	0	0
Tobamovirus	0	0	0	0	0	0	0	0
Alphavirus	0	0	9.45323e-07	0	0	0	0	0
Mitovirus	0	0	0	0	0	0	0	0
Polerovirus	0	0	0	0	3.64343e-07	0	0	0
Alphacoronavirus	3.60654e-06	0	4.72661e-07	7.74963e-06	2.18606e-06	6.21386e-07	1.46787e-06	1.87577e-06
Betacoronavirus	0	0	0	0	3.64343e-07	0	0	0
Gammacoronavirus	0	0	0	0	3.64343e-07	0	0	0
Crinivirus	0	0	0	0	0	0	0	0
Ampelovirus	0	0	0	0	0	0	0	0
Cucumovirus	0	0	0	0	0	0	0	0
Alfamovirus	0	0	0	0	0	0	0	4.68941e-07
Aureusvirus	0	0	0	0	0	0	0	0
Potyvirus	3.60654e-06	0	1.41798e-06	3.87481e-06	5.82948e-06	3.10693e-07	7.33936e-07	1.40682e-06
Rymovirus	0	0	0	0	0	0	0	0
Macluravirus	0	0	0	0	0	0	0	0
Negevirus	0	0	0	0	0	2.48554e-06	7.33936e-07	5.6273e-06
Norovirus	0	0	0	0	0	0	0	0
Morbillivirus	0	0	0	0	0	0	0	0
Rubulavirus	0	0	0	0	0	0	0	0
Orthopneumovirus	0	0	0	0	0	0	0	0
Sripuvirus	0	0	0	0	0	0	0	0
Curiovirus	0	0	0	0	0	3.10693e-07	0	0
Ledantevirus	3.60654e-06	1.05703e-05	9.45323e-07	0	1.45737e-06	3.10693e-07	3.66968e-07	3.75153e-06
Almendravirus	0	0	0	0	7.28686e-07	0	3.66968e-07	0
Hapavirus	0	0	0	0	0	0	0	0
Vesiculovirus	0	0	0	0	0	0	0	0
Ephemerovirus	0	0	0	0	3.64343e-07	0	0	4.68941e-07
Cytorhabdovirus	0	0	0	0	0	0	0	0
Lyssavirus	0	0	0	0	0	0	0	0
Orthobornavirus	0	0	0	0	0	0	0	0
Nyavirus	0	0	0	0	0	0	3.66968e-07	0
Deltainfluenzavirus	0	0	0	0	0	0	0	0
Mammarenavirus	7.21308e-06	0	0	0	2.18606e-06	0	0	4.68941e-07
Emaravirus	0	0	0	0	1.09303e-06	0	0	4.68941e-07
Orthohantavirus	0	0	4.72661e-06	7.74963e-06	7.28686e-07	2.79624e-06	1.46787e-06	3.75153e-06
Orthonairovirus	0	0	0	0	0	0	3.66968e-07	0
Orthobunyavirus	0	0	0	0	0	0	3.66968e-07	0
Phlebovirus	0	0	0	0	3.64343e-07	3.10693e-07	0	0
Orthotospovirus	0	0	0	0	3.64343e-07	3.41762e-06	6.60542e-06	3.75153e-06
Betasatellite	0	0	9.45323e-07	0	0	1.55346e-06	3.66968e-07	0
Colecusatellite	0	0	0	0	0	9.32079e-07	7.33936e-07	9.37883e-07
Caulimovirus	0	0	0	0	0	0	0	0
Cavemovirus	0	0	0	0	0	0	0	0
Badnavirus	0	0	9.45323e-07	0	3.64343e-07	0	0	0
Soymovirus	0	0	0	0	0	6.21386e-07	7.33936e-07	0
Solendovirus	3.60654e-06	0	0	0	0	0	0	0
Lentivirus	0	0	0	0	3.64343e-07	0	0	0
Betaretrovirus	0	0	0	0	0	0	0	0
Alpharetrovirus	0	0	0	0	0	0	1.83484e-06	0
Begomovirus	0	0	0	0	3.64343e-07	3.10693e-07	0	0
Dependoparvovirus	0	0	0	0	0	0	0	0
Amdoparvovirus	0	0	4.72661e-07	0	0	0	0	0
Protoparvovirus	0	0	0	0	0	3.10693e-07	0	0
Brevidensovirus	0	0	0	0	0	0	0	1.87577e-06
Pequenovirus	0	0	0	0	0	6.21386e-07	0	0
Chlamydiamicrovirus	0	0	0	0	0	0	0	0
Fibrovirus	0	0	0	0	0	0	0	0
Cyclovirus	1.44262e-05	0	4.72661e-06	3.87481e-06	0	0	0	1.40682e-06
Gyrovirus	0	0	0	0	0	0	0	0
Alphatorquevirus	0	0	0	0	0	0	0	0
Bidensovirus	0	0	0	0	0	0	0	0
Gemykibivirus	0	0	4.72661e-07	0	0	0	0	0
Betapleolipovirus	0	0	0	0	0	0	0	9.37883e-07

## Sheet: Species
	DKD				Ctrl
ID	72	228	252	60	324	360	372	384
Butyrivibrio fibrisolvens	0.000674299	0.00168586	0.00121166	0.000519214	0.00075817	0.000318631	0.000205167	0.00116254
Butyrivibrio proteoclasticus	0.000553365	0.00125892	0.00112088	0.000393214	0.000612682	0.000239129	0.00017134	0.000821892
Butyrivibrio hungatei	0.000546036	0.000941455	0.000726205	0.000336633	0.000501251	0.000233205	0.000155162	0.000635528
Lachnoclostridium phocaeense	0.00480438	0.011593	0.00687921	0.00351088	0.00650812	0.00158193	0.00101223	0.00585799
Lachnoclostridium sp. YL32	0.0120274	0.0391798	0.0223308	0.00884994	0.0188828	0.00345942	0.00218441	0.0167568
Lachnoclostridium phytofermentans	0.000278515	0.000875772	0.000880129	0.00026246	0.000460529	0.000228529	0.000169134	0.000535504
Blautia hansenii	0.00378194	0.00839646	0.00266801	0.00112401	0.00204165	0.00260579	0.000516963	0.00248927
Blautia coccoides	0	0	0	0	0.00333291	0	0.00119901	0.0048285
Blautia sp. YL58	0	0	0.00392703	0.00219525	0	0	0	0.000723756
Lachnospiraceae bacterium oral taxon 500	0.00044709	0.00101808	0.000840661	0.000331403	0.000741882	0.000333596	0.000113982	0.000720453
Roseburia hominis	0.00433164	0.010969	0.00777908	0.00316711	0.00635893	0.00178396	0.000793093	0.00651192
Cellulosilyticum lentocellum	0.000197892	0.000405044	0.000213125	0.000170694	0.000183249	0.000200469	0.000132734	0.000288747
Anaerostipes hadrus	0.000677964	0.00164207	0.00117614	0.000518263	0.00106988	0.00048044	0.000317311	0.00116631
Anaerotignum propionicum	0.000278515	0.000623987	0.000477559	0.000162611	0.000339104	0.000141856	9.04501e-05	0.000315169
Herbinix luporum	0.000450754	0.00084293	0.000974851	0.000391788	0.000698198	0.000310213	0.000195975	0.000643077
Clostridium botulinum	0.00174805	0.00180628	0.00127086	0.000513033	0.00097918	0.00110866	0.00085229	0.0013423
Clostridium perfringens	0.000982131	0.000755353	0.000702524	0.000202551	0.000447942	0.000473269	0.000425042	0.000661005
Clostridium sp. SY8519	0.00126065	0.00206901	0.00168132	0.000768361	0.00168959	0.00042058	0.000242671	0.00153716
Clostridium butyricum	0.000392119	0.00038315	0.00041441	0.000132181	0.000198427	0.000274671	0.000202593	0.0003364
Clostridium baratii	0.000421437	0.000284626	0.00040257	8.74866e-05	0.000190653	0.000242558	0.000205535	0.000290163
Clostridium saccharoperbutylacetonicum	0.000293173	0.000350309	0.00039073	0.000125049	0.000226563	0.000196728	0.000165825	0.000323661
Clostridium pasteurianum	0.000344479	0.000963349	0.000430197	0.000203026	0.000404259	0.000326737	0.000289734	0.000468507
Clostridium saccharobutylicum	0.000340814	0.000164207	0.000260487	0.000116015	0.000145119	0.000175839	0.000123909	0.000204765
Clostridium sp. DL-VIII	0.000278515	0.00015326	0.000149977	8.03545e-05	0.000181768	0.000166798	0.000130528	0.000216089
Clostridium chauvoei	0.000527712	0.000120419	0.000359156	5.23018e-05	0.000116613	0.000158068	0.000112879	0.000195801
Clostridium taeniosporum	0.000289509	0.000131366	0.000177604	5.56301e-05	8.66269e-05	0.000139362	0.000118394	0.000161359
Clostridium novyi	0.000183233	0.000120419	9.47224e-05	4.18414e-05	7.92229e-05	0.000146844	0.000102584	0.000147676
Clostridium estertheticum	0.000172239	0.000273679	0.000149977	8.41583e-05	0.000117354	0.000135309	0.000123174	0.000178816
Clostridium beijerinckii	0.000590012	0.00105093	0.000556494	0.000306203	0.000331329	0.000405303	0.000307751	0.000513329
Clostridium bornimense	0.000322491	0.000328414	0.000240753	9.46187e-05	0.000188432	0.00019704	0.000147809	0.000247228
Clostridium kluyveri	0.000392119	0.000284626	0.000292061	0.000295267	0.000250626	0.000178022	0.000372095	0.000464732
Clostridium argentinense	0.000194227	0.000207996	7.49886e-05	0.000106505	0.000116613	0.000169604	0.000129792	0.00022411
Clostridium tetani	0.000194227	0.000251784	0.000189445	8.13055e-05	0.000107728	0.000149027	0.000104422	0.000163718
Clostridium cellulovorans	0.000238203	0.000262732	0.000181551	7.41734e-05	0.000154744	0.000181139	0.000131998	0.000232602
Clostridium cochlearium	0.000106275	9.85243e-05	0.00013419	6.03848e-05	9.88435e-05	0.000142791	9.48623e-05	0.000144374
Clostridium scatologenes	0.000168575	0.000186102	0.000232859	6.4664e-05	0.000120315	0.000155262	9.92745e-05	0.000233546
Clostridium acetobutylicum	0.00016491	0.000262732	0.00012235	5.99093e-05	0.000140306	0.000177398	0.00014119	0.000211843
Clostridium aceticum	7.6958e-05	0.00022989	0.000118403	6.79923e-05	0.000130311	8.13724e-05	5.55202e-05	0.00013305
Clostridium tyrobutyricum	0.00010994	0.000240837	0.000126297	4.0415e-05	0.000117724	0.000102573	7.28013e-05	0.000147205
Clostridium formicaceticum	0.000124599	0.000240837	0.00013419	6.37131e-05	0.000131791	5.98602e-05	5.2211e-05	0.000123142
Clostridium carboxidivorans	0.000142922	9.85243e-05	0.000114456	0.000115064	0.00012957	9.22844e-05	0.000103319	0.000160887
Clostridium sp. BNL1100	0.000212551	0.000164207	0.000209179	0.000101751	0.000223231	0.000178022	0.000105893	0.000215617
Clostridium drakei	7.6958e-05	0.000164207	0.00013419	4.32678e-05	0.000102916	7.95018e-05	6.94921e-05	0.000119368
Clostridium ljungdahlii	7.6958e-05	6.56829e-05	3.94677e-05	4.18414e-05	5.88619e-05	0.000169604	0.000197814	0.000218448
Clostridium autoethanogenum	0.000373796	0.000481674	0.000296007	0.00010603	0.000342065	0.000259394	0.000190828	0.000545412
Clostridium sp. MF28	0.000344479	0.000175154	0.000217072	0.000189237	8.62567e-05	0.000142168	8.53025e-05	0.000176457
Clostridium sporogenes	0.000227209	0.000120419	0.000157871	4.23169e-05	0.000153633	0.000115667	0.000129424	6.55815e-05
Mordavella sp. Marseille-P3756	0.00369399	0.00793668	0.00630299	0.00267975	0.00573329	0.00163774	0.000936121	0.00531777
Candidatus Arthromitus sp. SFB-rat-Yit	0.000142922	7.663e-05	0.000126297	2.61509e-05	5.1828e-05	5.08188e-05	4.30189e-05	7.07714e-05
Candidatus Arthromitus sp. SFB-mouse	3.66467e-06	4.37886e-05	1.97338e-05	0.000367539	9.55117e-05	5.51836e-05	0.000113614	0.000276009
Candidatus Arthromitus sp. SFB-mouse-NL	0	7.663e-05	0	0.000199222	8.88481e-05	8.79196e-05	8.64055e-05	7.12433e-05
Geosporobacter ferrireducens	0.000205221	0.000415992	0.000311795	0.000122671	0.000243222	8.6049e-05	6.76537e-05	0.000223638
Alkaliphilus metalliredigens	7.6958e-05	0.000164207	0.000126297	4.51697e-05	8.21845e-05	8.16842e-05	4.4122e-05	0.000131163
Alkaliphilus oremlandii	5.86347e-05	0.000186102	0.000106563	5.13508e-05	8.99587e-05	8.3243e-05	6.54476e-05	0.000136353
Ruminococcus albus	0.000326155	0.000810089	0.000394677	0.000221094	0.000551969	0.000385973	0.00023642	0.000543525
Ruminococcus champanellensis	0.000817221	0.00135745	0.000797247	0.000358029	0.00121981	0.000671868	0.000386067	0.00109177
Ruminococcus bicirculans	0.000520383	0.000908613	0.000406517	0.000231554	0.000595282	0.000486052	0.000272453	0.000809153
Faecalibacterium prausnitzii	0.00443058	0.0131366	0.00442432	0.0020236	0.00591173	0.00439941	0.00221603	0.00645058
Ruminiclostridium thermocellum	0.000124599	0.0011385	0.000272327	0.000137887	0.000311709	0.000181139	0.000138617	0.000270347
Ruminiclostridium sp. KB18	0	0	0	0	0.00278502	0	0	0
Ethanoligenens harbinense	0.00174072	0.00377677	0.000876182	0.000385131	0.000888481	0.000472646	0.000266203	0.000806794
Ruminococcaceae bacterium CPB6	0.000817221	0.00225511	0.000449931	0.000187335	0.000648961	0.000379426	0.00016031	0.000532673
Herbivorax saccincola	0.0041484	0.01491	0.00026838	8.46338e-05	0.000250626	0.00017241	0.000142661	0.000277896
Fastidiosipila sanguinis	9.8946e-05	0.000142313	7.10418e-05	5.23018e-05	0.000121056	0.000100079	8.38318e-05	0.000134466
Mageeibacillus indolicus	0.000124599	0.000197049	0.000153924	6.18112e-05	0.00020361	0.000140297	9.15531e-05	0.000199575
Acutalibacter muris	0	0	0.0191023	0.00699037	0.0135875	0.00394765	0.00236273	0.0108813
Flavonifractor plautii	0.00809892	0.0244231	0.00878155	0.00290513	0.012093	0.0163153	0.00702422	0.0104765
Intestinimonas butyriciproducens	0.00407145	0.0127315	0.00392703	0.00167508	0.00701493	0.0108288	0.00496005	0.00645671
Monoglobus pectinilyticus	0.00038479	0.000569252	0.000453878	0.000173071	0.000566777	0.0010859	0.000285322	0.00142487
Eubacterium limosum	0.000773245	0.00151071	0.00119192	0.000456927	0.00105692	0.000646303	0.000391583	0.00116395
Acetobacterium woodii	8.42874e-05	0.000207996	0.000248646	5.80074e-05	0.000153633	9.29079e-05	4.81665e-05	0.000133522
Desulfotomaculum ruminis	0.000168575	0.000251784	0.000197338	0.000101751	0.000308007	0.000144038	9.96421e-05	0.000248644
Desulfotomaculum gibsoniae	0.000128263	0.000142313	0.000161817	7.75017e-05	0.000173624	0.000110991	6.50799e-05	0.000151923
Desulfotomaculum nigrificans	8.42874e-05	0.000131366	5.52547e-05	4.75471e-05	0.000122907	3.71008e-05	4.08128e-05	7.50177e-05
Desulfotomaculum acetoxidans	9.52814e-05	0.000164207	8.68289e-05	4.56452e-05	0.000126238	9.25962e-05	5.9197e-05	9.62492e-05
Desulfotomaculum reducens	9.16167e-05	0.000131366	0.00014603	5.23018e-05	0.000168071	6.64074e-05	4.19159e-05	7.9264e-05
Desulfotomaculum ferrireducens	0.00010994	0.000328414	0.00012235	7.3698e-05	0.00014808	9.85198e-05	5.03726e-05	0.000178344
Desulfitobacterium hafniense	0.000197892	0.000514516	0.000292061	0.000171645	0.000356873	0.000192363	0.000105525	0.00027648
Desulfitobacterium dehalogenans	0.000102611	0.000186102	0.000189445	5.18263e-05	0.00020361	8.57372e-05	5.66232e-05	0.000152395
Desulfitobacterium metallireducens	5.86347e-05	6.56829e-05	6.31483e-05	5.99093e-05	6.55255e-05	3.02418e-05	3.16208e-05	6.74688e-05
Desulfitobacterium dichloroeliminans	0.000161245	0.000415992	0.000284167	0.000123622	0.00022101	0.000128138	8.30964e-05	0.000260911
Desulfosporosinus acidiphilus	4.3976e-05	0.000131366	7.49886e-05	4.37433e-05	0.000108099	5.14423e-05	4.11805e-05	0.00013305
Desulfosporosinus orientis	7.6958e-05	0.000295573	0.000201285	8.13055e-05	0.000148821	5.58071e-05	6.36092e-05	0.000115593
Desulfosporosinus meridiei	9.16167e-05	0.000262732	0.000114456	5.84829e-05	9.95839e-05	4.24009e-05	5.00049e-05	0.000103798
Desulfosporosinus youngiae	6.22994e-05	9.85243e-05	0.00013419	4.9449e-05	0.000150672	9.72727e-05	9.11854e-05	0.000111819
Dehalobacter restrictus	0.000102611	0.000142313	8.28821e-05	3.56603e-05	5.92321e-05	4.80128e-05	2.83116e-05	9.10593e-05
Dehalobacter sp. CF	0.000175904	0.00038315	0.000138137	7.46489e-05	0.00012883	7.10839e-05	4.4122e-05	0.000137768
Dehalobacter sp. DCA	0	0	5.1308e-05	4.27924e-06	1.81398e-05	1.96416e-05	9.19208e-06	4.85964e-05
Thermincola potens	0.000161245	0.000164207	0.000114456	9.03394e-05	0.000150301	4.14656e-05	4.5225e-05	0.000118424
Dehalobacterium formicoaceticum	0.000194227	0.000415992	0.000260487	0.000150249	0.000303934	0.000224164	0.000135307	0.000267516
Candidatus Desulforudis audaxviator	8.06227e-05	0.000109471	0.000114456	3.42339e-05	7.58911e-05	4.67657e-05	1.76488e-05	5.28427e-05
Syntrophobotulus glycolicus	0.000161245	0.000284626	0.000193392	0.000117441	0.00029579	0.000101638	5.95647e-05	0.000198632
Clostridioides difficile	0.0036097	0.00431318	0.00244699	0.00209445	0.00391857	0.00657028	0.00346578	0.00824534
Paeniclostridium sordellii	0.000208886	7.663e-05	0.000201285	9.60451e-05	0.000122166	0.000187375	0.000183842	0.000233074
Peptoclostridium acidaminophilum	0.000124599	0.000262732	0.000169711	0.000118868	0.00018473	0.000149027	0.000140455	0.000164662
Acetoanaerobium sticklandii	7.32934e-05	0.000109471	5.92015e-05	5.37282e-05	0.000114022	8.35548e-05	7.02275e-05	8.9172e-05
Filifactor alocis	0.000150251	0.000295573	0.000201285	0.000101275	0.000133272	0.000122526	0.000103319	0.000214202
Peptostreptococcaceae bacterium oral taxon 929	1.0994e-05	8.75772e-05	5.92015e-05	4.89735e-05	6.70063e-05	7.57605e-05	6.06677e-05	8.25667e-05
Oscillibacter valericigenes	0.00251396	0.00771774	0.00319293	0.000737931	0.00324814	0.00240469	0.00111849	0.00281057
Mogibacterium pumilum	6.96287e-05	0.00015326	7.89353e-05	7.94036e-05	0.000139195	7.04604e-05	5.18433e-05	0.00012786
Mogibacterium diversum	5.497e-05	5.47357e-05	0.000110509	3.85131e-05	7.55209e-05	5.83013e-05	4.26512e-05	8.58693e-05
Thermaerobacter marianensis	0.000120934	0.000262732	0.000177604	6.70414e-05	0.000180658	0.000187375	9.70684e-05	0.000149564
Carboxydocella thermautotrophica	0.000113605	0.00022989	0.000110509	6.94187e-05	0.000157335	7.98135e-05	5.44171e-05	0.000144846
Symbiobacterium thermophilum	0.000150251	0.000240837	0.000299954	0.000124573	0.000307266	0.000195481	0.000122071	0.000210899
Heliobacterium modesticaldum	0.000157581	0.000426939	0.000284167	0.000160234	0.0003317	0.00021637	0.00016031	0.000284029
Christensenella massiliensis	0.000458084	0.000788195	0.000540707	0.000257705	0.000805186	0.000257835	0.000183106	0.000585044
Syntrophomonas wolfei	5.497e-05	7.663e-05	6.31483e-05	3.99395e-05	8.69971e-05	3.52302e-05	2.42671e-05	6.51097e-05
Syntrophothermus lipocalidus	3.66467e-05	8.75772e-05	5.52547e-05	2.75773e-05	6.07129e-05	5.30012e-05	5.84616e-05	5.52017e-05
Caldicellulosiruptor saccharolyticus	7.6958e-05	0.000295573	0.000138137	5.42037e-05	8.58865e-05	0.000101326	4.11805e-05	9.29465e-05
Caldicellulosiruptor obsidiansis	4.76407e-05	4.37886e-05	3.55209e-05	1.80679e-05	4.0722e-05	2.05769e-05	1.94872e-05	4.24629e-05
Caldicellulosiruptor owensensis	1.0994e-05	8.75772e-05	5.1308e-05	1.94943e-05	5.40493e-05	2.65006e-05	3.86067e-05	4.38783e-05
Caldicellulosiruptor kronotskyensis	2.93173e-05	2.18943e-05	9.47224e-05	1.90188e-05	2.7765e-05	4.05303e-05	3.05177e-05	7.31305e-05
Caldicellulosiruptor hydrothermalis	2.56527e-05	4.37886e-05	2.36806e-05	1.6166e-05	6.33043e-05	2.30711e-05	2.97823e-05	6.65252e-05
Caldicellulosiruptor bescii	2.1988e-05	0	2.76274e-05	8.083e-06	1.70292e-05	3.21125e-05	3.05177e-05	4.62373e-05
Caldicellulosiruptor kristjanssonii	1.46587e-05	0	0	1.37887e-05	3.702e-05	3.67891e-05	3.75037e-05	1.36825e-05
Caldicellulosiruptor lactoaceticus	3.2982e-05	7.663e-05	4.73612e-05	9.50941e-06	4.0722e-05	3.08654e-05	8.8244e-06	5.04836e-05
Thermoanaerobacterium sp. RBIITD	9.8946e-05	0.000142313	6.7095e-05	6.22867e-05	7.99633e-05	7.54487e-05	6.32415e-05	0.000119368
Thermoanaerobacterium thermosaccharolyticum	0.000131928	0.000284626	0.000252593	7.2747e-05	0.00014845	0.000157445	9.22885e-05	0.000217032
Thermoanaerobacterium xylanolyticum	2.56527e-05	7.663e-05	6.31483e-05	3.47094e-05	5.51599e-05	5.70542e-05	4.00775e-05	8.6813e-05
Thermosediminibacter oceani	9.52814e-05	0.000142313	0.000110509	5.03999e-05	8.81077e-05	6.67191e-05	2.64732e-05	9.43619e-05
Thermoanaerobacter kivui	6.22994e-05	7.663e-05	5.92015e-05	3.13811e-05	7.10785e-05	6.29779e-05	4.37543e-05	8.39821e-05
Thermoanaerobacter mathranii	8.42874e-05	0.000207996	6.7095e-05	1.37887e-05	4.4424e-05	3.14889e-05	1.65457e-05	2.9724e-05
Thermoanaerobacter wiegelii	4.03114e-05	3.28414e-05	4.73612e-05	1.14113e-05	7.58911e-05	5.39365e-05	6.98598e-05	0.000101439
Thermoanaerobacter italicus	5.497e-05	7.663e-05	3.15741e-05	3.09056e-05	6.40447e-05	5.48718e-05	4.08128e-05	7.26587e-05
Thermoanaerobacter siderophilus	1.83233e-05	0	4.34144e-05	2.80528e-05	4.18326e-05	1.80828e-05	1.25012e-05	3.06676e-05
Moorella thermoacetica	0.000146587	0.000273679	0.000149977	7.41734e-05	0.000235818	0.000140921	0.000101481	0.000191555
Ammonifex degensii	8.06227e-05	0.000120419	0.000114456	8.8913e-05	0.000182139	7.5137e-05	5.62555e-05	0.000106629
Thermacetogenium phaeum	5.13054e-05	0.000295573	0.000161817	5.6581e-05	0.000152893	0.000135309	4.08128e-05	9.6721e-05
Carboxydothermus hydrogenoformans	6.96287e-05	0.000164207	0.000118403	6.70414e-05	6.66361e-05	4.08421e-05	1.94872e-05	4.7181e-05
Caldanaerobacter subterraneus	4.3976e-05	3.28414e-05	3.15741e-05	3.99395e-05	5.96023e-05	5.98602e-05	4.22836e-05	6.22789e-05
Tepidanaerobacter acetatoxydans	0.000157581	0.000131366	0.000126297	5.70565e-05	0.000104026	6.51603e-05	3.015e-05	9.908e-05
Thermanaeromonas toyohensis	2.56527e-05	6.56829e-05	3.55209e-05	1.6166e-05	3.66498e-05	2.33829e-05	1.25012e-05	4.10474e-05
Thermodesulfobium acidiphilum	2.56527e-05	4.37886e-05	2.76274e-05	1.47396e-05	1.81398e-05	2.93065e-05	1.83842e-05	3.16112e-05
Thermodesulfobium narugense	1.0994e-05	0.000109471	3.94677e-05	7.13206e-06	2.73948e-05	2.36946e-05	2.13256e-05	2.54777e-05
Mahella australiensis	6.96287e-05	0.00030652	0.000138137	5.46791e-05	0.000141046	0.000131256	6.58153e-05	0.000165133
Halanaerobium praevalens	7.6958e-05	8.75772e-05	7.89353e-05	7.17961e-05	4.40538e-05	7.29546e-05	5.14756e-05	7.50177e-05
Halanaerobium hydrogeniformans	5.497e-05	7.663e-05	5.52547e-05	2.99547e-05	5.36791e-05	4.89481e-05	2.86793e-05	6.65252e-05
Halothermothrix orenii	1.46587e-05	7.663e-05	9.47224e-05	3.2332e-05	6.58957e-05	3.99068e-05	2.86793e-05	4.90682e-05
Acetohalobium arabaticum	2.1988e-05	0.00015326	5.92015e-05	2.28226e-05	6.73765e-05	3.49184e-05	2.68409e-05	7.6905e-05
Halobacteroides halobius	6.22994e-05	9.85243e-05	7.89353e-05	2.28226e-05	4.51644e-05	5.456e-05	3.67683e-05	5.99198e-05
Natranaerobius thermophilus	6.22994e-05	0.000142313	0.000102616	4.80225e-05	4.18326e-05	3.86597e-05	2.72086e-05	6.32225e-05
Bacillus cereus	0.000916167	0.00226606	0.000603855	0.000812579	0.00161037	0.00140858	0.000898985	0.00192404
Bacillus thuringiensis	0.000699952	0.00846214	0.00722258	0.00190997	0.00237261	0.00275201	0.00200387	0.00156122
Bacillus cytotoxicus	4.76407e-05	0.000142313	0.000110509	8.93885e-05	6.77467e-05	6.45367e-05	6.17708e-05	7.21869e-05
Bacillus mycoides	4.03114e-05	0.00015326	6.7095e-05	7.65508e-05	9.21799e-05	0.000115979	0.000102951	0.000125973
Bacillus pseudomycoides	4.76407e-05	3.28414e-05	3.94677e-05	3.94641e-05	3.73902e-05	2.15122e-05	2.9047e-05	4.43501e-05
Bacillus wiedmannii	1.83233e-05	5.47357e-05	1.18403e-05	5.23018e-06	1.51782e-05	1.3718e-05	3.12531e-05	3.49139e-05
Bacillus anthracis	1.46587e-05	0	0	0.000415561	1.81398e-05	1.71474e-05	5.73586e-05	3.7273e-05
Bacillus toyonensis	0	0	0	0	0	0	0	5.09554e-05
Bacillus subtilis	0.000670634	0.000602093	0.000374943	0.000244392	0.000508285	0.000361967	0.000211785	0.000683652
Bacillus amyloliquefaciens	8.7952e-05	3.28414e-05	7.49886e-05	2.04452e-05	7.58911e-05	4.39598e-05	2.72086e-05	0.000133522
Bacillus velezensis	0.000307832	4.37886e-05	0.000114456	0.000286709	0.000297641	0.000209199	0.000260687	0.000376504
Bacillus siamensis	0	0	0	0	0	0	0	1.08516e-05
Bacillus sonorensis	6.96287e-05	5.47357e-05	0.000161817	3.89886e-05	0.00011069	3.08654e-05	5.25787e-05	8.39821e-05
Bacillus paralicheniformis	5.497e-05	2.18943e-05	0.000106563	4.80225e-05	9.88435e-05	1.74592e-05	2.94147e-05	6.22789e-05
Bacillus licheniformis	0.00010994	0.000120419	8.28821e-05	8.083e-05	9.10693e-05	4.3648e-05	2.50025e-05	2.26469e-05
Bacillus atrophaeus	2.1988e-05	2.18943e-05	4.34144e-05	4.1366e-05	4.96068e-05	1.18473e-05	1.21335e-05	2.40623e-05
Bacillus coagulans	0.000205221	0.000317467	0.000323635	0.000182581	0.000215457	9.47786e-05	9.78037e-05	0.000188252
Bacillus cohnii	6.22994e-05	8.75772e-05	8.28821e-05	2.94792e-05	6.51553e-05	8.94785e-05	7.90519e-05	9.6721e-05
Bacillus megaterium	0.000135593	0.000218943	0.000142084	0.0001008	0.00016659	0.000304289	0.000243406	0.000373673
Bacillus cellulosilyticus	6.96287e-05	4.37886e-05	3.55209e-05	0.000125524	5.88619e-05	5.0507e-05	5.47848e-05	7.83204e-05
Bacillus glycinifermentans	9.16167e-05	0.000109471	0.000153924	7.94036e-05	0.000137715	9.44668e-05	6.39769e-05	0.00012267
Bacillus simplex	0.000131928	0.000131366	0.000126297	0.000130279	9.29203e-05	0.000109744	7.24336e-05	0.000116537
Bacillus sp. 1NLA3E	6.5964e-05	5.47357e-05	8.68289e-05	4.75471e-05	7.51507e-05	4.61422e-05	3.19884e-05	7.17151e-05
Bacillus endophyticus	6.96287e-05	0.000207996	0.000161817	6.4664e-05	7.77421e-05	6.57838e-05	5.14756e-05	8.72848e-05
Bacillus pseudofirmus	5.13054e-05	7.663e-05	3.15741e-05	0.000113162	7.84825e-05	2.80594e-05	4.37543e-05	6.32225e-05
Bacillus pumilus	0.00010994	8.75772e-05	0.000130243	0.00016689	0.000181768	9.25962e-05	7.68458e-05	0.00015381
Bacillus weihaiensis	4.3976e-05	0.000361256	8.68289e-05	3.13811e-05	5.77513e-05	5.17541e-05	5.36817e-05	6.6997e-05
Bacillus gobiensis	2.56527e-05	7.663e-05	7.89353e-05	4.32678e-05	4.9977e-05	3.83479e-05	3.41945e-05	5.42581e-05
Bacillus flexus	4.3976e-05	5.47357e-05	5.52547e-05	4.46942e-05	4.70154e-05	5.17541e-05	3.8239e-05	5.99198e-05
Bacillus sp. FJAT-22090	7.6958e-05	0.000218943	7.10418e-05	6.60904e-05	7.70017e-05	6.01719e-05	4.63281e-05	6.41661e-05
Bacillus clausii	8.42874e-05	8.75772e-05	8.28821e-05	9.55696e-05	0.000102916	4.89481e-05	3.86067e-05	7.02996e-05
Bacillus thermoamylovorans	4.03114e-05	5.47357e-05	4.73612e-05	4.08905e-05	5.59003e-05	4.73893e-05	4.37543e-05	7.07714e-05
Bacillus kochii	5.86347e-05	3.28414e-05	3.15741e-05	4.0415e-05	5.1828e-05	6.04837e-05	6.14031e-05	8.30385e-05
Bacillus krulwichiae	8.42874e-05	0.000109471	9.07756e-05	3.85131e-05	5.21982e-05	6.57838e-05	6.43446e-05	8.16231e-05
Bacillus smithii	5.86347e-05	4.37886e-05	4.34144e-05	9.08149e-05	9.73627e-05	6.4225e-05	4.00775e-05	9.24747e-05
Bacillus sp. FJAT-18017	7.6958e-05	0.000164207	5.92015e-05	8.84376e-05	7.18189e-05	4.39598e-05	3.56653e-05	6.03916e-05
Bacillus oceanisediminis	9.8946e-05	7.663e-05	0.000106563	6.75168e-05	0.000159927	9.60257e-05	9.67007e-05	0.000105214
Bacillus sp. FJAT-45348	6.22994e-05	6.56829e-05	5.1308e-05	3.85131e-05	5.92321e-05	4.73893e-05	4.5225e-05	4.76528e-05
Bacillus beveridgei	6.96287e-05	0.000142313	7.10418e-05	3.94641e-05	7.70017e-05	4.67657e-05	3.19884e-05	7.31305e-05
Bacillus lehensis	4.03114e-05	1.09471e-05	1.97338e-05	5.99093e-05	5.21982e-05	2.65006e-05	2.79439e-05	4.19911e-05
Bacillus lentus	9.52814e-05	6.56829e-05	0.000126297	3.13811e-05	9.25501e-05	4.08421e-05	2.72086e-05	5.7089e-05
Bacillus sp. OxB-1	1.83233e-05	2.18943e-05	3.15741e-05	5.80074e-05	6.84871e-05	4.52069e-05	2.61055e-05	6.18071e-05
Bacillus methanolicus	2.93173e-05	1.09471e-05	8.68289e-05	4.42188e-05	4.77558e-05	3.21125e-05	3.97098e-05	5.47299e-05
Bacillus infantis	6.5964e-05	0.000295573	0.00013419	8.65357e-05	0.000101065	0.000111926	7.20659e-05	0.000183062
Bacillus muralis	4.76407e-05	5.47357e-05	3.15741e-05	8.74866e-05	8.58865e-05	3.24242e-05	3.7136e-05	6.08634e-05
Bacillus jeotgali	8.42874e-05	0.000142313	0.000161817	4.51697e-05	6.84871e-05	5.95484e-05	7.57427e-05	0.000105685
Bacillus horikoshii	3.2982e-05	0.000109471	9.07756e-05	2.66264e-05	5.33089e-05	3.42949e-05	2.97823e-05	5.00118e-05
Bacillus halodurans	8.06227e-05	2.18943e-05	4.73612e-05	2.99547e-05	5.36791e-05	6.39132e-05	7.97872e-05	9.6721e-05
Bacillus aryabhattai	1.46587e-05	0	7.89353e-06	3.80377e-06	4.0722e-06	4.3648e-06	0	6.60533e-06
Bacillus sp. HBCD-sjtu	0	0	0	2.37735e-06	1.851e-06	0	0	0
Bacillus altitudinis	0	5.47357e-05	0	5.70565e-06	7.77421e-06	3.42949e-06	1.10305e-06	5.18991e-06
Bacillus safensis	6.5964e-05	5.47357e-05	8.28821e-05	0.000126475	8.84779e-05	5.67424e-05	4.92695e-05	9.05874e-05
Bacillus sp. ABP14	0	0	2.76274e-05	6.65659e-06	6.29341e-06	5.11305e-05	8.08903e-06	7.07714e-06
Bacillus sp. FDAARGOS_235	0	0	3.55209e-05	2.71018e-05	4.59048e-05	2.1824e-05	6.21385e-05	0.000162774
Bacillus sp. 275	0	0	0	0	0	0	0	0
Bacillus sp. MD-5	7.32934e-06	0	1.57871e-05	0	5.55301e-06	1.3718e-05	9.55976e-06	1.9816e-05
Bacillus sp. LM 4-2	0	0	0	0	7.40401e-06	0	0	0
Bacillus sp. Lzh-5	0	0	0	0.000120294	0	0	0	0
Bacillus sp. Y-01	0	3.28414e-05	0	1.90188e-06	4.0722e-06	1.55886e-06	0	0
Bacillus sp. ZY-1-1	0	0	0	0	6.29341e-06	0	0	0
Bacillus sp. IHB B 7164	0	0	0	2.37735e-06	1.851e-06	0	0	0
Bacillus sp. SDLI1	0	0	0	0	0	0	0	0
Bacillus sp. BH072	0	0	0	0	2.7765e-05	0	0	0
Bacillus sp. Pc3	0	0	0	0	0	0	0	0
Bacillus xiamenensis	2.93173e-05	4.37886e-05	2.36806e-05	1.99698e-05	3.55392e-05	1.80828e-05	1.69134e-05	1.32107e-05
Bacillus sp. JS	0	0	7.89353e-06	5.23018e-06	2.5914e-06	6.23543e-07	0	0
Bacillus sp. WP8	1.0994e-05	0	1.97338e-05	8.55847e-06	2.29524e-05	8.10606e-06	6.98598e-06	1.2267e-05
Bacillus bombysepticus	0	6.56829e-05	0	1.23622e-05	2.33226e-05	0	4.85342e-05	7.87922e-05
Bacillus sp. SJ-10	0	0	0	0	5.1828e-06	0	0	0
Virgibacillus halodenitrificans	2.56527e-05	2.18943e-05	1.57871e-05	1.75924e-05	3.18372e-05	2.93065e-05	1.94872e-05	2.9724e-05
Virgibacillus necropolis	6.22994e-05	0.000175154	4.34144e-05	3.32829e-05	3.73902e-05	3.58537e-05	3.19884e-05	5.18991e-05
Virgibacillus sp. SK37	1.83233e-05	4.37886e-05	1.97338e-05	3.2332e-05	4.2573e-05	4.14656e-05	2.46348e-05	5.33145e-05
Virgibacillus pantothenticus	4.76407e-05	7.663e-05	6.31483e-05	5.61055e-05	4.88664e-05	4.61422e-05	5.77263e-05	3.9632e-05
Virgibacillus sp. 6R	3.2982e-05	9.85243e-05	5.52547e-05	3.2332e-05	4.36836e-05	3.89715e-05	2.94147e-05	4.29347e-05
Virgibacillus phasianinus	7.6958e-05	0.000251784	9.07756e-05	9.46187e-05	6.88573e-05	3.08654e-05	3.30915e-05	5.75608e-05
Lysinibacillus sphaericus	0.000168575	0.000240837	0.000228912	0.000203977	0.000114392	0.000110679	0.000101113	0.000130219
Lysinibacillus sp. YS11	7.32934e-05	9.85243e-05	9.07756e-05	2.85282e-05	5.03472e-05	4.24009e-05	2.24287e-05	4.7181e-05
Lysinibacillus sp. 2017	2.56527e-05	7.663e-05	7.10418e-05	7.08451e-05	6.55255e-05	4.92599e-05	4.77988e-05	9.20029e-05
Lysinibacillus sp. Marseille-P5727	5.497e-05	1.09471e-05	0.000110509	3.70867e-05	6.66361e-05	5.48718e-05	3.97098e-05	8.02076e-05
Lysinibacillus fusiformis	6.22994e-05	5.47357e-05	7.49886e-05	9.50941e-05	4.33134e-05	5.08188e-05	5.47848e-05	5.9448e-05
Lysinibacillus varians	5.497e-05	0	0	2.13962e-05	4.36836e-05	4.89481e-05	2.72086e-05	6.88842e-05
Geobacillus sp. WCH70	3.66467e-05	5.47357e-05	5.52547e-05	5.18263e-05	8.14441e-05	6.20426e-05	4.55927e-05	9.95518e-05
Geobacillus stearothermophilus	0	0	1.97338e-05	1.09358e-05	3.85008e-05	2.36946e-05	1.28689e-05	4.7181e-05
Geobacillus lituanicus	2.56527e-05	0	5.1308e-05	8.55847e-06	2.70246e-05	3.11772e-06	1.54427e-05	2.9724e-05
Geobacillus kaustophilus	0	0	1.57871e-05	1.42641e-05	7.58911e-05	0	3.67683e-06	2.50059e-05
Geobacillus thermocatenulatus	3.66467e-05	4.37886e-05	3.94677e-05	2.18717e-05	1.92504e-05	1.59004e-05	9.55976e-06	1.69851e-05
Geobacillus thermoleovorans	0.000175904	0.000207996	0.000193392	3.85131e-05	0.000127349	2.43182e-05	2.16933e-05	0.00010427
Geobacillus thermodenitrificans	5.497e-05	0.000109471	0.000130243	3.61358e-05	5.33089e-05	8.19959e-05	8.01549e-05	5.85044e-05
Geobacillus subterraneus	8.7952e-05	5.47357e-05	5.1308e-05	5.51546e-05	9.06991e-05	8.54254e-05	4.96372e-05	7.07714e-05
Geobacillus genomosp. 3	6.22994e-05	5.47357e-05	0.000106563	6.75168e-05	0.000104396	1.90181e-05	3.52976e-05	8.63412e-05
Geobacillus sp. Y4.1MC1	0	0	0	1.66415e-05	1.36974e-05	0	1.80165e-05	0
Geobacillus sp. C56-T3	1.46587e-05	0	2.36806e-05	2.56754e-05	1.22166e-05	3.30478e-05	1.10305e-06	3.20831e-05
Geobacillus sp. GHH01	1.46587e-05	3.28414e-05	7.10418e-05	6.18112e-06	1.14762e-05	2.71241e-05	1.13982e-05	4.38783e-05
Anoxybacillus amylolyticus	5.86347e-05	9.85243e-05	9.07756e-05	6.79923e-05	4.96068e-05	2.55653e-05	2.75762e-05	2.68931e-05
Anoxybacillus flavithermus	0.000153916	0.000284626	0.00014603	4.61207e-05	0.000112911	0.000143415	0.00010001	9.6721e-05
Anoxybacillus gonensis	8.42874e-05	4.37886e-05	0.000110509	3.51848e-05	9.40309e-05	4.80128e-05	5.66232e-05	0.000101439
Oceanobacillus kimchii	6.22994e-05	0.000120419	9.07756e-05	5.70565e-05	4.40538e-05	3.05536e-05	5.1108e-05	5.42581e-05
Oceanobacillus iheyensis	0.000153916	0.00022989	0.000177604	0.000153577	9.21799e-05	0.000100702	0.000123542	0.000136353
Fictibacillus phosphorivorans	3.66467e-06	4.37886e-05	6.31483e-05	1.99698e-05	5.77513e-05	4.17774e-05	2.75762e-05	4.57655e-05
Fictibacillus arsenicus	5.497e-05	0.000109471	7.10418e-05	4.61207e-05	5.25685e-05	4.73893e-05	2.79439e-05	5.04836e-05
Amphibacillus xylanus	5.86347e-05	6.56829e-05	6.7095e-05	3.42339e-05	4.59048e-05	5.7366e-05	4.19159e-05	6.03916e-05
Parageobacillus genomosp. 1	5.13054e-05	5.47357e-05	9.47224e-05	5.27772e-05	8.73673e-05	4.24009e-05	4.19159e-05	6.88842e-05
Parageobacillus thermoglucosidasius	0.000175904	0.00030652	0	7.75017e-05	0.000215827	0.000173345	0.000148544	0.000289219
Aeribacillus pallidus	9.8946e-05	0.000131366	0.000157871	3.99395e-05	0.000115873	5.42483e-05	4.19159e-05	0.00011984
Salimicrobium jeotgali	4.3976e-05	0.000109471	4.34144e-05	4.37433e-05	7.14487e-05	1.74592e-05	1.76488e-05	4.19911e-05
Halobacillus halophilus	6.22994e-05	0.000131366	7.89353e-05	4.08905e-05	9.06991e-05	0.000104755	9.33915e-05	0.000146261
Halobacillus mangrovi	6.5964e-05	8.75772e-05	8.28821e-05	7.55998e-05	7.44103e-05	3.67891e-05	4.96372e-05	6.36943e-05
Lentibacillus amyloliquefaciens	3.2982e-05	9.85243e-05	9.07756e-05	4.8498e-05	7.25593e-05	4.67657e-05	2.9047e-05	6.65252e-05
Terribacillus aidingensis	5.497e-05	8.75772e-05	2.36806e-05	4.56452e-05	3.62796e-05	2.71241e-05	2.83116e-05	5.52017e-05
Paenibacillus mucilaginosus	0.000293173	0.000273679	0.000307848	0.00019732	0.00035169	0.00013718	0.000102216	0.000303845
Paenibacillus durus	0.000146587	0.000262732	0.000213125	0.000241539	0.000298752	0.000194857	0.000141926	0.000257136
Paenibacillus stellifer	0.000139257	0.000503569	0.000149977	0.00016689	0.000263953	0.000173657	0.000101848	0.000210899
Paenibacillus sp. 32O-W	0.000128263	0.000142313	0.000244699	9.31923e-05	0.000179917	6.85898e-05	5.2211e-05	0.000158528
Paenibacillus sp. RUD330	0.000120934	9.85243e-05	0.000118403	0.000112211	0.000180288	9.19726e-05	7.64781e-05	0.000169851
Paenibacillus donghaensis	0.000216215	0.00030652	0.000272327	0.000126475	0.000292458	0.00011785	9.85391e-05	0.000262326
Paenibacillus odorifer	6.22994e-05	0.000131366	0.00013419	5.46791e-05	0.000138825	5.39365e-05	4.59604e-05	0.000115122
Paenibacillus sp. BIHB4019	8.06227e-05	0.00030652	0.000236806	5.80074e-05	0.00016622	0.00010382	8.08903e-05	0.00013305
Paenibacillus sp. FSL R5-0912	0.000106275	0.000251784	0.000149977	7.60753e-05	0.000125128	9.04138e-05	6.32415e-05	0.000144846
Paenibacillus sp. CAA11	9.52814e-05	0.000262732	0.000157871	9.31923e-05	0.000115873	5.92366e-05	7.46397e-05	0.000112291
Paenibacillus beijingensis	0.000128263	7.663e-05	0.000185498	9.74715e-05	0.000170662	9.97669e-05	5.2211e-05	0.000160887
Paenibacillus sp. Y412MC10	0.000124599	5.47357e-05	0.000193392	7.84527e-05	0.000179547	4.98835e-05	3.8239e-05	0.000141543
Paenibacillus graminis	0.000128263	0.000175154	0.000130243	7.32225e-05	0.000183619	7.54487e-05	5.84616e-05	0.000140599
Paenibacillus polymyxa	0.000710946	0.000722512	0.000785406	0.000423644	0.000631932	0.000406862	0.000341578	0.000698278
Paenibacillus sp. FSL R7-0331	0.000172239	0.000218943	0.000157871	0.000187811	0.000227303	8.97902e-05	6.39769e-05	0.000234018
Paenibacillus sp. JDR-2	9.52814e-05	0.000120419	0.000181551	9.17658e-05	0.000146599	9.25962e-05	5.33141e-05	0.000135409
Paenibacillus sabinae	9.16167e-05	0.000131366	0.000114456	0.0001008	0.00018399	9.32197e-05	7.50074e-05	0.000153338
Paenibacillus terrae	6.22994e-05	3.28414e-05	7.89353e-05	4.75471e-05	0.000105507	6.07955e-05	3.8239e-05	0.000100967
Paenibacillus xylanexedens	0.000106275	0.000197049	0.000189445	5.18263e-05	9.21799e-05	7.85664e-05	7.02275e-05	0.000105685
Paenibacillus yonginensis	0.000135593	0.000328414	0.000228912	0.000149773	0.000242111	9.72727e-05	0.00010001	0.00017457
Paenibacillus larvae	0.00010994	0.00015326	0.00013419	6.08603e-05	7.40401e-05	4.20892e-05	2.24287e-05	0.000101439
Paenibacillus ihbetae	0.000135593	0.000120419	0.000205232	9.60451e-05	0.000164369	8.85431e-05	5.51525e-05	0.000165133
Paenibacillus riograndensis	9.16167e-05	0.000164207	8.68289e-05	0.000107456	0.000216937	0.000111926	0.000131998	0.000235433
Paenibacillus sp. FSL H7-0737	2.1988e-05	1.09471e-05	0.000114456	2.85282e-05	6.47851e-05	2.463e-05	1.65457e-05	4.52937e-05
Paenibacillus swuensis	6.5964e-05	3.28414e-05	0.000149977	4.1366e-05	0.000113652	5.17541e-05	2.79439e-05	8.44539e-05
Paenibacillus sp. FSL P4-0081	7.6958e-05	0.000120419	0.000106563	5.89584e-05	0.000144748	2.93065e-05	2.05903e-05	9.38901e-05
Paenibacillus sp. FSL H7-0357	9.8946e-05	0.000207996	0.000169711	8.8913e-05	0.000175475	6.39132e-05	4.70634e-05	0.000149092
Paenibacillus crassostreae	5.497e-05	7.663e-05	7.49886e-05	3.61358e-05	4.96068e-05	3.39831e-05	3.49299e-05	6.51097e-05
Paenibacillus naphthalenovorans	5.86347e-05	0.000164207	0.00014603	6.84678e-05	0.000136974	5.64307e-05	4.70634e-05	0.000115593
Paenibacillus bovis	5.497e-05	0.000164207	0.00013419	9.7947e-05	0.000143268	4.20892e-05	4.74311e-05	9.81364e-05
Paenibacillus borealis	0.000146587	0.000186102	0.000264433	0.000105079	0.000196947	6.60956e-05	6.14031e-05	0.000152866
Paenibacillus sp. FSL R5-0345	3.2982e-05	0.000120419	0.000110509	4.89735e-05	5.92321e-05	5.67424e-05	4.08128e-05	9.05874e-05
Paenibacillus sp. IHBB 10380	0.000113605	0.000142313	0.00012235	8.55847e-05	7.21891e-05	3.77244e-05	4.70634e-05	9.05874e-05
Paenibacillus physcomitrellae	0.000131928	0.000207996	0.000169711	0.000115539	0.000133642	6.17308e-05	3.30915e-05	0.000101439
Paenibacillus glucanolyticus	0.00010994	0.00022989	0.00012235	0.000109834	0.000124758	8.76078e-05	5.88293e-05	0.000123142
Paenibacillus sp. FSL R7-0273	0.000113605	0.000142313	0.000126297	0.000153577	0.000289867	8.38666e-05	9.08177e-05	0.000195329
Paenibacillus kribbensis	0.00010994	8.75772e-05	0.000110509	8.79621e-05	9.95839e-05	3.80361e-05	3.52976e-05	8.39821e-05
Paenibacillus sp. lzh-N1	0	0	5.92015e-05	5.70565e-06	7.77421e-05	2.21358e-05	3.56653e-05	4.67092e-05
Paenibacillus peoriae	0	0	0	0	6.84871e-05	2.68124e-05	1.21335e-05	0.000114178
Aneurinibacillus sp. XH2	8.42874e-05	7.663e-05	3.15741e-05	2.66264e-05	7.47805e-05	0.000118785	7.61104e-05	0.000136825
Aneurinibacillus soli	6.5964e-05	4.37886e-05	8.28821e-05	6.84678e-05	5.29387e-05	5.79895e-05	4.11805e-05	7.40741e-05
Thermobacillus composti	0.000212551	0.000328414	0.000205232	0.000103177	0.000232486	0.000129073	7.83165e-05	0.000186365
Brevibacillus brevis	0.000131928	0.000120419	7.89353e-05	7.03697e-05	0.00011069	6.20426e-05	4.5225e-05	0.00012786
Brevibacillus laterosporus	9.16167e-05	0.000197049	0.000185498	8.79621e-05	0.000133272	0.000114732	7.4272e-05	0.000157113
Brevibacillus formosus	2.1988e-05	2.18943e-05	9.86692e-05	2.61509e-05	5.96023e-05	1.4965e-05	2.2061e-05	3.49139e-05
Paenibacillaceae bacterium GAS479	0.000131928	3.28414e-05	0.000157871	9.27168e-05	0.000139936	9.07255e-05	5.40494e-05	0.000105685
Staphylococcus aureus	0.000509389	0.00253974	0.00450721	0.00448084	0.00116206	0.00222854	0.00127623	0.00148384
Staphylococcus epidermidis	9.8946e-05	0.000164207	0.000118403	8.8913e-05	0.000109579	0.000111302	0.000148912	0.000191555
Staphylococcus cohnii	9.16167e-05	0.000142313	9.86692e-05	8.27319e-05	5.10876e-05	7.29546e-05	7.24336e-05	8.30385e-05
Staphylococcus saprophyticus	6.5964e-05	7.663e-05	1.57871e-05	5.61055e-05	2.85054e-05	3.67891e-05	3.97098e-05	4.05756e-05
Staphylococcus sciuri	5.13054e-05	0.000164207	4.34144e-05	5.89584e-05	5.10876e-05	9.63374e-05	7.20659e-05	8.44539e-05
Staphylococcus capitis	2.1988e-05	2.18943e-05	8.68289e-05	6.41885e-05	4.22028e-05	6.4225e-05	5.18433e-05	7.64332e-05
Staphylococcus haemolyticus	0.000102611	0.000207996	4.34144e-05	0.000109358	5.29387e-05	0.000100079	9.30238e-05	0.000107573
Staphylococcus pasteuri	6.22994e-05	2.18943e-05	6.7095e-05	7.89281e-05	6.84871e-05	9.38433e-05	0.000107363	8.39821e-05
Staphylococcus xylosus	3.2982e-05	0.000120419	6.31483e-05	7.3698e-05	5.88619e-05	6.04837e-05	4.19159e-05	5.18991e-05
Staphylococcus hominis	6.5964e-05	4.37886e-05	5.52547e-05	5.08754e-05	9.14395e-05	5.51836e-05	5.95647e-05	9.38901e-05
Staphylococcus schleiferi	9.52814e-05	0.000175154	9.47224e-05	8.74866e-05	4.29432e-05	4.92599e-05	3.64006e-05	6.22789e-05
Staphylococcus nepalensis	2.1988e-05	1.09471e-05	3.94677e-05	3.80377e-05	4.03518e-05	2.96183e-05	2.05903e-05	4.38783e-05
Staphylococcus simulans	1.46587e-05	5.47357e-05	1.18403e-05	8.84376e-05	4.59048e-05	5.7366e-05	5.69909e-05	5.9448e-05
Staphylococcus hyicus	2.1988e-05	4.37886e-05	5.1308e-05	2.56754e-05	2.25822e-05	4.14656e-05	2.79439e-05	5.23709e-05
Staphylococcus kloosii	4.03114e-05	3.28414e-05	3.15741e-05	7.60753e-05	2.18418e-05	4.39598e-05	4.89019e-05	5.14272e-05
Staphylococcus lutrae	4.76407e-05	1.09471e-05	5.92015e-05	5.27772e-05	3.85008e-05	3.24242e-05	3.12531e-05	2.83086e-05
Staphylococcus condimenti	1.46587e-05	0	1.18403e-05	1.33132e-05	1.99908e-05	1.40297e-05	2.02226e-05	2.50059e-05
Staphylococcus carnosus	5.86347e-05	5.47357e-05	2.36806e-05	7.13206e-05	3.92412e-05	3.58537e-05	3.05177e-05	3.01958e-05
Staphylococcus lugdunensis	4.03114e-05	3.28414e-05	1.97338e-05	6.4664e-05	2.70246e-05	4.42716e-05	3.75037e-05	6.36943e-05
Staphylococcus pseudintermedius	5.497e-05	0	6.31483e-05	4.75471e-05	3.81306e-05	4.73893e-05	4.37543e-05	5.23709e-05
Staphylococcus simiae	1.83233e-05	1.09471e-05	1.18403e-05	6.37131e-05	2.36928e-05	5.14423e-05	2.2061e-05	4.05756e-05
Staphylococcus stepanovicii	4.3976e-05	6.56829e-05	1.97338e-05	2.18717e-05	1.88802e-05	4.98835e-05	4.5225e-05	5.75608e-05
Staphylococcus argenteus	2.1988e-05	0.000109471	4.34144e-05	2.4249e-05	4.22028e-05	4.89481e-05	4.26512e-05	9.76646e-05
Staphylococcus agnetis	2.93173e-05	0	5.1308e-05	7.13206e-05	2.7765e-05	2.02652e-05	3.8239e-05	1.79288e-05
Staphylococcus succinus	1.0994e-05	1.09471e-05	3.55209e-05	6.18112e-05	3.25776e-05	4.24009e-05	3.56653e-05	3.30267e-05
Staphylococcus piscifermentans	5.497e-05	2.18943e-05	3.15741e-05	1.90188e-05	2.81352e-05	1.46533e-05	2.57378e-05	3.30267e-05
Staphylococcus warneri	1.46587e-05	1.09471e-05	3.94677e-06	1.23622e-05	1.2957e-05	4.98835e-05	2.57378e-05	3.77448e-05
Staphylococcus equorum	3.2982e-05	0.000109471	0.000106563	6.60904e-05	4.36836e-05	5.08188e-05	5.36817e-05	5.85044e-05
Staphylococcus auricularis	3.66467e-05	6.56829e-05	2.76274e-05	0.000119343	2.11014e-05	3.36713e-05	2.83116e-05	2.21751e-05
Staphylococcus felis	5.497e-05	2.18943e-05	2.36806e-05	6.60904e-05	4.29432e-05	4.89481e-05	4.81665e-05	5.75608e-05
Staphylococcus muscae	3.66467e-05	4.37886e-05	3.15741e-05	7.3698e-05	2.4063e-05	5.33129e-05	3.75037e-05	6.84124e-05
Staphylococcus pettenkoferi	4.03114e-05	3.28414e-05	1.97338e-05	4.70716e-05	3.702e-05	2.99301e-05	4.85342e-05	4.05756e-05
Staphylococcus sp. AntiMn-1	4.03114e-05	0	7.49886e-05	3.32829e-06	1.07358e-05	5.92366e-06	1.21335e-05	1.13234e-05
Macrococcus sp. IME1552	3.66467e-05	0.000120419	2.36806e-05	5.18263e-05	5.29387e-05	4.11539e-05	3.7136e-05	5.14272e-05
Macrococcus canis	2.56527e-05	4.37886e-05	2.36806e-05	1.56905e-05	2.29524e-05	2.24476e-05	1.21335e-05	1.88724e-05
Macrococcus caseolyticus	9.16167e-05	3.28414e-05	6.31483e-05	4.51697e-05	2.85054e-05	3.83479e-05	4.89019e-05	5.56735e-05
Auricoccus indicus	3.2982e-05	0	2.36806e-05	2.13962e-05	1.96206e-05	1.7771e-05	2.86793e-05	3.44421e-05
Salinicoccus halodurans	0.00010994	7.663e-05	5.92015e-05	0.000107456	8.88481e-05	6.73427e-05	4.5225e-05	0.000103326
Jeotgalicoccus saudimassiliensis	2.56527e-05	6.56829e-05	1.18403e-05	1.47396e-05	2.88756e-05	3.64773e-05	2.75762e-05	4.38783e-05
Planococcus maritimus	0.000128263	0.000109471	0.000157871	7.55998e-05	0.000172513	0.000140609	0.000138617	0.00016938
Planococcus rifietoensis	5.13054e-05	4.37886e-05	4.34144e-05	8.9864e-05	0.000102545	5.01952e-05	2.3164e-05	0.000112291
Planococcus antarcticus	2.56527e-05	7.663e-05	0.000106563	5.23018e-05	5.99725e-05	3.33596e-05	2.97823e-05	5.37863e-05
Planococcus versutus	2.56527e-05	5.47357e-05	4.34144e-05	3.37584e-05	2.0361e-05	2.43182e-05	3.05177e-05	2.78368e-05
Planococcus plakortidis	0.000120934	0.000109471	9.47224e-05	0.000106981	6.62659e-05	0.000147156	0.000141926	0.00016419
Planococcus halocryophilus	5.13054e-05	1.09471e-05	5.52547e-05	5.51546e-05	4.33134e-05	2.99301e-05	2.83116e-05	4.62373e-05
Planococcus sp. PAMC 21323	2.93173e-05	0.00022989	5.1308e-05	5.61055e-05	4.73856e-05	2.93065e-05	2.86793e-05	3.68011e-05
Planococcus sp. MB-3u-03	4.03114e-05	9.85243e-05	3.15741e-05	3.13811e-05	3.1467e-05	3.08654e-05	4.26512e-05	5.18991e-05
Planococcus donghaensis	3.66467e-05	8.75772e-05	3.15741e-05	6.98942e-05	2.88756e-05	4.6454e-05	4.15482e-05	5.28427e-05
Planococcus kocurii	1.46587e-05	0	5.52547e-05	2.51999e-05	4.84962e-05	2.463e-05	2.42671e-05	2.92522e-05
Planococcus faecalis	3.2982e-05	0	3.55209e-05	1.90188e-05	2.4063e-05	2.93065e-05	2.42671e-05	3.77448e-05
Sporosarcina ureae	0.000102611	0.000317467	0.000244699	0.000108407	0.000157705	0.000151833	0.000112879	0.000196273
Sporosarcina psychrophila	2.56527e-05	0.000131366	0.000110509	2.56754e-05	3.92412e-05	3.52302e-05	2.50025e-05	4.43501e-05
Sporosarcina sp. P33	1.46587e-05	4.37886e-05	5.1308e-05	6.18112e-06	5.70109e-05	1.3718e-05	6.6183e-06	1.9816e-05
Sporosarcina sp. P37	4.76407e-05	7.663e-05	0	6.32376e-05	4.77558e-05	1.96416e-05	3.27238e-05	6.84124e-05
Solibacillus silvestris	4.76407e-05	0.000120419	0.000102616	6.98942e-05	0.000152523	5.14423e-05	5.58878e-05	9.43619e-05
Solibacillus sp. R5-41	5.86347e-05	5.47357e-05	3.55209e-05	6.65659e-05	4.2573e-05	4.67657e-05	3.93421e-05	6.65252e-05
Jeotgalibacillus malaysiensis	2.56527e-05	7.663e-05	0.000114456	6.70414e-05	6.36745e-05	8.3243e-05	5.03726e-05	0.000119368
Kurthia sp. 11kri321	7.6958e-05	9.85243e-05	5.52547e-05	6.94187e-05	4.88664e-05	8.10606e-05	4.59604e-05	7.45459e-05
Rummeliibacillus stabekisii	5.86347e-05	7.663e-05	4.34144e-05	8.13055e-05	8.84779e-05	4.48951e-05	3.67683e-05	7.87922e-05
Listeria monocytogenes	0.000153916	0.000186102	0.000189445	0.000689433	0.000261732	0.000213875	0.000188621	0.000256193
Listeria ivanovii	5.86347e-05	0.000186102	0.000102616	6.27621e-05	0.000100694	8.88549e-05	5.07403e-05	6.84124e-05
Listeria welshimeri	4.03114e-05	4.37886e-05	4.73612e-05	4.46942e-05	3.85008e-05	3.02418e-05	4.4122e-05	4.43501e-05
Listeria seeligeri	5.13054e-05	6.56829e-05	5.92015e-05	1.75924e-05	3.8871e-05	3.30478e-05	3.41945e-05	6.60533e-05
Listeria innocua	5.86347e-05	3.28414e-05	6.7095e-05	0.00011126	7.25593e-05	3.86597e-05	5.69909e-05	7.12433e-05
Brochothrix thermosphacta	5.86347e-05	0.000131366	6.31483e-05	9.27168e-05	3.77604e-05	4.80128e-05	5.73586e-05	5.47299e-05
Gemella sp. oral taxon 928	8.42874e-05	0.000207996	9.07756e-05	4.9449e-05	7.66315e-05	9.60257e-05	6.69183e-05	8.9172e-05
Gemella morbillorum	9.16167e-05	0.000164207	0.000110509	5.32527e-05	6.92275e-05	6.4225e-05	6.7286e-05	7.6905e-05
Exiguobacterium oxidotolerans	1.46587e-05	0	3.94677e-05	7.22715e-05	7.10785e-05	5.61189e-05	0.000113246	4.62373e-05
Exiguobacterium sp. MH3	7.32934e-06	2.18943e-05	3.55209e-05	4.42188e-05	2.14716e-05	2.71241e-05	1.80165e-05	3.91602e-05
Exiguobacterium antarcticum	2.1988e-05	3.28414e-05	1.57871e-05	2.32981e-05	3.96114e-05	6.29779e-05	1.87518e-05	5.28427e-05
Exiguobacterium sibiricum	3.2982e-05	3.28414e-05	7.49886e-05	7.13206e-05	5.14578e-05	2.52535e-05	2.9047e-05	4.01038e-05
Exiguobacterium sp. AT1b	6.5964e-05	3.28414e-05	3.94677e-05	6.65659e-05	6.25639e-05	2.80594e-05	1.83842e-05	4.76528e-05
Exiguobacterium sp. ZWU0009	4.76407e-05	3.28414e-05	1.57871e-05	1.71169e-05	5.92321e-05	2.463e-05	7.72135e-05	7.78486e-05
Exiguobacterium sp. U13-1	7.32934e-06	0	0	5.61055e-05	6.66361e-06	9.04138e-06	9.19208e-06	2.21751e-05
Alicyclobacillus acidocaldarius	8.06227e-05	0.000142313	0.00014603	6.84678e-05	0.000178437	9.22844e-05	8.27287e-05	0.000139656
Tumebacillus algifaecis	6.22994e-05	0.000109471	8.28821e-05	5.42037e-05	8.81077e-05	4.92599e-05	2.86793e-05	6.18071e-05
Tumebacillus avium	0.000139257	0.000186102	0.000126297	9.17658e-05	0.00014771	0.000119409	4.66958e-05	0.000167492
Kyrpidia sp. EA-1	2.1988e-05	7.663e-05	7.10418e-05	1.14113e-05	7.77421e-05	2.40064e-05	9.55976e-06	4.62373e-05
Kyrpidia tusciae	3.2982e-05	3.28414e-05	8.28821e-05	7.98791e-05	0.000150672	4.61422e-05	4.55927e-05	7.78486e-05
Novibacillus thermophilus	5.13054e-05	8.75772e-05	8.68289e-05	4.0415e-05	8.47759e-05	5.33129e-05	4.4122e-05	9.01156e-05
Laceyella sp. FBKL4.010	6.96287e-05	4.37886e-05	8.28821e-05	9.46187e-05	0.000125498	5.23776e-05	4.26512e-05	7.9264e-05
Lactobacillus acetotolerans	6.22994e-05	7.663e-05	5.52547e-05	0.000321894	3.55392e-05	3.39831e-05	0.000334592	0.000146261
Lactobacillus salivarius	0.000399449	0.000853877	0.000331528	0.00334303	0.000135493	0.000607331	0.00084898	0.00032602
Lactobacillus delbrueckii	0.000157581	0.000120419	0.000224966	0.000344241	0.000120685	0.000116603	0.000154059	0.000134466
Lactobacillus acidophilus	0.000491066	8.75772e-05	0.000465718	0.000689908	0.000102916	9.97669e-05	0.000829493	0.000370842
Lactobacillus johnsonii	0.0601372	0.0067325	0.137158	0.0186627	0.00577883	0.00170414	0.027845	0.00396792
Lactobacillus brevis	0.000117269	5.47357e-05	0.000138137	0.000426022	4.59048e-05	8.01253e-05	0.000110305	5.80326e-05
Lactobacillus amylovorus	0.000348143	0.000339362	0.000327582	0.00108455	0.000189543	0.000285271	0.00340438	0.00159802
Lactobacillus reuteri	0.0229848	0.00544073	0.0199193	0.0278165	0.0122747	0.00463698	0.0106356	0.016058
Lactobacillus gasseri	0.000787904	0.000262732	0.00131822	0.00812437	0.000108469	0.000609514	0.00579101	0.000650625
Lactobacillus buchneri	4.3976e-05	6.56829e-05	0.00013419	0.000209207	3.59094e-05	4.58304e-05	7.09628e-05	5.56735e-05
Lactobacillus ruminis	0.000344479	0.000503569	0.000213125	0.00171883	0.000131421	0.000278724	0.000419526	0.000246756
Lactobacillus allii	5.13054e-05	8.75772e-05	5.52547e-05	0.000188286	3.36882e-05	7.35781e-05	8.86116e-05	7.73768e-05
Lactobacillus helveticus	0.000256527	9.85243e-05	0.000461772	0.00134035	0.000111801	0.00011442	0.00089347	0.000319887
Lactobacillus coryniformis	9.16167e-05	9.85243e-05	8.68289e-05	0.000589108	7.36699e-05	0.000125332	0.000146706	0.000124558
Lactobacillus alimentarius	3.66467e-05	5.47357e-05	7.89353e-05	0.000228701	3.1467e-05	3.42949e-05	6.87567e-05	3.11394e-05
Lactobacillus plantarum	0.000538706	0.000120419	0.000264433	0.0017716	0.000192874	0.000570854	0.000618443	0.000467092
Lactobacillus crustorum	4.76407e-05	8.75772e-05	2.36806e-05	0.000150724	1.99908e-05	4.95717e-05	8.60379e-05	4.38783e-05
Lactobacillus ginsenosidimutans	2.56527e-05	3.28414e-05	5.1308e-05	0.000201124	2.48034e-05	5.7366e-05	7.50074e-05	3.68011e-05
Lactobacillus zymae	5.497e-05	4.37886e-05	8.28821e-05	4.27924e-05	6.40447e-05	0.000113797	0.00010957	0.000105214
Lactobacillus koreensis	8.7952e-05	9.85243e-05	4.34144e-05	0.000168792	4.88664e-05	4.95717e-05	6.32415e-05	4.954e-05
Lactobacillus amylolyticus	0.000175904	6.56829e-05	7.89353e-05	0.000420316	4.77558e-05	4.67657e-05	0.000544539	0.000248172
Lactobacillus fermentum	0.000238203	0.000175154	0.000292061	0.00158855	0.000149931	0.000217305	0.000324297	0.000167492
Lactobacillus rhamnosus	5.13054e-05	0.000109471	6.31483e-05	0.000248196	6.88573e-05	9.32197e-05	9.37592e-05	7.9264e-05
Lactobacillus hokkaidonensis	3.2982e-05	4.37886e-05	3.55209e-05	0.000189713	3.47988e-05	5.08188e-05	6.6183e-05	6.36943e-05
Lactobacillus jensenii	0.000124599	9.85243e-05	0.00012235	0.000640459	6.70063e-05	0.000105691	0.000513653	0.00021892
Lactobacillus mucosae	0.000120934	0.000164207	8.68289e-05	0.000481176	7.84825e-05	0.000108808	0.000153692	8.77566e-05
Lactobacillus casei	7.32934e-05	0.00015326	0.000126297	0.000391312	0.000127719	0.000150586	0.000181635	0.000185421
Lactobacillus paracasei	7.32934e-06	7.663e-05	0.000126297	7.08451e-05	3.47988e-05	3.83479e-05	5.33141e-05	5.61453e-05
Lactobacillus paracollinoides	4.76407e-05	0	5.92015e-05	0.00013646	5.47897e-05	2.74359e-05	4.00775e-05	4.85964e-05
Lactobacillus backii	2.1988e-05	7.663e-05	3.15741e-05	0.000214913	2.36928e-05	3.77244e-05	5.47848e-05	5.52017e-05
Lactobacillus apis	3.2982e-05	0.000109471	3.15741e-05	0.000176875	3.81306e-05	2.49417e-05	0.000190092	7.9264e-05
Lactobacillus heilongjiangensis	2.1988e-05	0	5.52547e-05	0.000279101	2.48034e-05	5.39365e-05	8.53025e-05	4.48219e-05
Lactobacillus pentosus	8.42874e-05	0.000120419	0.000102616	0.000564859	9.95839e-05	0.000112861	0.000177959	0.00010946
Lactobacillus agilis	0.00021988	0.00022989	0.000161817	0.00261747	4.70154e-05	0.000468593	0.000655579	0.000215145
Lactobacillus paraplantarum	4.76407e-05	8.75772e-05	3.55209e-05	0.00026246	2.29524e-05	3.46067e-05	6.65507e-05	2.59495e-05
Lactobacillus kullabergensis	1.46587e-05	1.09471e-05	4.73612e-05	0.00013123	3.22074e-05	2.71241e-05	0.000143396	6.79406e-05
Lactobacillus helsingborgensis	2.1988e-05	1.09471e-05	0	4.27924e-05	9.25501e-06	1.02885e-05	4.48573e-05	2.31187e-05
Lactobacillus sp. wkB8	1.46587e-05	8.75772e-05	3.15741e-05	6.51395e-05	1.92504e-05	1.3718e-05	5.80939e-05	4.29347e-05
Lactobacillus sp. CBA3606	4.03114e-05	0.000120419	3.15741e-05	0.000244392	2.62842e-05	4.55187e-05	5.55202e-05	3.7273e-05
Lactobacillus acidipiscis	0.000234539	0.000317467	9.86692e-05	0.00173737	8.47759e-05	0.000322372	0.000414011	0.000153338
Lactobacillus lindneri	2.93173e-05	8.75772e-05	3.55209e-05	0.000114113	1.40676e-05	3.39831e-05	4.96372e-05	4.01038e-05
Lactobacillus curvatus	0.000117269	0.000197049	8.28821e-05	0.000563908	4.92366e-05	7.79429e-05	0.000123909	6.27507e-05
Lactobacillus sanfranciscensis	5.497e-05	3.28414e-05	1.57871e-05	0.000259132	2.11014e-05	7.76311e-05	0.000108467	5.75608e-05
Lactobacillus parabuchneri	5.86347e-05	3.28414e-05	5.52547e-05	0.000200173	2.66544e-05	2.80594e-05	5.1108e-05	5.09554e-05
Lactobacillus kunkeei	5.86347e-05	7.663e-05	1.18403e-05	0.000171169	1.14762e-05	5.79895e-05	8.64055e-05	2.59495e-05
Lactobacillus gallinarum	8.06227e-05	3.28414e-05	0.000126297	0.000281954	2.44332e-05	1.90181e-05	0.000239729	7.45459e-05
Lactobacillus curieae	3.66467e-05	3.28414e-05	2.76274e-05	0.000107932	2.70246e-05	2.77477e-05	3.7136e-05	2.87804e-05
Lactobacillus farciminis	5.86347e-05	3.28414e-05	1.97338e-05	0.000371343	2.88756e-05	6.67191e-05	0.000114349	5.18991e-05
Lactobacillus amylophilus	4.3976e-05	3.28414e-05	2.76274e-05	0.000111736	2.99862e-05	5.08188e-05	6.98598e-05	5.9448e-05
Lactobacillus sakei	0.000157581	8.75772e-05	0.00014603	0.000854421	7.07083e-05	0.000166486	0.000193401	0.000129276
Lactobacillus kefiranofaciens	0.000135593	7.663e-05	7.89353e-05	0.000456452	4.77558e-05	5.58071e-05	0.000513653	0.000233074
Lactobacillus fuchuensis	5.13054e-05	6.56829e-05	1.97338e-05	0.000167366	2.07312e-05	2.49417e-05	2.72086e-05	2.83086e-05
Lactobacillus crispatus	0.000245533	2.18943e-05	0.000126297	0.000622391	5.99725e-05	6.57838e-05	0.000556305	0.000210899
Lactobacillus sp. CBA3605	7.6958e-05	2.18943e-05	4.34144e-05	0.000292414	1.4808e-05	7.13957e-05	7.46397e-05	6.74688e-05
Lactobacillus sp. D1501	0	0	0.000110509	0.00035898	0	9.10373e-05	1.5075e-05	7.83204e-05
Pediococcus pentosaceus	0.000117269	6.56829e-05	9.47224e-05	0.000538708	6.84871e-05	0.000105691	0.000162884	8.16231e-05
Pediococcus damnosus	3.66467e-05	0.000131366	3.55209e-05	0.000154053	2.44332e-05	4.70775e-05	4.66958e-05	3.53857e-05
Pediococcus claussenii	2.93173e-05	8.75772e-05	2.36806e-05	0.000300022	4.88664e-05	8.29313e-05	0.000108834	7.31305e-05
Pediococcus acidilactici	3.66467e-05	3.28414e-05	2.36806e-05	0.00022775	4.73856e-05	7.73194e-05	9.04501e-05	5.9448e-05
Pediococcus inopinatus	4.03114e-05	3.28414e-05	6.7095e-05	0.000397494	1.25868e-05	8.38666e-05	0.000107363	3.9632e-05
Streptococcus intermedius	6.96287e-05	0.000131366	7.89353e-05	8.65357e-05	5.29387e-05	3.2736e-05	3.19884e-05	7.59613e-05
Streptococcus anginosus	6.5964e-05	9.85243e-05	9.86692e-05	0.000111736	8.21845e-05	0.000100079	0.000101113	0.000117481
Streptococcus constellatus	7.32934e-06	0	2.36806e-05	1.47396e-05	2.66544e-05	1.34062e-05	7.35366e-06	3.53857e-05
Streptococcus equi	9.52814e-05	7.663e-05	0.000161817	8.60602e-05	5.66407e-05	4.05303e-05	3.93421e-05	7.97358e-05
Streptococcus dysgalactiae	3.66467e-05	0.000175154	0.000142084	8.60602e-05	5.59003e-05	2.15122e-05	3.64006e-05	4.76528e-05
Streptococcus suis	0.000432431	0.00148881	0.000331528	0.000420792	0.000668582	0.00251288	0.000550789	0.00280113
Streptococcus sanguinis	0.000146587	0.000142313	9.07756e-05	0.000138837	0.000102545	0.000169916	0.000162516	0.000171739
Streptococcus pneumoniae	5.13054e-05	7.663e-05	2.36806e-05	0.000196845	0.000146599	6.73427e-05	0.000147809	0.000102383
Streptococcus gordonii	0.00010994	9.85243e-05	8.68289e-05	0.000399395	0.000107728	0.000109744	0.000114717	0.000135409
Streptococcus oralis	0.000117269	0.00022989	0.000177604	0.000148347	0.000126979	7.04604e-05	8.71409e-05	8.6813e-05
Streptococcus thermophilus	1.83233e-05	3.28414e-05	3.94677e-05	4.23169e-05	2.9616e-05	4.11539e-05	3.27238e-05	5.9448e-05
Streptococcus uberis	1.46587e-05	1.09471e-05	2.36806e-05	0.000143592	3.1467e-05	7.07722e-05	6.83891e-05	5.89762e-05
Streptococcus merionis	3.66467e-05	0.000120419	7.49886e-05	0.000117917	4.51644e-05	2.55653e-05	3.23561e-05	4.90682e-05
Streptococcus parauberis	2.93173e-05	2.18943e-05	5.1308e-05	0.000104128	4.0722e-05	7.07722e-05	5.99324e-05	5.18991e-05
Streptococcus parasanguinis	7.32934e-06	6.56829e-05	7.10418e-05	0.000102226	3.29478e-05	2.61888e-05	4.48573e-05	3.63293e-05
Streptococcus pyogenes	0.000106275	0.000207996	3.94677e-05	8.79621e-05	0.000135864	0.000107561	0.000105157	0.000154754
Streptococcus salivarius	2.1988e-05	4.37886e-05	9.07756e-05	0.000172596	7.95931e-05	0.00010039	0.000103319	0.000168908
Streptococcus porcinus	5.86347e-05	3.28414e-05	4.73612e-05	9.98488e-05	2.70246e-05	4.45833e-05	5.51525e-05	4.67092e-05
Streptococcus iniae	4.03114e-05	3.28414e-05	1.97338e-05	1.99698e-05	3.25776e-05	2.55653e-05	2.9047e-05	2.83086e-05
Streptococcus cristatus	6.22994e-05	6.56829e-05	0.000102616	9.27168e-05	7.44103e-05	0.000109432	5.88293e-05	0.000106629
Streptococcus sp. oral taxon 431	4.03114e-05	4.37886e-05	2.76274e-05	7.98791e-05	3.62796e-05	2.71241e-05	3.60329e-05	4.48219e-05
Streptococcus pantholopis	6.22994e-05	9.85243e-05	4.34144e-05	9.88979e-05	9.95839e-05	2.83712e-05	4.81665e-05	9.10593e-05
Streptococcus pluranimalium	7.32934e-06	2.18943e-05	3.15741e-05	0.000107932	4.29432e-05	3.92832e-05	5.1108e-05	5.04836e-05
Streptococcus mitis	5.13054e-05	4.37886e-05	8.28821e-05	0.00012077	8.47759e-05	6.76544e-05	5.2211e-05	7.36023e-05
Streptococcus agalactiae	0.000289509	0.000492622	0.000292061	0.000286233	0.000286905	0.000189557	0.000107363	0.000381694
Streptococcus sobrinus	5.86347e-05	2.18943e-05	7.89353e-05	0.000115539	4.14624e-05	3.64773e-05	4.74311e-05	8.25667e-05
Streptococcus halotolerans	1.46587e-05	4.37886e-05	3.94677e-05	5.23018e-05	3.18372e-05	2.52535e-05	4.33866e-05	3.77448e-05
Streptococcus infantarius	0.000161245	9.85243e-05	2.36806e-05	0.000815908	7.21891e-05	0.000207016	0.000223184	9.81364e-05
Streptococcus marmotae	2.56527e-05	3.28414e-05	1.18403e-05	3.42339e-05	3.77604e-05	3.9595e-05	2.05903e-05	5.14272e-05
Streptococcus mutans	4.03114e-05	9.85243e-05	7.89353e-05	5.56301e-05	5.55301e-05	7.45134e-05	8.86116e-05	9.908e-05
Streptococcus sp. I-P16	7.32934e-06	4.37886e-05	7.89353e-06	1.71169e-05	2.2212e-06	8.41783e-06	4.77988e-06	1.13234e-05
Streptococcus pseudopneumoniae	4.3976e-05	0	1.18403e-05	4.75471e-05	3.10968e-05	1.40297e-05	2.64732e-05	2.40623e-05
Streptococcus acidominimus	7.6958e-05	0.000186102	9.86692e-05	0.000254377	0.000178066	5.70542e-05	7.24336e-05	0.000153338
Streptococcus himalayensis	2.93173e-05	9.85243e-05	2.76274e-05	3.80377e-05	2.66544e-05	2.12005e-05	2.72086e-05	3.30267e-05
Streptococcus sp. NPS 308	2.93173e-05	0	3.94677e-06	3.56603e-05	2.25822e-05	1.52768e-05	1.54427e-05	2.54777e-05
Streptococcus pasteurianus	9.16167e-05	0.000295573	5.1308e-05	9.74715e-05	6.25639e-05	8.91667e-05	9.92745e-05	0.000163718
Streptococcus lutetiensis	1.83233e-05	9.85243e-05	2.76274e-05	2.37735e-05	2.48034e-05	6.67191e-05	4.74311e-05	5.18991e-05
Streptococcus australis	0	2.18943e-05	1.57871e-05	5.6581e-05	1.851e-05	1.55886e-05	1.87518e-05	2.64213e-05
Streptococcus ferus	4.03114e-05	6.56829e-05	3.55209e-05	5.08754e-05	3.92412e-05	2.33829e-05	2.42671e-05	4.10474e-05
Streptococcus gallolyticus	0.000230874	0.000821036	0.000126297	7.84527e-05	0.000268765	5.98602e-05	3.08854e-05	0.000156169
Streptococcus sp. oral taxon 064	0	2.18943e-05	0	3.32829e-06	1.07358e-05	3.11772e-06	1.83842e-06	3.77448e-06
Streptococcus sp. I-G2	7.32934e-06	0	1.18403e-05	9.50941e-07	1.4808e-06	4.67657e-06	1.47073e-06	3.30267e-06
Streptococcus sp. A12	3.66467e-06	3.28414e-05	1.57871e-05	2.32981e-05	1.51782e-05	1.27826e-05	6.6183e-06	1.46261e-05
Streptococcus macedonicus	0	0	0	2.56754e-05	1.851e-06	1.74592e-05	1.25012e-05	1.88724e-06
Streptococcus sp. FDAARGOS_192	3.2982e-05	2.18943e-05	7.10418e-05	1.18868e-05	1.18464e-05	5.92366e-06	7.72135e-06	1.27389e-05
Streptococcus equinus	4.03114e-05	8.75772e-05	3.15741e-05	8.65357e-05	1.22166e-05	1.80828e-05	2.97823e-05	7.07714e-06
Streptococcus sp. 'group B'	0	0	0.000473612	0	0.000193245	0	0	0.000469451
Lactococcus lactis	0.000318826	0.00061304	0.000272327	0.000584353	0.000311709	0.00040655	0.000469899	0.000435952
Lactococcus piscium	9.16167e-05	0.000197049	0.000106563	0.000174973	5.99725e-05	7.73194e-05	9.19208e-05	0.000102854
Lactococcus garvieae	5.497e-05	0.000240837	0.00013419	0.000162136	7.62613e-05	0.000154015	0.00023642	0.000161831
Lactococcus raffinolactis	2.56527e-05	6.56829e-05	3.15741e-05	3.66112e-05	2.92458e-05	2.43182e-05	1.65457e-05	4.05756e-05
Enterococcus faecalis	0.00257993	0.00645882	0.0026246	0.00670414	0.00120389	0.000559942	0.000432763	0.00151545
Enterococcus faecium	0.00136692	0.00348119	0.00173658	0.00341483	0.00173957	0.000695874	0.000577263	0.00182732
Enterococcus cecorum	9.52814e-05	6.56829e-05	7.49886e-05	0.000351373	8.95885e-05	0.000189869	0.000114349	0.00023213
Enterococcus mundtii	8.7952e-05	5.47357e-05	5.1308e-05	0.000310958	7.36699e-05	0.000110679	0.000135307	9.908e-05
Enterococcus wangshanyuanii	7.32934e-05	0.00015326	7.49886e-05	0.000290988	8.73673e-05	8.35548e-05	0.000113982	7.50177e-05
Enterococcus hirae	6.5964e-05	2.18943e-05	5.52547e-05	0.000196369	5.96023e-05	6.67191e-05	8.60379e-05	7.07714e-05
Enterococcus thailandicus	9.52814e-05	9.85243e-05	6.31483e-05	0.000200649	4.29432e-05	5.33129e-05	7.72135e-05	6.46379e-05
Enterococcus durans	6.96287e-05	3.28414e-05	0.000110509	0.000411758	5.70109e-05	9.94551e-05	0.000151118	8.9172e-05
Enterococcus casseliflavus	7.32934e-06	7.663e-05	1.97338e-05	0.000117917	1.59186e-05	9.04138e-06	1.98549e-05	1.65133e-05
Enterococcus sp. CR-Ec1	0	1.09471e-05	3.94677e-06	2.23471e-05	4.70154e-05	6.85898e-06	8.08903e-06	7.54895e-06
Enterococcus sp. FDAARGOS_163	7.32934e-06	1.09471e-05	2.76274e-05	9.88979e-05	1.33272e-05	3.67891e-05	5.55202e-05	2.26469e-05
Enterococcus sp. FDAARGOS_375	7.32934e-06	3.28414e-05	3.15741e-05	7.3698e-05	1.73994e-05	2.61888e-05	3.49299e-05	9.43619e-06
Melissococcus plutonius	8.06227e-05	0.00015326	5.92015e-05	0.00011649	6.55255e-05	6.48485e-05	6.7286e-05	8.44539e-05
Vagococcus teuberi	6.22994e-05	8.75772e-05	4.73612e-05	0.000265788	4.36836e-05	9.47786e-05	9.11854e-05	7.26587e-05
Vagococcus penaei	7.6958e-05	8.75772e-05	1.57871e-05	0.000167366	3.77604e-05	5.79895e-05	8.34641e-05	6.22789e-05
Tetragenococcus halophilus	0.000117269	8.75772e-05	0.000110509	0.000313811	8.81077e-05	7.2331e-05	0.000132734	0.000100967
Carnobacterium sp. 17-4	7.6958e-05	8.75772e-05	6.31483e-05	0.000108407	4.4424e-05	4.86364e-05	6.83891e-05	6.51097e-05
Carnobacterium inhibens	6.96287e-05	3.28414e-05	5.92015e-05	0.000193517	4.88664e-05	8.07489e-05	6.21385e-05	4.90682e-05
Carnobacterium maltaromaticum	4.76407e-05	1.09471e-05	0.000138137	0.000341388	4.14624e-05	6.45367e-05	9.70684e-05	7.83204e-05
Carnobacterium divergens	9.16167e-05	7.663e-05	5.1308e-05	0.00019209	3.8871e-05	5.42483e-05	7.20659e-05	6.27507e-05
Carnobacterium sp. CP1	0.000124599	0.000109471	9.86692e-05	0.000152626	6.40447e-05	4.70775e-05	5.95647e-05	6.6997e-05
Jeotgalibaca dankookensis	5.13054e-05	7.663e-05	4.34144e-05	4.1366e-05	3.55392e-05	2.33829e-05	4.55927e-05	5.42581e-05
Jeotgalibaca sp. PTS2502	3.2982e-05	0.000164207	7.49886e-05	0.000170694	3.07266e-05	8.6049e-05	6.21385e-05	7.02996e-05
Marinilactibacillus sp. 15R	0.000102611	0.000120419	0.000102616	0.000563908	4.59048e-05	8.66725e-05	0.000104054	9.20029e-05
Weissella koreensis	6.22994e-05	3.28414e-05	3.94677e-05	0.000193992	3.44286e-05	3.83479e-05	6.03e-05	4.10474e-05
Weissella cibaria	4.03114e-05	3.28414e-05	6.31483e-05	0.000135034	3.1467e-05	2.96183e-05	3.86067e-05	2.78368e-05
Weissella ceti	7.32934e-06	5.47357e-05	1.18403e-05	7.84527e-05	1.88802e-05	3.61655e-05	4.08128e-05	2.50059e-05
Weissella paramesenteroides	3.2982e-05	4.37886e-05	3.15741e-05	0.000231079	1.62888e-05	3.52302e-05	5.40494e-05	3.20831e-05
Weissella jogaejeotgali	5.13054e-05	1.09471e-05	1.18403e-05	0.000253426	2.70246e-05	4.24009e-05	5.69909e-05	4.90682e-05
Leuconostoc gelidum	4.03114e-05	6.56829e-05	2.76274e-05	0.000105079	2.18418e-05	4.80128e-05	6.83891e-05	4.38783e-05
Leuconostoc mesenteroides	5.86347e-05	0	3.94677e-05	0.000159283	7.18189e-05	2.5877e-05	4.33866e-05	4.954e-05
Leuconostoc sp. C2	0	0	0	3.2332e-05	3.10968e-05	3.14889e-05	2.68409e-05	5.89762e-05
Leuconostoc lactis	2.56527e-05	4.37886e-05	3.15741e-05	0.000113637	1.55484e-05	1.55886e-05	3.34592e-05	1.9816e-05
Leuconostoc carnosum	3.66467e-05	1.09471e-05	2.76274e-05	0.000107932	1.40676e-05	2.93065e-05	4.5225e-05	3.25549e-05
Leuconostoc garlicum	4.03114e-05	2.18943e-05	1.57871e-05	0.000134558	2.29524e-05	2.68124e-05	4.4122e-05	9.43619e-06
Leuconostoc suionicum	1.0994e-05	0	2.76274e-05	2.28226e-05	1.40676e-05	1.12238e-05	1.91195e-05	1.65133e-05
Leuconostoc citreum	5.497e-05	5.47357e-05	8.28821e-05	0.000221094	2.4063e-05	2.71241e-05	4.30189e-05	2.59495e-05
Leuconostoc kimchii	0	0	0	1.23622e-05	2.4063e-05	2.40064e-05	0	0
Oenococcus kitaharae	2.93173e-05	5.47357e-05	5.52547e-05	6.08603e-05	3.03564e-05	2.463e-05	2.09579e-05	4.52937e-05
Oenococcus oeni	4.76407e-05	1.09471e-05	3.55209e-05	2.47245e-05	4.14624e-05	3.05536e-05	1.72811e-05	4.67092e-05
Aerococcus urinae	4.03114e-05	1.09471e-05	4.34144e-05	0.000107932	6.25639e-05	4.30245e-05	5.03726e-05	5.89762e-05
Aerococcus christensenii	5.497e-05	3.28414e-05	3.94677e-05	0.000113162	6.62659e-05	6.70309e-05	4.04451e-05	5.37863e-05
Aerococcus sanguinicola	3.2982e-05	2.18943e-05	3.15741e-05	9.31923e-05	5.66407e-05	4.98835e-05	6.03e-05	7.78486e-05
Aerococcus urinaeequi	2.1988e-05	4.37886e-05	3.15741e-05	3.42339e-05	1.77696e-05	2.40064e-05	2.68409e-05	3.39703e-05
Aerococcus urinaehominis	2.93173e-05	2.18943e-05	2.76274e-05	7.46489e-05	3.85008e-05	3.33596e-05	2.53701e-05	3.25549e-05
Aerococcus viridans	5.13054e-05	0.000142313	9.07756e-05	0.000416512	4.22028e-05	3.61655e-05	5.66232e-05	5.37863e-05
Lactobacillales bacterium	2.93173e-05	6.56829e-05	2.76274e-05	0.000125049	2.88756e-05	4.52069e-05	6.25061e-05	5.23709e-05
Selenomonas ruminantium	0.000304167	0.00045978	0.000438091	0.000207305	0.000356133	0.000219487	0.000175753	0.000374145
Selenomonas sputigena	0.000161245	0.000328414	0.000177604	0.000124573	0.00024026	0.000108185	9.92745e-05	0.00019297
Selenomonas sp. oral taxon 126	8.42874e-05	0.000109471	0.000209179	8.8913e-05	0.000191764	0.000101326	7.68458e-05	0.00014862
Selenomonas sp. oral taxon 920	9.52814e-05	0.000164207	0.000161817	9.65206e-05	0.000178066	0.000114108	0.000120232	0.000156641
Selenomonas sp. oral taxon 136	0.000157581	0.000317467	0.00014603	6.60904e-05	0.000156965	0.00012845	0.000101481	0.000180703
Selenomonas sp. oral taxon 478	0.00010994	0.000109471	0.000228912	0.000164513	0.000253957	0.000197351	0.000121703	0.000201935
Megamonas hypermegale	0.000106275	0.000328414	0.000165764	6.70414e-05	0.000235077	8.72961e-05	9.78037e-05	0.00014862
Pelosinus sp. UFO1	0.000128263	0.000131366	0.000106563	4.75471e-05	6.84871e-05	5.36247e-05	4.81665e-05	9.57774e-05
Pelosinus fermentans	0.000106275	0.000339362	0.00014603	7.75017e-05	8.77375e-05	6.8278e-05	4.85342e-05	0.000142015
Megasphaera elsdenii	0.000311497	0.000415992	0.000292061	0.00024249	0.000440538	0.000195481	0.000197814	0.000353857
Dialister sp. Marseille-P5638	0.000150251	8.75772e-05	0.000165764	4.42188e-05	0.000119575	4.98835e-05	5.55202e-05	0.000107101
Dialister pneumosintes	2.1988e-05	0.000120419	6.7095e-05	3.42339e-05	5.77513e-05	2.71241e-05	2.68409e-05	7.83204e-05
Veillonella parvula	6.5964e-05	0.000109471	0.000153924	2.47245e-05	7.81123e-05	0.000109432	5.47848e-05	0.000132579
Veillonella rodentium	5.497e-05	0.00015326	0.000102616	5.70565e-05	7.14487e-05	7.38899e-05	4.19159e-05	9.34183e-05
Negativicoccus massiliensis	5.497e-05	7.663e-05	8.68289e-05	5.51546e-05	9.40309e-05	5.42483e-05	3.05177e-05	8.58693e-05
Acidaminococcus fermentans	0.00032982	0.000558305	0.000449931	0.000151675	0.00048015	0.000266565	0.000177959	0.000398207
Acidaminococcus intestini	0.000102611	0.000405044	0.000185498	0.000120294	0.000194355	7.07722e-05	5.03726e-05	0.000195801
Parvimonas micra	0.000245533	0.000186102	9.86692e-05	7.75017e-05	0.000143638	0.000231646	0.000144867	0.00025289
Finegoldia magna	0.000194227	0.000109471	8.68289e-05	0.000104604	0.000126979	0.000190492	0.000136778	0.000223166
Anaerococcus mediterraneensis	0.000106275	0.000197049	5.1308e-05	5.13508e-05	0.000112911	7.70076e-05	6.39769e-05	0.000108988
Anaerococcus prevotii	6.22994e-05	2.18943e-05	5.92015e-05	3.80377e-05	5.21982e-05	7.38899e-05	5.80939e-05	0.000105214
Murdochiella vaginalis	0.000359137	0.00053641	0.00025654	0.000266739	0.000470154	0.000244429	0.000184209	0.000511442
Peptoniphilus sp. ING2-D1G	6.22994e-05	0.000197049	5.52547e-05	3.70867e-05	8.66269e-05	9.32197e-05	6.03e-05	0.000109932
Gottschalkia acidurici	0.00016491	0.000218943	0.00014603	6.60904e-05	8.66269e-05	0.000138115	0.00011104	0.000181647
Ezakiella massiliensis	3.66467e-05	0.00015326	3.55209e-05	5.13508e-05	0.000101805	9.35315e-05	5.25787e-05	7.21869e-05
Faecalibaculum rodentium	0.00212551	0.00176249	0.00252198	0.000571991	0.00374717	0.000680909	0.00127549	0.00120264
Erysipelothrix rhusiopathiae	5.497e-05	0.000109471	0.000118403	2.90037e-05	0.000111801	9.63374e-05	7.05952e-05	0.000111819
Erysipelothrix larvae	9.52814e-05	3.28414e-05	8.28821e-05	3.89886e-05	7.44103e-05	3.99068e-05	3.93421e-05	5.42581e-05
Turicibacter sp. H121	0.00588546	0.00147786	0.00377311	0.000222996	0.00308784	8.97902e-05	8.53025e-05	0.000136825
Faecalitalea cylindroides	0.000916167	0.00246311	0.00187471	0.000556776	0.00145859	0.00039065	0.000523948	0.00107242
Erysipelotrichaceae bacterium I46	0	0	0	0	0	0	0	0.00159189
Ndongobacter massiliensis	0.000245533	0.000755353	0.000386783	0.000218241	0.000333921	0.000144038	7.79488e-05	0.000303845
endosymbiont 'TC1' of Trimyema compressum	6.5964e-05	4.37886e-05	5.1308e-05	4.18414e-05	4.66452e-05	8.16842e-05	5.84616e-05	9.53055e-05
Limnochorda pilosa	0.000146587	0.000284626	0.000153924	0.000106505	0.000180658	0.000118785	0.000108467	0.000170795
Streptomyces lividans	0	0	0	0	0.000211014	9.35315e-07	0	1.88724e-06
Streptomyces globisporus	6.5964e-05	7.663e-05	5.52547e-05	2.47245e-05	6.55255e-05	4.45833e-05	4.63281e-05	4.15192e-05
Streptomyces griseus	4.3976e-05	1.09471e-05	2.76274e-05	4.51697e-05	8.14441e-05	7.2331e-05	0.000101113	6.32225e-05
Streptomyces anulatus	5.13054e-05	4.37886e-05	5.1308e-05	4.89735e-05	5.33089e-05	4.83246e-05	2.75762e-05	3.82166e-05
Streptomyces sp. RTd22	0.000113605	3.28414e-05	0.000157871	7.98791e-05	0.000135123	9.29079e-05	9.89068e-05	0.00010946
Streptomyces venezuelae	0.000120934	0.00015326	0.000106563	0.000117441	0.000158816	9.60257e-05	6.25061e-05	8.87002e-05
Streptomyces chartreusis	0.000139257	0.000207996	9.86692e-05	0.000178302	0.000232856	0.000168357	0.000110673	0.000157584
Streptomyces niveus	0.000124599	0.000175154	0.000161817	0.000180203	0.000181768	8.26195e-05	9.33915e-05	0.000152866
Streptomyces pactum	0.000124599	0.00015326	0.000221019	0.000171645	0.000235818	9.78963e-05	9.04501e-05	0.000156169
Streptomyces albulus	9.52814e-05	0.000109471	0.000114456	0.000126	0.000193245	6.20426e-05	5.84616e-05	0.000120783
Streptomyces lydicus	0.000168575	0.000273679	9.47224e-05	0.000121245	0.000228043	0.000182075	0.0001206	0.000142015
Streptomyces lincolnensis	5.497e-05	0	2.76274e-05	4.80225e-05	9.77329e-05	9.16609e-05	8.67732e-05	9.24747e-05
Streptomyces albus	0.000150251	0.000207996	0.000213125	0.000253426	0.000303934	0.000152768	0.000186415	0.000253834
Streptomyces sp. TLI_053	0.000106275	0.000109471	0.000118403	8.27319e-05	0.000113652	8.10606e-05	5.40494e-05	6.6997e-05
Streptomyces glaucescens	4.76407e-05	8.75772e-05	3.94677e-05	5.6581e-05	6.29341e-05	1.80828e-05	1.94872e-05	3.77448e-05
Streptomyces bingchenggensis	7.6958e-05	0.000142313	0.000114456	7.13206e-05	0.00011106	8.07489e-05	5.07403e-05	6.88842e-05
Streptomyces cattleya	0.000135593	2.18943e-05	0.000114456	5.89584e-05	8.58865e-05	3.30478e-05	2.42671e-05	3.7273e-05
Streptomyces sp. CdTB01	7.32934e-05	0.000120419	8.28821e-05	5.61055e-05	0.000102175	6.45367e-05	5.07403e-05	6.36943e-05
Streptomyces scabiei	8.42874e-05	0.00015326	3.94677e-05	5.13508e-05	8.47759e-05	3.36713e-05	3.27238e-05	5.75608e-05
Streptomyces violaceusniger	2.1988e-05	0.00015326	4.73612e-05	2.4249e-05	5.92321e-05	8.26195e-05	3.86067e-05	4.52937e-05
Streptomyces antibioticus	5.13054e-05	4.37886e-05	3.15741e-05	2.75773e-05	7.10785e-05	2.08887e-05	1.06628e-05	3.63293e-05
Streptomyces alfalfae	8.7952e-05	4.37886e-05	7.89353e-05	6.18112e-05	9.66223e-05	6.85898e-05	4.44897e-05	5.85044e-05
Streptomyces hygroscopicus	0.000172239	0.000207996	0.000157871	0.000160709	0.000195836	6.1419e-05	6.39769e-05	0.000132579
Streptomyces sp. 4F	9.8946e-05	0.000142313	0.000118403	0.000104604	0.000154003	6.26661e-05	6.58153e-05	0.000105685
Streptomyces peucetius	2.93173e-05	6.56829e-05	1.97338e-05	3.32829e-05	7.40401e-05	5.92366e-05	3.7136e-05	5.04836e-05
Streptomyces sp. Tue 6075	7.6958e-05	3.28414e-05	2.36806e-05	2.94792e-05	5.55301e-05	3.33596e-05	2.16933e-05	2.54777e-05
Streptomyces sviceus	8.7952e-05	4.37886e-05	0.000102616	6.13357e-05	6.40447e-05	5.20659e-05	3.78714e-05	4.90682e-05
Streptomyces davaonensis	0.000102611	0.000164207	5.92015e-05	0.00012077	7.21891e-05	3.99068e-05	3.97098e-05	5.42581e-05
Streptomyces vietnamensis	4.03114e-05	0.000109471	2.76274e-05	7.13206e-05	7.95931e-05	2.89948e-05	3.19884e-05	4.34065e-05
Streptomyces ambofaciens	4.03114e-05	4.37886e-05	5.1308e-05	5.94338e-05	6.47851e-05	3.24242e-05	2.64732e-05	4.62373e-05
Streptomyces katrae	5.86347e-05	7.663e-05	2.76274e-05	3.80377e-05	7.55209e-05	7.13957e-05	6.32415e-05	6.03916e-05
Streptomyces formicae	5.86347e-05	0.000120419	6.7095e-05	8.79621e-05	9.55117e-05	7.10839e-05	8.8244e-05	0.000102383
Streptomyces pristinaespiralis	5.86347e-05	3.28414e-05	2.36806e-05	4.51697e-05	5.62705e-05	2.12005e-05	1.69134e-05	3.82166e-05
Streptomyces sp. CMB-StM0423	2.56527e-05	8.75772e-05	5.52547e-05	4.80225e-05	7.47805e-05	5.76778e-05	3.34592e-05	4.57655e-05
Streptomyces lavendulae	5.497e-05	9.85243e-05	5.52547e-05	6.70414e-05	0.00011143	7.66958e-05	5.51525e-05	6.36943e-05
Streptomyces pluripotens	6.22994e-05	7.663e-05	6.7095e-05	3.18565e-05	6.81169e-05	0.00010382	4.77988e-05	5.89762e-05
Streptomyces actuosus	2.56527e-05	3.28414e-05	3.15741e-05	4.89735e-05	8.21845e-05	2.99301e-05	3.34592e-05	5.61453e-05
Streptomyces sp. NEAU-S7GS2	0.000102611	3.28414e-05	9.07756e-05	5.03999e-05	8.73673e-05	5.61189e-05	5.2211e-05	6.13352e-05
Streptomyces rubrolavendulae	5.86347e-05	6.56829e-05	3.15741e-05	3.37584e-05	8.36653e-05	1.93298e-05	1.28689e-05	3.53857e-05
Streptomyces clavuligerus	0.000117269	0.000218943	8.28821e-05	3.66112e-05	8.77375e-05	1.93298e-05	1.5075e-05	5.14272e-05
Streptomyces puniciscabiei	4.3976e-05	2.18943e-05	7.10418e-05	5.42037e-05	5.66407e-05	4.17774e-05	2.38994e-05	4.38783e-05
Streptomyces fulvissimus	8.06227e-05	5.47357e-05	5.1308e-05	1.90188e-05	6.62659e-05	4.67657e-05	3.56653e-05	4.954e-05
Streptomyces collinus	2.93173e-05	4.37886e-05	5.92015e-05	4.56452e-05	7.10785e-05	2.99301e-05	2.53701e-05	3.30267e-05
Streptomyces griseochromogenes	3.2982e-05	9.85243e-05	2.76274e-05	5.37282e-05	6.77467e-05	3.30478e-05	3.08854e-05	5.56735e-05
Streptomyces lunaelactis	5.13054e-05	6.56829e-05	3.55209e-05	3.42339e-05	5.62705e-05	2.43182e-05	1.43396e-05	3.25549e-05
Streptomyces alboflavus	0.000135593	0.000175154	0.000181551	8.93885e-05	0.000161778	4.14656e-05	4.70634e-05	8.49257e-05
Streptomyces sp. SCSIO 03032	7.6958e-05	8.75772e-05	8.28821e-05	3.70867e-05	6.33043e-05	6.36014e-05	4.22836e-05	5.52017e-05
Streptomyces xinghaiensis	8.42874e-05	3.28414e-05	7.49886e-05	4.18414e-05	7.88527e-05	3.36713e-05	2.24287e-05	4.76528e-05
Streptomyces sp. SirexAA-E	4.76407e-05	5.47357e-05	4.34144e-05	2.09207e-05	5.36791e-05	3.74126e-05	2.53701e-05	3.9632e-05
Streptomyces sp. fd1-xmd	0.000124599	8.75772e-05	7.49886e-05	4.42188e-05	6.07129e-05	4.20892e-05	5.58878e-05	5.99198e-05
Streptomyces sp. 2323.1	3.2982e-05	4.37886e-05	3.94677e-05	2.56754e-05	5.81215e-05	4.67657e-05	2.2061e-05	4.62373e-05
Streptomyces sp. XZHG99	4.3976e-05	4.37886e-05	1.57871e-05	3.04301e-05	5.40493e-05	6.04837e-05	2.75762e-05	4.57655e-05
Streptomyces parvulus	8.42874e-05	9.85243e-05	6.7095e-05	4.65961e-05	6.77467e-05	3.14889e-05	2.57378e-05	4.29347e-05
Streptomyces avermitilis	3.2982e-05	9.85243e-05	5.92015e-05	4.89735e-05	7.99633e-05	8.97902e-05	3.97098e-05	6.9356e-05
Streptomyces nodosus	6.5964e-05	4.37886e-05	0.000126297	6.08603e-05	5.62705e-05	4.55187e-05	3.56653e-05	4.57655e-05
Streptomyces sp. SAT1	5.86347e-05	8.75772e-05	6.31483e-05	5.13508e-05	8.07037e-05	3.46067e-05	2.97823e-05	4.81246e-05
Streptomyces sp. 3214.6	4.76407e-05	5.47357e-05	3.55209e-05	6.03848e-05	6.07129e-05	2.55653e-05	2.38994e-05	6.41661e-05
Streptomyces sp. SM18	5.86347e-05	2.18943e-05	8.28821e-05	3.66112e-05	7.25593e-05	6.39132e-05	3.27238e-05	3.49139e-05
Streptomyces reticuli	5.497e-05	2.18943e-05	5.52547e-05	4.27924e-05	0.000115503	6.45367e-05	4.19159e-05	5.99198e-05
Streptomyces sp. WAC00288	3.66467e-05	7.663e-05	6.7095e-05	9.50941e-05	0.000109579	0.000104755	4.77988e-05	6.08634e-05
Streptomyces sp. TN58	5.497e-05	8.75772e-05	3.15741e-05	5.42037e-05	5.44195e-05	4.6454e-05	3.38268e-05	4.48219e-05
Streptomyces roseochromogenus	0.000106275	3.28414e-05	3.94677e-05	2.99547e-05	7.51507e-05	3.14889e-05	2.24287e-05	5.99198e-05
Streptomyces sp. CNQ-509	6.22994e-05	8.75772e-05	7.49886e-05	5.51546e-05	6.40447e-05	6.60956e-05	3.7136e-05	5.9448e-05
Streptomyces sp. Mg1	2.93173e-05	0.000109471	3.55209e-05	4.1366e-05	0.000106618	3.5542e-05	2.68409e-05	4.52937e-05
Streptomyces sp. P3	4.3976e-05	4.37886e-05	5.52547e-05	7.41734e-05	5.66407e-05	2.71241e-05	2.57378e-05	4.43501e-05
Streptomyces sp. CCM_MD2014	5.86347e-05	0.000197049	5.52547e-05	6.41885e-05	4.51644e-05	2.36946e-05	2.05903e-05	4.48219e-05
Streptomyces violaceoruber	2.56527e-05	8.75772e-05	2.76274e-05	4.46942e-05	6.18235e-05	1.83945e-05	2.64732e-05	4.24629e-05
Streptomyces albireticuli	0.000106275	9.85243e-05	0.000157871	5.08754e-05	9.81031e-05	3.05536e-05	3.38268e-05	4.76528e-05
Streptomyces spongiicola	8.42874e-05	3.28414e-05	6.7095e-05	3.75622e-05	5.70109e-05	1.99534e-05	1.28689e-05	4.10474e-05
Streptomyces sp. S8	9.16167e-05	5.47357e-05	9.47224e-05	2.99547e-05	6.66361e-05	1.46533e-05	2.2061e-05	3.44421e-05
Streptomyces coelicolor	0.000113605	0.000197049	0	3.85131e-05	4.73856e-05	3.42949e-06	0	5.00118e-05
Streptomyces sampsonii	0.00010994	9.85243e-05	4.34144e-05	3.13811e-05	6.21937e-05	1.65239e-05	1.36043e-05	2.35905e-05
Streptomyces sp. HNM0039	5.497e-05	3.28414e-05	1.57871e-05	3.99395e-05	4.9977e-05	0.000113173	6.47122e-05	8.53975e-05
Streptomyces sp. 452	4.76407e-05	5.47357e-05	7.89353e-05	7.3698e-05	9.47713e-05	3.74126e-05	2.79439e-05	5.7089e-05
Streptomyces noursei	4.3976e-05	6.56829e-05	1.57871e-05	5.18263e-05	5.33089e-05	4.48951e-05	1.87518e-05	9.01156e-05
Streptomyces sp. CFMR 7	3.2982e-05	9.85243e-05	5.1308e-05	6.94187e-05	6.99679e-05	1.15356e-05	1.94872e-05	3.77448e-05
Streptomyces cyaneogriseus	3.2982e-05	0.000120419	0.000106563	3.04301e-05	7.66315e-05	0.000113173	8.71409e-05	7.64332e-05
Streptomyces sp. 769	3.66467e-05	2.18943e-05	2.36806e-05	5.56301e-05	5.44195e-05	1.87063e-05	2.38994e-05	2.9724e-05
Streptomyces gilvosporeus	0.000117269	5.47357e-05	0.000114456	5.18263e-05	6.47851e-05	2.99301e-05	3.08854e-05	3.7273e-05
Streptomyces sp. CLI2509	8.42874e-05	5.47357e-05	2.36806e-05	7.32225e-05	6.95977e-05	4.02185e-05	4.70634e-05	6.18071e-05
Streptomyces autolyticus	3.66467e-05	0	4.34144e-05	1.33132e-05	5.21982e-05	0.000191428	8.16257e-05	5.37863e-05
Streptomyces sp. MOE7	3.2982e-05	8.75772e-05	4.73612e-05	3.51848e-05	2.7765e-05	4.08421e-05	3.7136e-05	6.03916e-05
Streptomyces sp. 3211	0.000131928	0.000197049	0.000165764	0.000116015	0.000161037	2.30711e-05	5.69909e-05	8.82284e-05
Streptomyces xiamenensis	2.56527e-05	6.56829e-05	5.52547e-05	5.6581e-05	8.18143e-05	3.49184e-05	4.92695e-05	6.41661e-05
Streptomyces leeuwenhoekii	8.7952e-05	7.663e-05	0.000149977	6.32376e-05	7.81123e-05	0.000156509	9.15531e-05	5.61453e-05
Streptomyces sp. M56	3.2982e-05	0.000142313	4.34144e-05	8.22564e-05	0.000118834	1.7771e-05	2.83116e-05	4.85964e-05
Streptomyces sp. FR-008	0	0	4.34144e-05	3.09056e-05	3.22074e-05	0	4.4122e-06	1.7457e-05
Streptomyces sp. Tu6071	3.66467e-05	9.85243e-05	0	3.13811e-05	4.2573e-05	0.000236323	2.42671e-05	2.87804e-05
Streptomyces sp. Sge12	0.000293173	4.37886e-05	0.000248646	0.000135034	8.88481e-05	0.000157756	0.00010001	0.000118896
Streptomyces sp. 2114.2	5.13054e-05	0	0.000189445	4.42188e-05	0.000116243	4.3648e-06	4.48573e-05	4.19911e-05
Streptomyces sp. PVA 94-07	0	0	0	0	8.51461e-05	1.68357e-05	0	5.14272e-05
Streptomyces sp. GBA 94-10	0	0.00015326	0	0	5.29387e-05	5.30012e-06	1.43396e-05	9.43619e-06
Streptomyces malaysiensis	9.16167e-05	9.85243e-05	6.7095e-05	5.6581e-05	5.10876e-05	6.5472e-06	1.83842e-05	2.40623e-05
Streptomyces sp. PAMC 26508	5.86347e-05	0	0.000118403	3.61358e-05	2.85054e-05	4.80128e-05	7.90519e-05	6.9356e-05
Streptomyces pratensis	0	0.00015326	0.000118403	0.00013646	0.000111801	0.000226346	0.000119129	7.50177e-05
Streptomyces sp. SM17	0	0	0	0	1.22166e-05	0	6.6183e-06	2.68931e-05
Kitasatospora sp. MMS16-BH015	0.000128263	0.000142313	4.73612e-05	9.7947e-05	0.000134013	0.000110367	5.2211e-05	9.57774e-05
Kitasatospora setae	0.000120934	0.000109471	9.07756e-05	9.08149e-05	0.000131421	0.00011785	6.43446e-05	9.34183e-05
Kitasatospora aureofaciens	6.22994e-05	8.75772e-05	5.52547e-05	8.36828e-05	0.000149931	4.3648e-05	2.79439e-05	5.23709e-05
Kitasatospora albolonga	5.13054e-05	6.56829e-05	2.36806e-05	9.41432e-05	0.000150672	4.14656e-05	5.2211e-05	8.20949e-05
Corynebacterium diphtheriae	3.66467e-05	2.18943e-05	2.76274e-05	4.75471e-05	5.99725e-05	6.45367e-05	6.36092e-05	7.26587e-05
Corynebacterium atypicum	3.2982e-05	6.56829e-05	1.57871e-05	2.23471e-05	6.77467e-05	3.67891e-05	4.22836e-05	5.75608e-05
Corynebacterium terpenotabidum	6.22994e-05	0.000109471	2.76274e-05	3.32829e-05	5.14578e-05	6.32896e-05	4.11805e-05	4.01038e-05
Corynebacterium humireducens	4.3976e-05	4.37886e-05	3.15741e-05	3.75622e-05	5.33089e-05	0.000102573	0.000103319	9.34183e-05
Corynebacterium doosanense	5.86347e-05	1.09471e-05	6.31483e-05	5.18263e-05	6.70063e-05	0.000103196	8.19933e-05	7.54895e-05
Corynebacterium marinum	4.76407e-05	3.28414e-05	3.94677e-05	1.75924e-05	5.36791e-05	1.52768e-05	1.25012e-05	2.83086e-05
Corynebacterium imitans	4.03114e-05	5.47357e-05	5.52547e-05	2.51999e-05	5.96023e-05	3.33596e-05	2.83116e-05	5.42581e-05
Corynebacterium sphenisci	7.32934e-05	6.56829e-05	8.28821e-05	4.42188e-05	0.000106248	6.11072e-05	3.30915e-05	6.46379e-05
Corynebacterium frankenforstense	7.32934e-05	4.37886e-05	9.07756e-05	8.1781e-05	9.62521e-05	4.11539e-05	2.86793e-05	6.13352e-05
Corynebacterium uterequi	5.86347e-05	5.47357e-05	6.31483e-05	2.99547e-05	6.40447e-05	8.04371e-05	6.32415e-05	5.52017e-05
Corynebacterium striatum	6.22994e-05	0	0.000189445	6.4664e-05	8.32951e-05	8.69843e-05	4.48573e-05	6.27507e-05
Corynebacterium stationis	2.56527e-05	2.18943e-05	2.36806e-05	1.75924e-05	2.99862e-05	1.59004e-05	1.54427e-05	1.41543e-05
Corynebacterium phocae	1.0994e-05	2.18943e-05	4.34144e-05	2.18717e-05	3.77604e-05	2.96183e-05	1.72811e-05	3.30267e-05
Corynebacterium aurimucosum	1.0994e-05	2.18943e-05	2.36806e-05	3.94641e-05	5.1828e-05	1.02885e-05	1.02951e-05	2.7365e-05
Corynebacterium urealyticum	7.32934e-05	0.000273679	0.00013419	0.000179728	0.000175845	0.000132815	7.75811e-05	0.00017457
Corynebacterium resistens	6.22994e-05	5.47357e-05	7.10418e-05	2.32981e-05	6.33043e-05	4.27127e-05	6.83891e-05	6.6997e-05
Corynebacterium epidermidicanis	1.83233e-05	1.09471e-05	1.97338e-05	3.42339e-05	1.77696e-05	2.27593e-05	1.87518e-05	2.17032e-05
Corynebacterium provencense	3.2982e-05	3.28414e-05	2.76274e-05	2.51999e-05	5.81215e-05	3.80361e-05	3.7136e-05	5.33145e-05
Corynebacterium ureicelerivorans	8.42874e-05	0.000120419	3.94677e-05	2.99547e-05	5.81215e-05	2.77477e-05	3.015e-05	4.15192e-05
Corynebacterium maris	3.66467e-05	3.28414e-05	6.31483e-05	2.99547e-05	4.84962e-05	1.12238e-05	1.69134e-05	2.12314e-05
Corynebacterium jeikeium	0.000183233	0.000218943	0.000126297	0.000177826	0.00016696	0.000170539	8.38318e-05	0.000222694
Corynebacterium ulcerans	9.16167e-05	8.75772e-05	5.1308e-05	4.1366e-05	5.99725e-05	1.90181e-05	2.3164e-05	5.18991e-05
Corynebacterium cystitidis	2.56527e-05	2.18943e-05	1.18403e-05	5.27772e-05	6.88573e-05	3.52302e-05	4.37543e-05	6.36943e-05
Corynebacterium halotolerans	2.56527e-05	3.28414e-05	1.97338e-05	2.51999e-05	5.1828e-05	2.49417e-05	1.94872e-05	2.35905e-05
Corynebacterium glyciniphilum	2.56527e-05	3.28414e-05	3.15741e-05	3.47094e-05	5.51599e-05	4.42716e-05	3.60329e-05	5.18991e-05
Corynebacterium camporealensis	2.93173e-05	5.47357e-05	1.97338e-05	4.51697e-05	2.66544e-05	1.93298e-05	1.28689e-05	2.31187e-05
Corynebacterium ammoniagenes	2.1988e-05	0	7.89353e-06	1.71169e-05	1.33272e-05	1.0912e-05	9.92745e-06	2.02878e-05
Corynebacterium sp. 2183	3.66467e-06	1.09471e-05	3.94677e-06	1.04604e-05	2.44332e-05	1.30944e-05	2.27964e-05	3.11394e-05
Corynebacterium efficiens	4.03114e-05	0	3.15741e-05	2.85282e-05	4.4424e-05	3.05536e-05	3.45622e-05	5.37863e-05
Corynebacterium falsenii	6.22994e-05	0.000131366	4.73612e-05	4.89735e-05	0.000107358	0.000151209	0.00014597	0.000159472
Corynebacterium genitalium	2.93173e-05	6.56829e-05	5.52547e-05	2.71018e-05	6.92275e-05	3.30478e-05	2.53701e-05	3.58575e-05
Corynebacterium mycetoides	2.56527e-05	3.28414e-05	4.34144e-05	2.56754e-05	4.40538e-05	1.71474e-05	2.35317e-05	2.64213e-05
Corynebacterium mustelae	3.2982e-05	7.663e-05	1.57871e-05	2.32981e-05	2.07312e-05	1.68357e-05	1.13982e-05	2.26469e-05
Corynebacterium glutamicum	0.000263856	0.000197049	0.000244699	0.000265313	0.000433875	0.000176775	0.000179797	0.000366124
Corynebacterium pseudotuberculosis	8.42874e-05	2.18943e-05	0	2.32981e-05	3.62796e-05	1.21591e-05	1.13982e-05	2.17032e-05
Corynebacterium crudilactis	2.93173e-05	7.663e-05	3.94677e-05	2.66264e-05	5.47897e-05	4.27127e-05	2.13256e-05	3.7273e-05
Corynebacterium deserti	1.0994e-05	1.09471e-05	1.97338e-05	1.75924e-05	1.44378e-05	2.02652e-05	1.47073e-05	2.21751e-05
Corynebacterium lactis	1.46587e-05	4.37886e-05	7.89353e-06	1.33132e-05	2.73948e-05	1.3718e-05	9.19208e-06	2.40623e-05
Corynebacterium variabile	3.66467e-05	9.85243e-05	3.55209e-05	0.000174973	0.000180288	0.000158692	0.000126483	0.000140127
Corynebacterium vitaeruminis	3.66467e-05	7.663e-05	1.97338e-05	3.28075e-05	4.8126e-05	3.36713e-05	2.83116e-05	4.05756e-05
Corynebacterium riegelii	1.46587e-05	5.47357e-05	1.97338e-05	2.18717e-05	2.62842e-05	3.5542e-05	3.86067e-05	6.51097e-05
Corynebacterium testudinoris	1.46587e-05	0	1.97338e-05	2.4249e-05	6.14533e-05	2.12005e-05	2.9047e-05	2.50059e-05
Corynebacterium sp. 2184	2.1988e-05	5.47357e-05	3.94677e-05	2.32981e-05	3.10968e-05	1.06002e-05	7.35366e-06	2.12314e-05
Corynebacterium singulare	2.56527e-05	0	7.10418e-05	4.89735e-05	5.14578e-05	7.42016e-05	7.46397e-05	9.05874e-05
Corynebacterium sp. NML98-0116	2.56527e-05	0	2.76274e-05	3.18565e-05	4.51644e-05	5.51836e-05	3.7136e-05	4.7181e-05
Corynebacterium simulans	7.6958e-05	6.56829e-05	6.7095e-05	9.7947e-05	9.66223e-05	0.000125644	9.85391e-05	0.00012267
Corynebacterium callunae	3.2982e-05	0	2.36806e-05	4.9449e-05	1.2957e-05	5.30012e-06	4.4122e-06	1.41543e-05
Corynebacterium glaucum	1.0994e-05	2.18943e-05	3.15741e-05	5.56301e-05	5.25685e-05	2.43182e-05	1.25012e-05	3.53857e-05
Corynebacterium kroppenstedtii	3.2982e-05	0	5.52547e-05	2.47245e-05	2.81352e-05	1.93298e-05	9.19208e-06	3.53857e-05
Corynebacterium argentoratense	2.1988e-05	1.09471e-05	3.55209e-05	4.75471e-06	3.1467e-05	2.12005e-05	3.015e-05	3.01958e-05
Corynebacterium sp. ATCC 6931	1.0994e-05	1.09471e-05	0	5.70565e-06	1.55484e-05	1.02885e-05	5.51525e-06	1.65133e-05
Corynebacterium flavescens	1.46587e-05	4.37886e-05	3.15741e-05	2.71018e-05	5.1828e-05	3.18007e-05	1.87518e-05	2.92522e-05
Corynebacterium kutscheri	1.83233e-05	4.37886e-05	1.57871e-05	8.32074e-05	5.14578e-05	1.27826e-05	1.69134e-05	2.9724e-05
Corynebacterium aquilae	2.93173e-05	4.37886e-05	3.94677e-05	2.47245e-05	3.66498e-05	5.64307e-05	7.16982e-05	7.54895e-05
Corynebacterium minutissimum	2.93173e-05	0	1.57871e-05	1.99698e-05	3.702e-05	2.55653e-05	1.10305e-05	3.49139e-05
Corynebacterium casei	3.2982e-05	0	2.76274e-05	3.37584e-05	1.88802e-05	7.70076e-05	0.000103319	9.01156e-05
Corynebacterium timonense	4.3976e-05	7.663e-05	3.55209e-05	4.08905e-05	5.07174e-05	5.36247e-05	2.35317e-05	2.35905e-05
Corynebacterium renale	4.03114e-05	5.47357e-05	1.97338e-05	4.18414e-05	2.7765e-05	2.74359e-05	2.35317e-05	2.50059e-05
Mycobacterium avium	5.86347e-05	6.56829e-05	5.92015e-05	0.000213962	0.000367609	0.000160562	0.000112511	0.000159
Mycobacterium marseillense	4.3976e-05	1.09471e-05	7.89353e-06	0.000142641	0.000225082	9.07255e-05	5.80939e-05	9.15311e-05
Mycobacterium chimaera	6.96287e-05	2.18943e-05	1.57871e-05	9.60451e-05	0.00014734	0.000116914	0.000103687	9.24747e-05
Mycobacterium colombiense	3.2982e-05	8.75772e-05	6.31483e-05	0.000117441	0.000177326	0.000113797	5.62555e-05	8.72848e-05
Mycobacterium intracellulare	2.93173e-05	8.75772e-05	9.07756e-05	0.000207781	0.000200278	8.01253e-05	6.50799e-05	6.22789e-05
Mycobacterium paraintracellulare	2.1988e-05	0	2.36806e-05	0.000261033	0.000399816	7.919e-05	8.64055e-05	0.000137297
Mycobacterium sp. MS1601	8.06227e-05	0	6.7095e-05	0.000168317	0.000253957	0.000110679	7.61104e-05	0.000123142
Mycobacterium sp. YC-RL4	0.000113605	3.28414e-05	6.7095e-05	0.000379426	0.000611201	0.000269994	0.000158839	0.000259967
Mycobacterium sp. JS623	5.497e-05	2.18943e-05	6.7095e-05	0.000280528	0.000436836	0.00015838	0.000113614	0.000218448
Mycobacterium sp. djl-10	4.76407e-05	7.663e-05	3.15741e-05	0.000174022	0.000297271	0.000114108	9.67007e-05	0.000170323
Mycobacterium dioxanotrophicus	7.6958e-05	4.37886e-05	7.10418e-05	0.00044409	0.00083073	0.000324554	0.000207741	0.000338287
Mycobacterium marinum	7.32934e-06	0	2.36806e-05	3.32829e-05	7.32997e-05	4.02185e-05	2.24287e-05	3.49139e-05
Mycobacterium shigaense	1.0994e-05	2.18943e-05	7.89353e-06	0.000140264	0.000216197	0.000105691	9.15531e-05	0.000117481
Mycobacterium simiae	4.03114e-05	2.18943e-05	3.94677e-05	9.55696e-05	0.000154374	7.60723e-05	6.14031e-05	8.25667e-05
Mycobacterium kansasii	4.76407e-05	8.75772e-05	3.15741e-05	0.000103177	0.000172143	7.35781e-05	6.06677e-05	0.000101439
Mycobacterium sp. PYR15	3.66467e-06	2.18943e-05	7.89353e-06	0.000126951	0.000204351	6.1419e-05	4.81665e-05	6.18071e-05
Mycobacterium canettii	2.1988e-05	0	1.18403e-05	6.70414e-05	0.000122166	4.55187e-05	4.00775e-05	5.75608e-05
Mycobacterium bovis	0	0	0	6.08603e-05	0.00031356	0.000134997	4.30189e-05	0
Mycobacterium tuberculosis	0.000161245	0	0.000252593	9.93734e-05	0.000340584	0.000229776	0.000157001	0.000277896
Mycobacterium africanum	0	0	0	7.2747e-05	0	0	0	0.000103798
Mycobacterium caprae	0	0	0	0	0	0	0	0
Mycobacterium haemophilum	1.46587e-05	1.09471e-05	1.57871e-05	5.99093e-05	9.84733e-05	2.68124e-05	3.49299e-05	5.85044e-05
Mycobacterium sp. JLS	0	2.18943e-05	3.94677e-06	8.70111e-05	0.00018436	6.4225e-05	4.63281e-05	5.28427e-05
Mycobacterium sp. VKM Ac-1817D	8.42874e-05	0	0.000161817	0.000662331	0.00105507	0.000407486	0.00034599	0.000475584
Mycobacterium sp. QIA-37	1.83233e-05	3.28414e-05	2.76274e-05	0.000100324	0.000182509	6.45367e-05	3.30915e-05	0.00013824
Mycobacterium sp. KMS	0	0	0	0.000127902	0.000105507	0.000110991	6.94921e-05	3.7273e-05
Mycobacterium liflandii	0	0	0	2.28226e-05	4.6275e-05	7.48252e-06	4.4122e-06	7.07714e-06
Mycobacterium sp. MOTT36Y	0	0	0	6.18112e-06	1.88802e-05	3.42949e-06	4.4122e-06	1.41543e-05
Mycobacterium sp. EPa45	1.0994e-05	5.47357e-05	7.49886e-05	0.000120294	0.00022212	9.0102e-05	6.58153e-05	0.000103798
Mycobacterium sp. WY10	1.46587e-05	0	1.18403e-05	0.000124573	0.000204721	7.07722e-05	3.75037e-05	4.76528e-05
Mycobacterium ulcerans	0	0	0	1.75924e-05	5.10876e-05	1.3718e-05	4.4122e-06	4.7181e-06
Mycobacterium leprae	1.0994e-05	3.28414e-05	2.76274e-05	7.65508e-05	8.25547e-05	1.46533e-05	2.09579e-05	4.43501e-05
Mycolicibacterium vaccae	8.06227e-05	0.000186102	7.49886e-05	0.000190188	0.000320594	0.000130321	8.38318e-05	0.000126917
Mycolicibacterium gilvum	4.3976e-05	3.28414e-05	0.000130243	0.000218717	0.000436836	0.000171786	0.000107731	0.000203822
Mycolicibacterium smegmatis	6.5964e-05	3.28414e-05	6.31483e-05	0.00027292	0.000482371	0.000173657	0.000102216	0.000163718
Mycolicibacterium thermoresistibile	4.76407e-05	6.56829e-05	1.57871e-05	0.000187811	0.000269876	0.000129073	0.000118026	0.00015381
Mycolicibacterium rhodesiae	4.76407e-05	2.18943e-05	5.1308e-05	0.000206354	0.000337253	0.000147468	0.000113982	0.000143902
Mycolicibacterium aurum	4.3976e-05	4.37886e-05	4.34144e-05	0.000299071	0.000549377	0.000207016	0.000121703	0.000220807
Mycolicibacterium chubuense	2.56527e-05	5.47357e-05	4.73612e-05	0.000209207	0.000306156	0.000131879	8.45671e-05	0.000146261
Mycolicibacterium litorale	2.93173e-05	2.18943e-05	4.73612e-05	0.00021729	0.000326887	0.000143415	8.67732e-05	0.000155697
Mycolicibacterium phlei	5.86347e-05	4.37886e-05	5.92015e-05	0.000291464	0.000497179	0.00022167	0.000112879	0.000180703
Mycolicibacterium vanbaalenii	0.000102611	1.09471e-05	5.52547e-05	0.000267215	0.000466452	0.000174904	0.000133101	0.000189667
Mycolicibacterium goodii	3.2982e-05	8.75772e-05	4.34144e-05	0.000241064	0.000356873	0.000143103	0.000107363	0.000144846
Mycolicibacterium rutilum	2.93173e-05	6.56829e-05	5.52547e-05	0.000295743	0.000497549	0.000185504	0.000116188	0.00020335
Mycolicibacterium fortuitum	1.46587e-05	0.000175154	9.07756e-05	0.00056058	0.000820364	0.000424945	0.000122806	0.000319415
Mycobacteroides abscessus	0.000113605	9.85243e-05	0.000138137	0.000179252	0.0003876	0.000214811	0.000194504	0.000228356
Mycobacteroides immunogenum	1.46587e-05	3.28414e-05	3.15741e-05	0.00012077	0.000161037	7.01486e-05	4.30189e-05	7.31305e-05
Mycobacteroides saopaulense	5.13054e-05	2.18943e-05	2.36806e-05	6.79923e-05	0.000138085	6.01719e-05	4.48573e-05	7.02996e-05
Mycobacteroides chelonae	2.93173e-05	1.09471e-05	3.55209e-05	5.23018e-05	9.88435e-05	5.20659e-05	3.75037e-05	4.19911e-05
Mycolicibacter sinensis	5.86347e-05	6.56829e-05	5.92015e-05	0.000134083	0.000208793	9.07255e-05	6.50799e-05	0.000103798
Mycolicibacter terrae	4.03114e-05	4.37886e-05	7.89353e-06	0.000106505	0.000187692	7.79429e-05	5.2211e-05	8.53975e-05
Hoyosella subflava	1.83233e-05	6.56829e-05	4.34144e-05	3.09056e-05	5.1828e-05	2.36946e-05	2.64732e-05	3.25549e-05
Rhodococcus opacus	0.000168575	2.18943e-05	0.000126297	0.000203501	0.000457568	0.000172721	7.79488e-05	0.000147205
Rhodococcus coprophilus	4.03114e-05	3.28414e-05	1.57871e-05	8.27319e-05	0.000123647	5.89248e-05	5.44171e-05	7.87922e-05
Rhodococcus sp. MTM3W5.2	6.96287e-05	4.37886e-05	5.92015e-05	0.000123622	0.000169922	8.48019e-05	5.1108e-05	7.45459e-05
Rhodococcus sp. S2-17	2.1988e-05	3.28414e-05	4.73612e-05	7.79772e-05	0.000119205	5.33129e-05	3.38268e-05	6.84124e-05
Rhodococcus fascians	7.32934e-06	1.09471e-05	0	7.13206e-06	2.18418e-05	8.41783e-06	1.3972e-05	1.60415e-05
Rhodococcus rhodochrous	2.93173e-05	0	3.15741e-05	6.03848e-05	6.18235e-05	3.58537e-05	1.98549e-05	4.10474e-05
Rhodococcus sp. B7740	2.93173e-05	0	1.57871e-05	4.99244e-05	6.84871e-05	3.64773e-05	2.68409e-05	6.46379e-05
Rhodococcus jostii	0	5.47357e-05	1.57871e-05	7.75017e-05	0.00011069	6.20426e-05	2.86793e-05	4.85964e-05
Rhodococcus hoagii	6.22994e-05	0.000207996	8.28821e-05	0.000106505	0.000106988	6.45367e-05	6.25061e-05	8.02076e-05
Rhodococcus ruber	4.76407e-05	5.47357e-05	9.86692e-05	9.41432e-05	0.000115132	5.51836e-05	4.33866e-05	6.41661e-05
Rhodococcus aetherivorans	1.0994e-05	6.56829e-05	1.18403e-05	5.6581e-05	0.000105137	3.64773e-05	1.28689e-05	5.89762e-05
Rhodococcus sp. WMMA185	5.13054e-05	9.85243e-05	2.76274e-05	4.75471e-05	3.66498e-05	2.30711e-05	2.75762e-05	2.50059e-05
Rhodococcus pyridinivorans	7.6958e-05	0	0.000193392	0.000156905	0.00012957	0.00023414	0.00023017	0.00021373
Rhodococcus sp. PBTS 1	8.42874e-05	4.37886e-05	4.73612e-05	6.18112e-05	0.000104767	6.20426e-05	5.69909e-05	8.77566e-05
Rhodococcus sp. p52	0	7.663e-05	0	4.75471e-06	1.03656e-05	8.72961e-06	4.4122e-06	3.77448e-06
Rhodococcus sp. YL-1	0	0	0	2.18717e-05	2.88756e-05	2.24476e-05	1.5075e-05	2.07596e-05
Rhodococcus sp. PBTS 2	7.32934e-06	2.18943e-05	7.89353e-06	2.47245e-05	3.73902e-05	1.59004e-05	1.28689e-05	3.77448e-05
Rhodococcus sp. 008	1.0994e-05	3.28414e-05	0	4.32678e-05	4.88664e-05	1.3718e-05	9.19208e-06	2.59495e-05
Rhodococcus qingshengii	4.3976e-05	0	1.18403e-05	5.13508e-05	7.88527e-05	4.6454e-05	3.67683e-05	3.86884e-05
Rhodococcus sp. WB1	0.000128263	5.47357e-05	3.55209e-05	6.98942e-05	8.66269e-05	2.463e-05	1.02951e-05	2.59495e-05
Rhodococcus sp. 2G	0	0	1.18403e-05	2.99547e-05	6.95977e-05	6.5472e-06	4.04451e-06	2.02878e-05
Rhodococcus sp. H-CA8f	0	0	0	2.37735e-06	3.40584e-05	1.55886e-06	1.47073e-06	4.24629e-06
Rhodococcus erythropolis	5.86347e-05	8.75772e-05	0.00013419	0.000193041	0.000188062	0.000224476	0.000161413	0.000185893
Rhodococcus sp. BH4	2.56527e-05	0	1.18403e-05	1.47396e-05	5.96023e-05	9.04138e-06	1.25012e-05	6.13352e-06
Nocardia brasiliensis	7.6958e-05	0.000131366	7.89353e-05	0.000202075	0.000198798	0.00014965	0.000123174	0.000170795
Nocardia seriolae	6.96287e-05	7.663e-05	3.94677e-05	0.00012077	0.000134753	0.000101014	9.15531e-05	9.76646e-05
Nocardia farcinica	9.16167e-05	0.00030652	0.000110509	0.000166415	0.000194355	0.000113173	0.000110305	0.000160887
Nocardia terpenica	7.6958e-05	8.75772e-05	7.49886e-05	0.000218717	0.000201019	6.01719e-05	5.58878e-05	0.000110403
Nocardia soli	2.1988e-05	7.663e-05	7.89353e-05	0.000193041	0.000167331	0.000100702	0.000113246	0.000188252
Nocardia cyriacigeorgica	6.5964e-05	7.663e-05	0.000106563	0.00030335	0.000342806	0.000199534	0.000156265	0.000285917
Nocardia nova	8.7952e-05	9.85243e-05	7.89353e-05	0.000578172	0.000286165	0.000143727	0.000179797	0.000317528
Gordonia sp. 1D	4.3976e-05	3.28414e-05	3.55209e-05	5.70565e-05	0.000109579	8.91667e-05	9.92745e-05	0.000113234
Gordonia bronchialis	5.497e-05	5.47357e-05	4.34144e-05	0.000106505	0.000119945	5.67424e-05	5.18433e-05	7.97358e-05
Gordonia phthalatica	6.96287e-05	2.18943e-05	4.73612e-05	0.00011649	0.000122536	5.61189e-05	4.92695e-05	8.16231e-05
Gordonia terrae	5.13054e-05	7.663e-05	2.76274e-05	7.32225e-05	8.88481e-05	7.07722e-05	7.35366e-05	7.02996e-05
Gordonia sp. KTR9	4.3976e-05	1.09471e-05	1.97338e-05	4.23169e-05	7.32997e-05	6.51603e-05	8.01549e-05	7.40741e-05
Gordonia polyisoprenivorans	1.46587e-05	3.28414e-05	6.7095e-05	5.7532e-05	8.29249e-05	7.32663e-05	6.14031e-05	7.83204e-05
Gordonia iterans	2.1988e-05	6.56829e-05	2.36806e-05	8.84376e-05	0.000116983	4.80128e-05	2.94147e-05	6.46379e-05
Gordonia sp. YC-JH1	9.16167e-05	0.000164207	5.52547e-05	0.000157381	0.000168811	0.000101326	3.78714e-05	0.000105685
Dietzia sp. JS16-p6b	1.83233e-05	4.37886e-05	7.89353e-06	3.80377e-05	9.03289e-05	4.86364e-05	4.04451e-05	5.28427e-05
Dietzia sp. oral taxon 368	4.76407e-05	5.47357e-05	7.49886e-05	7.84527e-05	5.88619e-05	3.58537e-05	1.94872e-05	3.25549e-05
Dietzia timorensis	4.3976e-05	6.56829e-05	0.00013419	0.000150249	0.000298752	0.000113173	0.000139352	0.000171739
Dietzia lutea	1.83233e-05	4.37886e-05	3.94677e-06	3.47094e-05	4.29432e-05	1.18473e-05	1.43396e-05	2.83086e-05
Dietzia psychralcaliphila	0.000102611	2.18943e-05	3.94677e-05	9.27168e-05	0.000191394	3.05536e-05	5.2211e-05	7.64332e-05
Tsukamurella tyrosinosolvens	4.3976e-05	6.56829e-05	3.55209e-05	8.46338e-05	0.000112171	8.01253e-05	4.85342e-05	6.55815e-05
Tsukamurella paurometabola	3.66467e-05	0	1.57871e-05	5.13508e-05	7.18189e-05	7.13957e-05	4.15482e-05	5.42581e-05
Segniliparus rotundus	4.03114e-05	6.56829e-05	5.1308e-05	4.70716e-05	0.000104767	2.52535e-05	2.94147e-05	5.14272e-05
Lawsonella clevelandensis	6.5964e-05	3.28414e-05	3.15741e-05	1.85434e-05	4.03518e-05	1.12238e-05	9.19208e-06	2.59495e-05
Microbacterium sp. TPU 3598	4.03114e-05	3.28414e-05	3.55209e-05	0.000123622	0.000211755	0.000120032	5.77263e-05	7.07714e-05
Microbacterium aurum	3.2982e-05	2.18943e-05	3.15741e-05	0.000274822	0.00122462	0.000338272	0.000102584	0.000119368
Microbacterium sp. LKL04	4.03114e-05	2.18943e-05	3.15741e-05	9.36677e-05	0.00029579	0.000116914	6.14031e-05	6.22789e-05
Microbacterium pygmaeum	2.93173e-05	4.37886e-05	4.73612e-05	0.000111736	0.000252106	9.25962e-05	5.55202e-05	8.06794e-05
Microbacterium sp. XT11	5.13054e-05	2.18943e-05	6.7095e-05	6.89433e-05	0.000178807	6.1419e-05	1.83842e-05	4.10474e-05
Microbacterium hominis	7.32934e-05	8.75772e-05	5.1308e-05	0.00132847	0.006286	0.00192238	0.000449309	0.000558151
Microbacterium testaceum	1.0994e-05	3.28414e-05	2.76274e-05	9.84224e-05	0.000320223	9.57139e-05	4.89019e-05	5.9448e-05
Microbacterium paludicola	4.76407e-05	1.09471e-05	2.76274e-05	0.000107456	0.000348359	0.000113797	5.58878e-05	6.60533e-05
Microbacterium foliorum	4.76407e-05	5.47357e-05	8.28821e-05	5.37282e-05	0.000181398	6.01719e-05	3.27238e-05	6.18071e-05
Microbacterium sp. BH-3-3-3	9.8946e-05	5.47357e-05	1.57871e-05	9.98488e-05	0.000264323	0.000114108	6.65507e-05	6.55815e-05
Microbacterium chocolatum	5.86347e-05	4.37886e-05	8.28821e-05	7.08451e-05	0.000278391	0.000120967	3.89744e-05	6.32225e-05
Microbacterium sp. No. 7	5.497e-05	5.47357e-05	9.47224e-05	0.000173547	0.000603427	0.000291818	8.9347e-05	0.000125501
Microbacterium sp. PAMC 28756	7.32934e-05	0.000120419	7.10418e-05	0.0001008	0.000179177	6.8278e-05	3.23561e-05	5.7089e-05
Microbacterium sp. 1.5R	0	4.37886e-05	3.94677e-05	6.22867e-05	0.000229524	4.3648e-05	2.2061e-05	4.57655e-05
Microbacterium paraoxydans	3.2982e-05	0	0	1.94943e-05	0.000118094	1.59004e-05	1.5075e-05	2.9724e-05
Microbacterium sp. CGR1	0	2.18943e-05	0	2.28226e-05	7.62613e-05	3.18007e-05	5.51525e-06	1.08516e-05
Microbacterium sp. str. 'China'	3.2982e-05	0	7.49886e-05	4.70716e-05	0.000279871	0.000109432	2.57378e-05	5.52017e-05
Agromyces flavus	2.1988e-05	8.75772e-05	3.55209e-05	5.42037e-05	0.000115132	4.77011e-05	2.50025e-05	4.43501e-05
Agromyces aureus	6.96287e-05	4.37886e-05	7.10418e-05	6.89433e-05	0.00012994	5.89248e-05	5.80939e-05	5.18991e-05
Agromyces sp. 30A	4.03114e-05	6.56829e-05	4.34144e-05	4.0415e-05	9.18097e-05	5.70542e-05	3.52976e-05	4.10474e-05
Clavibacter michiganensis	1.0994e-05	1.09471e-05	2.76274e-05	2.80528e-05	7.73719e-05	1.83945e-05	1.32366e-05	2.92522e-05
Clavibacter nebraskensis	2.56527e-05	6.56829e-05	2.36806e-05	2.80528e-05	5.40493e-05	2.5877e-05	1.17659e-05	2.9724e-05
Clavibacter sepedonicus	5.86347e-05	3.28414e-05	5.1308e-05	3.28075e-05	5.81215e-05	2.40064e-05	1.5075e-05	2.07596e-05
Clavibacter insidiosus	1.0994e-05	4.37886e-05	3.94677e-06	2.61509e-05	4.18326e-05	1.43415e-05	7.72135e-06	7.54895e-06
Clavibacter capsici	4.3976e-05	1.09471e-05	0.000106563	2.56754e-05	6.84871e-05	4.89481e-05	1.69134e-05	1.93442e-05
Leifsonia xyli	6.22994e-05	6.56829e-05	0.000106563	0.000109358	0.000213235	9.13491e-05	6.28738e-05	0.000109932
Leifsonia sp. 21MFCrub1.1	8.42874e-05	6.56829e-05	4.34144e-05	7.2747e-05	0.000139936	3.39831e-05	2.57378e-05	5.09554e-05
Curtobacterium pusillum	3.66467e-05	7.663e-05	3.15741e-05	4.80225e-05	7.81123e-05	4.30245e-05	2.83116e-05	4.24629e-05
Curtobacterium sp. MR_MD2014	5.86347e-05	3.28414e-05	2.36806e-05	3.61358e-05	6.44149e-05	2.33829e-05	1.72811e-05	2.26469e-05
Curtobacterium sp. BH-2-1-1	1.83233e-05	2.18943e-05	1.18403e-05	4.65961e-05	6.77467e-05	6.67191e-05	8.38318e-05	6.36943e-05
Agrococcus carbonis	7.32934e-06	4.37886e-05	1.57871e-05	6.13357e-05	8.62567e-05	4.83246e-05	2.46348e-05	2.35905e-05
Agrococcus jejuensis	4.76407e-05	4.37886e-05	7.89353e-05	3.99395e-05	0.000105137	3.99068e-05	4.77988e-05	4.57655e-05
Microterricola viridarii	0.000102611	9.85243e-05	0.00012235	0.000101275	0.000233226	0.000134374	0.000133101	0.000139656
Cryobacterium arcticum	3.2982e-05	4.37886e-05	4.73612e-05	3.99395e-05	0.000115503	2.463e-05	2.46348e-05	5.9448e-05
Cryobacterium sp. LW097	4.76407e-05	9.85243e-05	7.89353e-05	8.083e-05	0.000149561	4.27127e-05	2.94147e-05	7.26587e-05
Plantibacter flavus	4.3976e-05	7.663e-05	7.10418e-05	4.42188e-05	0.000105507	5.76778e-05	4.70634e-05	4.52937e-05
Rathayibacter tritici	4.76407e-05	7.663e-05	5.52547e-05	3.47094e-05	8.51461e-05	6.92133e-05	2.97823e-05	5.23709e-05
Rathayibacter toxicus	0	4.37886e-05	7.89353e-06	2.4249e-05	2.5914e-05	3.05536e-05	3.41945e-05	3.91602e-05
Frondihabitans sp. PAMC 28766	2.56527e-05	5.47357e-05	3.94677e-05	3.28075e-05	6.88573e-05	4.3648e-05	2.2061e-05	4.24629e-05
Cnuibacter physcomitrellae	4.76407e-05	5.47357e-05	9.07756e-05	0.000110309	0.000134753	9.10373e-05	6.65507e-05	7.9264e-05
Salinibacterium sp. CGMCC 1.16371	5.86347e-05	5.47357e-05	4.34144e-05	2.28226e-05	0.000174735	0.00019704	0.00024598	0.000288747
Microcella alkaliphila	2.1988e-05	3.28414e-05	1.57871e-05	2.51999e-05	7.32997e-05	2.77477e-05	2.42671e-05	2.35905e-05
Rhodoluna lacicola	2.1988e-05	0	1.97338e-05	3.28075e-05	3.8871e-05	8.10606e-06	1.21335e-05	1.7457e-05
Candidatus Rhodoluna planktonica	7.32934e-06	4.37886e-05	2.76274e-05	2.18717e-05	1.2957e-05	8.10606e-06	1.47073e-05	2.59495e-05
Candidatus Aquiluna sp. UB-MaderosW2red	1.46587e-05	1.09471e-05	1.97338e-05	1.37887e-05	1.1106e-05	6.85898e-06	7.35366e-06	1.50979e-05
Aurantimicrobium sp. MWH-Mo1	3.2982e-05	2.18943e-05	4.34144e-05	1.71169e-05	3.5169e-05	2.65006e-05	4.30189e-05	4.52937e-05
Aurantimicrobium minutum	3.66467e-06	0	2.36806e-05	3.32829e-06	2.4063e-05	1.21591e-05	8.8244e-06	8.49257e-06
Mycetocola sp. CGMCC 1.16372	2.93173e-05	0	1.57871e-05	4.08905e-05	6.88573e-05	1.7771e-05	1.36043e-05	4.15192e-05
Pontimonas salivibrio	1.0994e-05	2.18943e-05	1.97338e-05	2.32981e-05	7.03381e-06	1.74592e-05	4.77988e-06	2.02878e-05
Arthrobacter sp. YN	4.03114e-05	1.09471e-05	0.000102616	4.1366e-05	4.77558e-05	2.1824e-05	1.13982e-05	2.87804e-05
Arthrobacter sp. ERGS1:01	5.497e-05	3.28414e-05	3.15741e-05	7.51244e-05	0.00012846	4.45833e-05	4.85342e-05	7.9264e-05
Arthrobacter alpinus	8.7952e-05	0.000131366	9.07756e-05	0.000161185	0.000218048	0.000189557	0.000161781	0.00020335
Arthrobacter sp. FB24	3.2982e-05	7.663e-05	3.94677e-05	4.08905e-05	6.21937e-05	6.76544e-05	4.11805e-05	7.45459e-05
Arthrobacter sp. U41	6.22994e-05	5.47357e-05	2.76274e-05	4.99244e-05	6.62659e-05	2.43182e-05	3.19884e-05	5.80326e-05
Arthrobacter sp. PGP41	4.03114e-05	9.85243e-05	1.18403e-05	2.32981e-05	4.92366e-05	1.02885e-05	8.45671e-06	2.40623e-05
Arthrobacter crystallopoietes	6.96287e-05	2.18943e-05	5.1308e-05	7.08451e-05	6.73765e-05	8.66725e-05	4.92695e-05	6.36943e-05
Arthrobacter sp. YC-RL1	3.66467e-05	0.000131366	4.34144e-05	2.61509e-05	1.25868e-05	1.68357e-05	6.6183e-06	1.08516e-05
Arthrobacter sp. PAMC 25486	2.93173e-05	5.47357e-05	4.73612e-05	5.27772e-05	9.69925e-05	1.80828e-05	2.2061e-05	3.39703e-05
Arthrobacter sp. QXT-31	4.3976e-05	4.37886e-05	7.89353e-06	3.2332e-05	5.84917e-05	4.52069e-05	6.21385e-05	4.954e-05
Arthrobacter sp. IHBB 11108	3.2982e-05	2.18943e-05	3.55209e-05	3.09056e-05	3.62796e-05	1.4965e-05	1.54427e-05	4.90682e-05
Arthrobacter sp. Rue61a	0	0	0	1.71169e-05	4.6275e-05	8.57372e-05	5.2211e-05	8.44539e-05
Arthrobacter sp. LS16	1.0994e-05	0	2.76274e-05	1.37887e-05	9.25501e-05	1.59004e-05	9.92745e-06	1.79288e-05
Arthrobacter sp. ATCC 21022	2.93173e-05	0	0	4.18414e-05	2.33226e-05	2.5877e-05	1.76488e-05	4.81246e-05
Arthrobacter sp. ZXY-2	2.93173e-05	0	1.57871e-05	2.80528e-05	4.8126e-05	5.79895e-05	4.04451e-05	7.21869e-05
Kocuria flava	4.76407e-05	6.56829e-05	4.34144e-05	5.08754e-05	6.21937e-05	4.86364e-05	3.41945e-05	4.76528e-05
Kocuria palustris	5.86347e-05	1.09471e-05	7.10418e-05	6.89433e-05	7.95931e-05	8.44901e-05	0.000125748	9.81364e-05
Kocuria rhizophila	4.03114e-05	7.663e-05	0.000185498	4.80225e-05	0.000102916	4.67657e-05	3.08854e-05	4.38783e-05
Kocuria turfanensis	2.1988e-05	0.000131366	6.31483e-05	7.94036e-05	0.000133272	6.60956e-05	0.000105157	9.6721e-05
Pseudarthrobacter equi	2.93173e-05	1.09471e-05	7.10418e-05	1.90188e-05	4.77558e-05	1.12238e-05	1.54427e-05	2.50059e-05
Pseudarthrobacter chlorophenolicus	3.2982e-05	6.56829e-05	4.34144e-05	5.70565e-05	5.03472e-05	6.26661e-05	3.93421e-05	7.21869e-05
Pseudarthrobacter sulfonivorans	2.56527e-05	4.37886e-05	5.1308e-05	3.70867e-05	5.73811e-05	2.463e-05	2.53701e-05	3.30267e-05
Pseudarthrobacter phenanthrenivorans	2.56527e-05	3.28414e-05	4.73612e-05	1.71169e-05	8.10739e-05	5.17541e-05	4.4122e-05	4.24629e-05
Sinomonas atrocyanea	3.2982e-05	4.37886e-05	5.92015e-05	5.18263e-05	8.44057e-05	5.48718e-05	3.015e-05	4.43501e-05
Rothia mucilaginosa	7.32934e-05	9.85243e-05	6.7095e-05	0.000103177	0.000132532	0.000102573	5.62555e-05	0.000103798
Rothia dentocariosa	3.66467e-05	1.09471e-05	2.76274e-05	3.85131e-05	3.25776e-05	2.1824e-05	1.87518e-05	3.01958e-05
Glutamicibacter arilaitensis	8.7952e-05	7.663e-05	0.00012235	9.74715e-05	0.000133642	8.48019e-05	6.03e-05	0.000101911
Neomicrococcus aestuarii	4.76407e-05	1.09471e-05	5.1308e-05	3.66112e-05	3.81306e-05	4.27127e-05	6.98598e-05	5.80326e-05
Micrococcus luteus	6.96287e-05	8.75772e-05	4.34144e-05	5.51546e-05	0.000106248	6.8278e-05	5.99324e-05	8.02076e-05
Zhihengliuella sp. ISTPL4	0.000113605	2.18943e-05	6.7095e-05	4.65961e-05	0.000200649	0.000119097	8.64055e-05	7.83204e-05
Paenarthrobacter aurescens	4.3976e-05	0	0	4.75471e-05	8.69971e-05	1.7771e-05	3.38268e-05	2.64213e-05
Renibacterium salmoninarum	1.46587e-05	4.37886e-05	3.94677e-06	7.60753e-06	3.18372e-05	1.90181e-05	2.97823e-05	2.64213e-05
Brachybacterium sp. VR2415	5.497e-05	7.663e-05	5.1308e-05	8.79621e-05	0.000133272	4.42716e-05	3.67683e-05	5.9448e-05
Brachybacterium faecium	3.66467e-05	2.18943e-05	1.97338e-05	4.42188e-05	6.36745e-05	2.02652e-05	1.3972e-05	4.52937e-05
Brachybacterium ginsengisoli	8.06227e-05	0.000142313	6.7095e-05	3.99395e-05	9.06991e-05	6.5472e-05	6.25061e-05	5.75608e-05
Brachybacterium sp. VM2412	5.13054e-05	6.56829e-05	1.97338e-05	4.61207e-05	7.66315e-05	6.29779e-05	3.75037e-05	3.68011e-05
Brachybacterium sp. P6-10-X1	4.3976e-05	5.47357e-05	6.7095e-05	2.51999e-05	5.62705e-05	3.67891e-05	3.41945e-05	5.00118e-05
Dermabacter vaginalis	8.7952e-05	3.28414e-05	0.000284167	0.00019209	0.000213235	9.6961e-05	0.000100378	0.000173154
Devriesea agamarum	1.83233e-05	5.47357e-05	7.89353e-05	3.70867e-05	4.55346e-05	1.93298e-05	2.38994e-05	4.90682e-05
Cellulosimicrobium cellulans	8.42874e-05	2.18943e-05	5.52547e-05	5.56301e-05	0.000102916	4.48951e-05	3.23561e-05	2.64213e-05
Cellulosimicrobium sp. TH-20	5.86347e-05	4.37886e-05	5.1308e-05	4.08905e-05	7.62613e-05	2.96183e-05	1.72811e-05	3.06676e-05
Isoptericola variabilis	2.1988e-05	6.56829e-05	3.94677e-05	5.61055e-05	9.62521e-05	3.2736e-05	2.79439e-05	4.05756e-05
Isoptericola dokdonensis	9.8946e-05	8.75772e-05	0.000138137	6.37131e-05	0.000101065	7.10839e-05	5.95647e-05	8.63412e-05
Xylanimonas cellulosilytica	4.3976e-05	4.37886e-05	5.52547e-05	5.03999e-05	8.51461e-05	1.90181e-05	2.72086e-05	3.39703e-05
Cellulomonas fimi	6.5964e-05	1.09471e-05	5.1308e-05	4.70716e-05	8.36653e-05	2.99301e-05	1.91195e-05	3.91602e-05
Cellulomonas flavigena	7.6958e-05	0	5.1308e-05	4.89735e-05	0.000115873	2.93065e-05	3.89744e-05	5.37863e-05
Cellulomonas sp. PSBB021	3.66467e-05	6.56829e-05	0.000106563	3.2332e-05	8.73673e-05	0.000106938	5.25787e-05	5.42581e-05
Cellulomonas gilvus	8.06227e-05	4.37886e-05	5.52547e-05	4.9449e-05	5.73811e-05	1.83945e-05	1.83842e-05	2.78368e-05
Paraoerskovia marina	4.3976e-05	5.47357e-05	5.1308e-05	8.03545e-05	8.55163e-05	2.463e-05	1.58104e-05	4.57655e-05
Phycicoccus dokdonensis	2.1988e-05	1.09471e-05	5.92015e-05	4.0415e-05	7.29295e-05	2.49417e-05	1.47073e-05	4.10474e-05
Serinicoccus sp. JLT9	2.93173e-05	9.85243e-05	7.89353e-06	5.51546e-05	7.36699e-05	0.000165239	0.000100745	0.000106629
Intrasporangium calvum	2.1988e-05	6.56829e-05	5.92015e-05	5.94338e-05	7.92229e-05	2.93065e-05	2.83116e-05	4.34065e-05
Arsenicicoccus sp. oral taxon 190	6.5964e-05	0.000131366	2.76274e-05	6.32376e-05	0.000100694	4.08421e-05	3.75037e-05	6.60533e-05
Janibacter indicus	4.3976e-05	3.28414e-05	3.55209e-05	4.75471e-05	8.47759e-05	6.07955e-05	6.25061e-05	5.80326e-05
Brevibacterium linens	0.000113605	5.47357e-05	9.47224e-05	0.000112687	0.000208423	7.04604e-05	7.97872e-05	0.000101439
Brevibacterium sandarakinum	7.32934e-05	8.75772e-05	0.000130243	3.28075e-05	5.51599e-05	3.11772e-05	3.49299e-05	4.15192e-05
Brevibacterium siliguriense	2.1988e-05	0	4.34144e-05	2.13962e-05	3.47988e-05	2.99301e-05	1.98549e-05	3.7273e-05
Beutenbergia cavernae	5.86347e-05	6.56829e-05	2.36806e-05	3.61358e-05	7.55209e-05	2.5877e-05	1.5075e-05	2.78368e-05
Miniimonas sp. S16	0.000102611	0	0.000102616	0.000130754	0.000126238	3.52302e-05	2.79439e-05	5.23709e-05
Kytococcus sedentarius	4.03114e-05	0.000186102	3.55209e-05	7.75017e-05	0.000130681	7.60723e-05	4.55927e-05	9.34183e-05
Luteipulveratus mongoliensis	7.32934e-05	3.28414e-05	9.86692e-05	7.3698e-05	8.99587e-05	3.02418e-05	3.05177e-05	5.42581e-05
Dermacoccus nishinomiyaensis	5.497e-05	2.18943e-05	2.36806e-05	7.70263e-05	6.40447e-05	0.00010039	4.00775e-05	6.18071e-05
Sanguibacter keddieii	3.2982e-05	6.56829e-05	3.94677e-05	6.18112e-05	7.77421e-05	2.5877e-05	2.16933e-05	3.68011e-05
Jonesia denitrificans	3.66467e-06	3.28414e-05	3.15741e-05	2.51999e-05	4.51644e-05	1.65239e-05	9.19208e-06	2.9724e-05
Dermatophilus congolensis	2.93173e-05	0	3.55209e-05	3.13811e-05	5.40493e-05	3.92832e-05	4.48573e-05	6.41661e-05
Tropheryma whipplei	3.66467e-06	1.09471e-05	3.94677e-06	1.37887e-05	1.22166e-05	5.30012e-06	5.14756e-06	7.54895e-06
Amycolatopsis sp. AA4	8.42874e-05	3.28414e-05	9.07756e-05	0.000113162	0.00012957	4.95717e-05	5.66232e-05	7.73768e-05
Amycolatopsis methanolica	5.13054e-05	9.85243e-05	4.73612e-05	6.60904e-05	0.000101435	9.35315e-05	4.19159e-05	6.51097e-05
Amycolatopsis mediterranei	0.00010994	4.37886e-05	5.92015e-05	0.000141215	0.000171773	5.17541e-05	5.07403e-05	8.06794e-05
Amycolatopsis orientalis	8.7952e-05	0.000109471	7.89353e-05	8.84376e-05	0.000139195	8.51137e-05	5.40494e-05	7.73768e-05
Amycolatopsis japonica	0.000168575	6.56829e-05	9.86692e-05	8.65357e-05	8.36653e-05	3.36713e-05	3.75037e-05	5.99198e-05
Amycolatopsis keratiniphila	1.83233e-05	3.28414e-05	9.07756e-05	4.0415e-05	8.95885e-05	2.83712e-05	3.38268e-05	5.66172e-05
Amycolatopsis sp. BJA-103	0.000106275	7.663e-05	8.68289e-05	7.03697e-05	8.62567e-05	5.61189e-05	5.07403e-05	7.02996e-05
Pseudonocardia sp. HH130630-07	0.000150251	0.000131366	2.76274e-05	8.65357e-05	0.000116243	3.67891e-05	3.52976e-05	6.18071e-05
Pseudonocardia sp. AL041005-10	0.000106275	0.000186102	8.68289e-05	8.51093e-05	9.29203e-05	6.5472e-05	5.47848e-05	5.7089e-05
Pseudonocardia sp. HH130629-09	0.000128263	9.85243e-05	4.34144e-05	9.60451e-05	7.40401e-05	6.07955e-05	3.23561e-05	5.56735e-05
Pseudonocardia dioxanivorans	8.06227e-05	8.75772e-05	0.000114456	9.27168e-05	9.62521e-05	6.51603e-05	4.74311e-05	4.85964e-05
Pseudonocardia sp. EC080619-01	0	0	0	0	0	0	0	0
Pseudonocardia sp. EC080625-04	0	0	0	0	0.000124758	2.02652e-05	3.34592e-05	3.01958e-05
Pseudonocardia sp. EC080610-09	0	0	7.89353e-05	0	0	0	0	0
Actinoalloteichus hoggarensis	6.5964e-05	0.000109471	4.34144e-05	5.84829e-05	5.47897e-05	1.74592e-05	1.58104e-05	2.78368e-05
Actinoalloteichus sp. AHMU CJ021	2.93173e-05	4.37886e-05	3.15741e-05	2.85282e-05	8.95885e-05	9.22844e-05	3.08854e-05	5.14272e-05
Actinoalloteichus hymeniacidonis	2.56527e-05	2.18943e-05	5.92015e-05	2.75773e-05	4.33134e-05	1.68357e-05	1.83842e-05	2.87804e-05
Actinoalloteichus sp. GBA129-24	0	0	3.15741e-05	1.09358e-05	2.7765e-05	0.000102885	5.44171e-05	4.29347e-05
Actinoalloteichus sp. ADI127-7	8.42874e-05	0	3.15741e-05	3.85131e-05	8.99587e-05	0	0	2.40623e-05
Actinosynnema pretiosum	7.6958e-05	2.18943e-05	0.000149977	8.60602e-05	0.000114392	9.82081e-05	6.65507e-05	8.35103e-05
Actinosynnema mirum	8.42874e-05	0.000175154	6.31483e-05	6.5615e-05	8.88481e-05	2.27593e-05	2.9047e-05	3.44421e-05
Saccharomonospora marina	4.76407e-05	1.09471e-05	3.55209e-05	3.61358e-05	5.51599e-05	7.54487e-05	3.64006e-05	4.57655e-05
Saccharomonospora viridis	1.83233e-05	3.28414e-05	3.15741e-05	1.66415e-05	2.92458e-05	6.85898e-05	2.75762e-05	3.01958e-05
Saccharomonospora glauca	2.93173e-05	5.47357e-05	7.49886e-05	4.75471e-05	8.21845e-05	4.95717e-05	2.35317e-05	5.14272e-05
Saccharomonospora azurea	5.497e-05	7.663e-05	8.28821e-05	0.000135509	0.000144378	3.92832e-05	4.63281e-05	9.62492e-05
Saccharomonospora cyanea	4.03114e-05	0	3.15741e-05	2.23471e-05	5.73811e-05	6.5472e-05	2.79439e-05	3.53857e-05
Saccharothrix espanaensis	4.3976e-05	4.37886e-05	5.92015e-05	6.08603e-05	0.000127349	3.42949e-05	3.23561e-05	5.7089e-05
Saccharopolyspora erythraea	0.000135593	0.000131366	0.00012235	8.79621e-05	8.44057e-05	7.6384e-05	6.36092e-05	0.000114178
Alloactinosynnema sp. L-07	6.5964e-05	4.37886e-05	1.97338e-05	6.13357e-05	0.000117724	4.20892e-05	2.09579e-05	7.36023e-05
Lentzea guizhouensis	0.000113605	9.85243e-05	0.000142084	8.60602e-05	0.00012994	7.42016e-05	4.59604e-05	7.26587e-05
Kutzneria albida	0.000124599	9.85243e-05	5.52547e-05	0.000126475	0.000160667	9.91434e-05	7.05952e-05	0.000115122
Kibdelosporangium phytohabitans	7.6958e-05	0.000109471	9.47224e-05	7.55998e-05	0.000141046	0.000113173	6.69183e-05	9.01156e-05
Allokutzneria albata	9.16167e-05	0.000142313	0.00013419	8.36828e-05	0.000114022	9.54021e-05	4.74311e-05	6.98278e-05
Prauserella marina	2.1988e-05	7.663e-05	2.76274e-05	3.66112e-05	5.14578e-05	5.01952e-05	3.7136e-05	4.76528e-05
Tessaracoccus flavus	8.06227e-05	9.85243e-05	5.52547e-05	4.0415e-05	9.88435e-05	5.86131e-05	2.97823e-05	7.21869e-05
Tessaracoccus sp. Marseille-P5995	6.5964e-05	6.56829e-05	0.000110509	0.00016689	0.000234707	0.000170539	0.000149647	0.00016938
Tessaracoccus sp. T2.5-30	0.000128263	2.18943e-05	8.28821e-05	7.89281e-05	8.40355e-05	4.86364e-05	4.37543e-05	5.47299e-05
Tessaracoccus flavescens	6.22994e-05	7.663e-05	6.31483e-05	7.79772e-05	9.73627e-05	5.11305e-05	2.97823e-05	7.17151e-05
Tessaracoccus aquimaris	0.000128263	8.75772e-05	5.92015e-05	0.0001008	0.000161037	0.000129697	0.000103319	0.000171267
Cutibacterium avidum	4.03114e-05	2.18943e-05	2.76274e-05	3.37584e-05	6.03427e-05	2.36946e-05	3.7136e-05	5.61453e-05
Cutibacterium acnes	0.000230874	0.000295573	0.000106563	4.37433e-05	6.73765e-05	3.9595e-05	4.11805e-05	7.6905e-05
Cutibacterium granulosum	5.86347e-05	4.37886e-05	1.18403e-05	5.99093e-05	0.00011069	3.80361e-05	5.07403e-05	7.45459e-05
Microlunatus soli	4.76407e-05	4.37886e-05	7.89353e-05	6.51395e-05	0.000101065	5.64307e-05	3.97098e-05	9.62492e-05
Microlunatus phosphovorus	9.8946e-05	4.37886e-05	0.000118403	8.03545e-05	0.000120685	3.42949e-05	4.48573e-05	5.66172e-05
Acidipropionibacterium acidipropionici	0.000128263	0.000218943	0.000209179	0.000188286	0.00027765	0.000209511	0.000138617	0.000199575
Propionibacterium freudenreichii	9.16167e-05	6.56829e-05	0.000114456	0.000132656	0.000422028	0.000190492	0.000117291	0.000163718
Propionibacterium sp. oral taxon 193	4.3976e-05	5.47357e-05	0	4.42188e-05	5.10876e-05	1.83945e-05	2.79439e-05	3.91602e-05
Propionimicrobium sp. Marseille-P3275	2.1988e-05	1.09471e-05	2.36806e-05	2.61509e-05	6.21937e-05	3.52302e-05	3.015e-05	5.09554e-05
Pseudopropionibacterium propionicum	6.22994e-05	8.75772e-05	3.94677e-05	7.55998e-05	8.84779e-05	8.48019e-05	0.000111776	0.00012267
Auraticoccus monumenti	4.03114e-05	0.000207996	3.55209e-05	4.61207e-05	8.36653e-05	7.20192e-05	5.55202e-05	6.46379e-05
Nocardioides dokdonensis	3.2982e-05	7.663e-05	4.34144e-05	4.61207e-05	6.73765e-05	3.49184e-05	2.2061e-05	3.39703e-05
Nocardioides sp. 78	5.86347e-05	6.56829e-05	7.49886e-05	5.80074e-05	8.55163e-05	5.39365e-05	4.66958e-05	5.47299e-05
Nocardioides sp. CF8	4.3976e-05	9.85243e-05	0.000114456	8.70111e-05	8.10739e-05	3.30478e-05	2.9047e-05	4.10474e-05
Nocardioides sp. JS614	6.5964e-05	0.000131366	3.94677e-05	4.89735e-05	9.32905e-05	5.14423e-05	3.08854e-05	3.7273e-05
Friedmanniella luteola	4.3976e-05	7.663e-05	4.73612e-05	6.79923e-05	9.88435e-05	0.000123773	9.41269e-05	7.59613e-05
Friedmanniella sagamiharensis	6.22994e-05	6.56829e-05	5.1308e-05	7.46489e-05	8.92183e-05	6.36014e-05	2.94147e-05	5.9448e-05
Aeromicrobium sp. 592	5.13054e-05	2.18943e-05	2.76274e-05	4.08905e-05	6.73765e-05	4.86364e-05	5.44171e-05	6.18071e-05
Aeromicrobium marinum	5.497e-05	4.37886e-05	3.55209e-05	5.56301e-05	7.40401e-05	1.93298e-05	1.47073e-05	3.86884e-05
Aeromicrobium choanae	1.0994e-05	4.37886e-05	1.18403e-05	5.89584e-05	8.69971e-05	6.07955e-05	6.58153e-05	4.954e-05
Aeromicrobium erythreum	6.5964e-05	2.18943e-05	2.76274e-05	6.79923e-05	0.00010995	3.18007e-05	2.75762e-05	5.14272e-05
Micropruina glycogenica	0.000124599	0.000120419	0.000236806	0.000104604	0.000144748	0.000109432	7.16982e-05	0.000110403
Pimelobacter simplex	5.13054e-05	0.000109471	7.89353e-05	7.22715e-05	0.000101435	0.00011972	0.000113614	9.53055e-05
Marmoricola scoriae	5.86347e-05	2.18943e-05	2.76274e-05	6.70414e-05	0.00011143	6.17308e-05	6.58153e-05	7.73768e-05
Actinopolymorpha singaporensis	6.96287e-05	9.85243e-05	0.00014603	6.4664e-05	0.000106248	3.61655e-05	3.41945e-05	5.42581e-05
Kribbella flavida	5.497e-05	4.37886e-05	7.49886e-05	8.41583e-05	0.000123277	9.4155e-05	0.000123174	0.000126917
Micromonospora echinaurantiaca	8.42874e-05	8.75772e-05	0.000106563	6.94187e-05	7.99633e-05	3.39831e-05	2.83116e-05	4.52937e-05
Micromonospora siamensis	3.66467e-05	7.663e-05	6.31483e-05	6.27621e-05	0.000108839	0.000147468	7.09628e-05	6.13352e-05
Micromonospora purpureochromogenes	9.8946e-05	3.28414e-05	8.68289e-05	4.27924e-05	5.70109e-05	2.08887e-05	1.65457e-05	4.48219e-05
Micromonospora rifamycinica	5.13054e-05	0.000109471	0.000106563	4.8498e-05	7.92229e-05	4.92599e-05	3.23561e-05	4.57655e-05
Micromonospora echinospora	6.22994e-05	7.663e-05	5.1308e-05	7.55998e-05	0.00011143	3.5542e-05	3.52976e-05	5.52017e-05
Micromonospora chokoriensis	6.96287e-05	4.37886e-05	7.89353e-05	3.04301e-05	4.4424e-05	6.85898e-06	1.02951e-05	2.02878e-05
Micromonospora coriariae	2.93173e-05	9.85243e-05	2.76274e-05	2.85282e-05	5.51599e-05	7.32663e-05	5.51525e-05	5.14272e-05
Micromonospora zamorensis	5.86347e-05	4.37886e-05	8.68289e-05	5.32527e-05	7.81123e-05	8.3243e-05	6.06677e-05	5.9448e-05
Micromonospora sp. WMMA2032	4.03114e-05	9.85243e-05	6.7095e-05	5.7532e-05	8.25547e-05	0.000107873	6.36092e-05	6.9356e-05
Micromonospora inositola	3.2982e-05	3.28414e-05	7.10418e-05	4.65961e-05	5.1828e-05	4.95717e-05	4.74311e-05	4.76528e-05
Micromonospora narathiwatensis	4.03114e-05	5.47357e-05	3.94677e-06	2.18717e-05	6.29341e-05	1.27826e-05	1.06628e-05	3.82166e-05
Micromonospora krabiensis	4.3976e-05	0.000142313	7.89353e-05	7.51244e-05	9.58819e-05	7.04604e-05	3.60329e-05	5.61453e-05
Micromonospora echinofusca	0.000172239	4.37886e-05	0.000193392	7.17961e-05	0.000112541	3.14889e-05	3.23561e-05	6.51097e-05
Micromonospora coxensis	6.22994e-05	0.000131366	6.7095e-05	4.42188e-05	7.14487e-05	7.01486e-05	3.93421e-05	5.9448e-05
Micromonospora auratinigra	2.56527e-05	7.663e-05	5.92015e-05	7.55998e-05	0.000125128	4.77011e-05	3.27238e-05	5.66172e-05
Micromonospora sp. L5	9.16167e-05	7.663e-05	0	7.65508e-05	7.18189e-05	5.86131e-05	2.83116e-05	4.34065e-05
Micromonospora viridifaciens	8.42874e-05	1.09471e-05	6.31483e-05	1.75924e-05	6.70063e-05	2.43182e-05	2.68409e-05	4.90682e-05
Micromonospora aurantiaca	6.5964e-05	0.000109471	7.10418e-05	8.36828e-05	0.000132902	0.000101326	6.83891e-05	9.10593e-05
Actinoplanes derwentensis	9.52814e-05	0.000175154	9.47224e-05	8.79621e-05	0.000136604	7.82547e-05	5.40494e-05	0.000125973
Actinoplanes friuliensis	0.000201557	0.000175154	0.00013419	0.000160234	0.000225822	3.89715e-05	5.55202e-05	0.000128804
Actinoplanes missouriensis	8.42874e-05	0.000175154	0.000106563	6.32376e-05	0.000145489	0.000150274	0.000111776	0.000137768
Actinoplanes sp. N902-109	0.000197892	0.000175154	9.86692e-05	0.000108883	9.81031e-05	3.77244e-05	3.75037e-05	7.40741e-05
Plantactinospora sp. KBS50	6.96287e-05	6.56829e-05	6.31483e-05	4.0415e-05	7.77421e-05	2.33829e-05	2.2061e-05	4.67092e-05
Plantactinospora sp. BC1	6.22994e-05	6.56829e-05	5.1308e-05	5.84829e-05	5.73811e-05	5.76778e-05	4.19159e-05	3.16112e-05
Plantactinospora sp. BB1	4.76407e-05	4.37886e-05	3.94677e-05	2.47245e-05	6.21937e-05	6.5472e-06	8.45671e-06	2.83086e-05
Verrucosispora maris	5.13054e-05	0.00015326	4.73612e-05	6.18112e-05	7.21891e-05	4.14656e-05	2.46348e-05	4.29347e-05
Salinispora arenicola	2.56527e-05	1.09471e-05	2.76274e-05	3.28075e-05	6.40447e-05	2.24476e-05	1.94872e-05	4.01038e-05
Salinispora tropica	2.1988e-05	4.37886e-05	4.73612e-05	8.36828e-05	8.44057e-05	4.11539e-05	4.08128e-05	5.80326e-05
Bifidobacterium pseudolongum	0.0298744	0.000952402	0.00675292	8.03545e-05	0.0276173	0.000182386	0.00696135	0.00498514
Bifidobacterium longum	0.00044709	0.000580199	0.000418357	0.000248671	0.0007752	0.000186751	0.000237523	0.000477
Bifidobacterium animalis	0.0192798	0.000142313	0.00577017	0.000447893	0.0130396	0.000859243	0.00585646	0.00383062
Bifidobacterium bifidum	0.000271185	0.00038315	0.000311795	0.00019732	0.000446462	0.000157133	0.000168399	0.000343477
Bifidobacterium scardovii	8.06227e-05	0.000131366	8.68289e-05	7.32225e-05	0.000121796	4.55187e-05	4.19159e-05	0.000100024
Bifidobacterium choerinum	0.000930826	0.000109471	0.000307848	7.32225e-05	0.000620456	8.69843e-05	0.000218036	0.000224581
Bifidobacterium dentium	6.96287e-05	0.000120419	0.00013419	6.37131e-05	7.73719e-05	7.38899e-05	7.5375e-05	9.71928e-05
Bifidobacterium angulatum	6.5964e-05	1.09471e-05	8.28821e-05	6.84678e-05	0.000106988	3.46067e-05	6.7286e-05	8.39821e-05
Bifidobacterium asteroides	5.13054e-05	1.09471e-05	3.55209e-05	3.61358e-05	9.29203e-05	6.8278e-05	4.81665e-05	7.83204e-05
Bifidobacterium thermophilum	6.22994e-05	5.47357e-05	0.000110509	4.75471e-05	7.84825e-05	2.68124e-05	3.56653e-05	7.26587e-05
Bifidobacterium pseudocatenulatum	6.5964e-05	4.37886e-05	7.49886e-05	4.32678e-05	0.000108839	3.77244e-05	3.34592e-05	7.07714e-05
Bifidobacterium adolescentis	4.76407e-05	0.00015326	9.07756e-05	5.03999e-05	0.000101805	3.9595e-05	4.48573e-05	8.6813e-05
Bifidobacterium actinocoloniiforme	4.76407e-05	5.47357e-05	0.000110509	2.32981e-05	6.55255e-05	8.07489e-05	0.000110305	9.6721e-05
Bifidobacterium indicum	0	1.09471e-05	0	1.90188e-05	4.9977e-05	2.02652e-05	2.27964e-05	3.39703e-05
Bifidobacterium breve	0.000234539	0.000700617	0.000457825	0.000223471	0.000842946	0.000200781	0.000205903	0.000523709
Bifidobacterium catenulatum	5.86347e-05	1.09471e-05	5.1308e-05	2.09207e-05	6.62659e-05	7.70076e-05	4.85342e-05	7.59613e-05
Bifidobacterium kashiwanohense	4.03114e-05	0.000109471	9.47224e-05	3.70867e-05	0.000410552	7.57605e-05	9.81714e-05	0.000190139
Bifidobacterium coryneforme	2.1988e-05	0	1.57871e-05	1.18868e-05	1.851e-05	7.48252e-06	4.4122e-06	1.55697e-05
Gardnerella vaginalis	5.13054e-05	2.18943e-05	7.49886e-05	6.27621e-05	6.03427e-05	3.67891e-05	2.75762e-05	6.32225e-05
Parascardovia denticolens	8.42874e-05	7.663e-05	4.73612e-05	2.80528e-05	4.77558e-05	4.08421e-05	3.23561e-05	5.04836e-05
Scardovia inopinata	5.86347e-05	0.000142313	7.10418e-05	5.7532e-05	0.000114762	4.89481e-05	3.23561e-05	0.000108988
Actinomyces sp. Z16	8.42874e-05	0.000164207	0.000102616	4.51697e-05	0.000153633	8.44901e-05	8.27287e-05	0.000115593
Actinomyces sp. oral taxon 414	6.5964e-05	0.00022989	0.000118403	0.000167366	0.000286165	0.000101949	0.000119129	0.000195801
Actinomyces radicidentis	0.00016491	6.56829e-05	0.000165764	0.000129328	0.000195466	6.64074e-05	6.7286e-05	7.21869e-05
Actinomyces sp. VUL4_3	1.46587e-05	1.09471e-05	3.94677e-06	1.6166e-05	2.48034e-05	2.02652e-05	1.13982e-05	1.93442e-05
Actinomyces radingae	3.66467e-05	2.18943e-05	3.55209e-05	3.70867e-05	4.22028e-05	4.52069e-05	3.19884e-05	4.15192e-05
Actinomyces pacaensis	2.93173e-05	2.18943e-05	3.15741e-05	1.99698e-05	2.62842e-05	2.463e-05	1.25012e-05	3.11394e-05
Actinomyces oris	6.96287e-05	4.37886e-05	7.89353e-05	5.70565e-05	8.29249e-05	4.61422e-05	3.30915e-05	6.08634e-05
Actinomyces sp. oral taxon 897	0.000128263	8.75772e-05	7.10418e-05	2.66264e-05	7.47805e-05	2.99301e-05	2.24287e-05	6.18071e-05
Actinomyces meyeri	2.93173e-05	3.28414e-05	3.55209e-05	4.32678e-05	5.14578e-05	3.02418e-05	2.2061e-05	4.48219e-05
Actinomyces hongkongensis	0.00016491	8.75772e-05	0.000130243	7.51244e-05	0.000139566	0.000113797	6.80214e-05	8.06794e-05
Actinomyces sp. Chiba101	1.83233e-05	6.56829e-05	1.97338e-05	1.94943e-05	5.33089e-05	4.6454e-05	3.45622e-05	3.34985e-05
Actinomyces gaoshouyii	4.3976e-05	1.09471e-05	4.34144e-05	2.75773e-05	5.59003e-05	0.000155886	6.91244e-05	5.04836e-05
Trueperella pyogenes	0.000131928	0.000164207	0.000138137	0.000118392	0.00012957	0.000127826	7.13305e-05	0.000161359
Actinotignum schaalii	3.66467e-06	3.28414e-05	2.36806e-05	1.71169e-05	4.2573e-05	2.61888e-05	2.46348e-05	4.10474e-05
Actinotignum sp. 313	1.0994e-05	4.37886e-05	3.15741e-05	1.94943e-05	3.99816e-05	1.65239e-05	1.83842e-05	1.50979e-05
Arcanobacterium phocae	2.1988e-05	1.09471e-05	2.36806e-05	6.65659e-06	2.2212e-05	1.24709e-05	1.3972e-05	2.50059e-05
Arcanobacterium haemolyticum	6.22994e-05	2.18943e-05	1.57871e-05	5.42037e-05	3.3318e-05	0.000119409	3.56653e-05	8.58693e-05
Mobiluncus curtisii	5.86347e-05	8.75772e-05	6.7095e-05	5.7532e-05	8.29249e-05	9.29079e-05	7.20659e-05	0.000121727
Nonomuraea sp. ATCC 55076	0.000172239	0.000207996	0.000138137	0.000156905	0.000190283	0.000165239	9.41269e-05	0.000147205
Streptosporangium roseum	0.000102611	5.47357e-05	0.000114456	9.12904e-05	0.000127719	5.54953e-05	5.44171e-05	0.000101439
Streptosporangium sp. 'caverna'	6.96287e-05	0.000262732	6.7095e-05	8.84376e-05	0.000123647	6.04837e-05	5.00049e-05	7.64332e-05
Nocardiopsis dassonvillei	0.000120934	0.000240837	0.000161817	8.32074e-05	0.00014771	7.919e-05	5.77263e-05	8.58693e-05
Nocardiopsis gilva	4.3976e-05	0.000164207	4.73612e-05	0.000106981	0.000156965	4.61422e-05	3.97098e-05	8.6813e-05
Nocardiopsis alba	4.76407e-05	0.00015326	6.31483e-05	0.000160709	0.000195096	5.42483e-05	5.51525e-05	0.000137768
Thermobifida fusca	5.86347e-05	3.28414e-05	1.57871e-05	2.94792e-05	4.47942e-05	1.93298e-05	1.91195e-05	5.18991e-05
Thermomonospora curvata	0.00010994	0.000142313	0.000102616	8.41583e-05	0.000113652	0.000113485	9.67007e-05	0.000100024
Frankia sp. QA3	8.42874e-05	8.75772e-05	6.7095e-05	5.84829e-05	0.000106248	8.51137e-05	5.47848e-05	8.16231e-05
Frankia sp. EAN1pec	7.6958e-05	0.000131366	4.73612e-05	6.5615e-05	0.000121056	8.19959e-05	5.80939e-05	7.07714e-05
Frankia casuarinae	3.66467e-05	2.18943e-05	7.89353e-06	4.23169e-05	6.36745e-05	4.20892e-05	3.23561e-05	5.09554e-05
Frankia inefficax	9.16167e-05	3.28414e-05	0.000181551	6.70414e-05	0.000126609	9.04138e-05	4.30189e-05	6.32225e-05
Frankia alni	0.000106275	7.663e-05	0.000102616	5.42037e-05	9.51415e-05	4.61422e-05	3.86067e-05	6.36943e-05
Frankia symbiont of Datisca glomerata	3.2982e-05	5.47357e-05	4.34144e-05	8.1781e-05	0.000125128	6.39132e-05	8.53025e-05	0.000107101
Jatrophihabitans sp. GAS493	1.83233e-05	1.09471e-05	3.55209e-05	2.23471e-05	3.66498e-05	7.2331e-05	3.08854e-05	4.81246e-05
Frankineae bacterium MT45	4.3976e-05	3.28414e-05	3.94677e-06	2.61509e-05	4.59048e-05	2.80594e-05	1.80165e-05	2.12314e-05
Jiangella sp. DSM 45060	9.16167e-05	0.000109471	9.07756e-05	0.000109834	0.000138455	4.24009e-05	4.30189e-05	6.18071e-05
Jiangella alkaliphila	5.86347e-05	0.000120419	0.00013419	8.74866e-05	0.000145489	6.23543e-05	5.36817e-05	6.65252e-05
Geodermatophilus obscurus	8.7952e-05	7.663e-05	8.28821e-05	9.31923e-05	9.06991e-05	6.57838e-05	4.44897e-05	6.46379e-05
Modestobacter marinus	6.22994e-05	0.000109471	5.92015e-05	5.70565e-05	0.000106988	6.04837e-05	3.78714e-05	6.6997e-05
Blastococcus saxobsidens	6.5964e-05	9.85243e-05	7.49886e-05	7.65508e-05	7.84825e-05	5.08188e-05	1.91195e-05	3.91602e-05
Stackebrandtia nassauensis	6.96287e-05	3.28414e-05	6.31483e-05	7.13206e-05	9.44011e-05	3.46067e-05	3.41945e-05	6.79406e-05
Catenulispora acidiphila	9.8946e-05	9.85243e-05	0.000110509	0.000123147	0.000164739	9.38433e-05	5.55202e-05	8.72848e-05
Candidatus Planktophila limnetica	2.56527e-05	1.09471e-05	0	5.70565e-06	4.4424e-06	3.74126e-06	2.57378e-06	5.66172e-06
Candidatus Planktophila lacus	2.93173e-05	0	2.36806e-05	2.13962e-05	2.07312e-05	5.08188e-05	6.10354e-05	6.74688e-05
Candidatus Planktophila vernalis	0	0	3.94677e-06	9.03394e-06	1.14762e-05	7.17075e-06	7.72135e-06	7.07714e-06
Candidatus Planktophila dulcis	2.93173e-05	2.18943e-05	1.18403e-05	3.85131e-05	2.51736e-05	2.12005e-05	1.32366e-05	2.21751e-05
Candidatus Planktophila sulfonica	7.32934e-06	1.09471e-05	7.89353e-06	1.37887e-05	9.25501e-06	3.74126e-06	3.30915e-06	1.32107e-05
Candidatus Planktophila versatilis	2.56527e-05	0.000109471	3.55209e-05	5.18263e-05	2.4063e-05	3.21125e-05	2.83116e-05	3.9632e-05
Candidatus Nanopelagicus hibericus	3.66467e-06	4.37886e-05	1.18403e-05	9.50941e-07	1.18464e-05	5.92366e-06	3.30915e-06	8.49257e-06
Candidatus Nanopelagicus limnes	3.66467e-06	0	7.89353e-06	9.50941e-07	9.62521e-06	3.74126e-06	4.4122e-06	7.07714e-06
Candidatus Nanopelagicus abundans	3.66467e-06	5.47357e-05	1.97338e-05	3.51848e-05	1.2957e-05	1.40297e-05	1.69134e-05	1.79288e-05
Thermobispora bispora	5.13054e-05	4.37886e-05	3.15741e-05	6.70414e-05	0.000104767	3.30478e-05	4.96372e-05	5.33145e-05
Nakamurella panacisegetis	4.03114e-05	5.47357e-05	5.92015e-05	5.56301e-05	7.62613e-05	5.98602e-05	2.46348e-05	5.14272e-05
Nakamurella multipartita	5.13054e-05	8.75772e-05	2.36806e-05	4.27924e-05	0.000115503	9.60257e-05	5.69909e-05	7.26587e-05
Kineococcus radiotolerans	6.96287e-05	0.000142313	0.000106563	5.80074e-05	0.000115503	0.000113173	6.69183e-05	8.02076e-05
Acidothermus cellulolyticus	7.32934e-06	5.47357e-05	2.36806e-05	2.80528e-05	2.9616e-05	2.55653e-05	2.02226e-05	3.25549e-05
Actinopolyspora erythraea	3.66467e-05	3.28414e-05	3.15741e-05	3.28075e-05	3.66498e-05	1.06002e-05	1.47073e-05	2.87804e-05
Actinobacteria bacterium IMCC26256	3.66467e-06	1.09471e-05	5.1308e-05	1.33132e-05	1.4808e-05	1.27826e-05	1.13982e-05	1.50979e-05
Gordonibacter massiliensis	0.000736598	0.000415992	0.000406517	0.000318565	0.000722631	0.000254094	0.000241568	0.000353857
Gordonibacter urolithinfaciens	0.000872191	0.000218943	0.000568334	0.000339011	0.000833691	0.000395638	0.000310692	0.000455768
Gordonibacter pamelaeae	0.000743928	0.000503569	0.000469665	0.000416037	0.000900697	0.000345443	0.000292676	0.000549658
Slackia heliotrinireducens	0.000351808	0.000525463	0.00040257	0.000268641	0.000589359	0.000288389	0.000243039	0.000369427
Eggerthella lenta	0.000938155	0.000547357	0.000520973	0.000438384	0.00103471	0.000341078	0.000280175	0.000552489
Eggerthella sp. YY7918	0.000351808	0.000197049	0.000209179	0.000217766	0.000437577	0.000229464	0.00016509	0.000282614
Adlercreutzia equolifaciens	0.00362436	0.000886719	0.00148004	0.001134	0.00280871	0.00086766	0.000751912	0.00160887
Denitrobacterium detoxificans	0.000278515	0.00015326	0.000157871	0.000179252	0.000439428	0.000185504	0.000142293	0.000237792
Cryptobacterium curtum	5.86347e-05	7.663e-05	6.7095e-05	5.56301e-05	0.000106988	0.000101949	0.000118026	0.000121255
Phoenicibacter massiliensis	6.5964e-05	7.663e-05	5.52547e-05	4.32678e-05	0.000167701	4.67657e-05	4.59604e-05	9.29465e-05
Olsenella umbonata	0.000406778	0.000437886	0.00037889	0.000190664	0.00140269	0.000423074	0.00035702	0.000483605
Olsenella sp. Marseille-P2300	0.000337149	0.000569252	0.000422304	0.000180679	0.00192282	0.000434298	0.000477988	0.000561453
Olsenella uli	0.000208886	0.000218943	0.000153924	0.000106505	0.000898106	0.000216681	0.00024598	0.000250059
Olsenella sp. oral taxon 807	9.8946e-05	0.00030652	0.000114456	0.000101751	0.000363537	0.000232582	0.000206638	0.000225053
Libanicoccus massiliensis	0.000465413	0.00045978	0.000465718	0.000292414	0.00230561	0.000403744	0.000524684	0.000641661
Atopobium parvulum	2.93173e-05	9.85243e-05	4.73612e-05	3.13811e-05	6.55255e-05	2.71241e-05	2.97823e-05	4.954e-05
Collinsella aerofaciens	0.000348143	0.000437886	0.000327582	0.000155479	0.000782974	0.000372567	0.000268409	0.000437368
Coriobacteriaceae bacterium 68-1-3	0.000311497	0.000503569	0.000296007	0.000370867	0.000667471	0.000367891	0.00022061	0.000418023
Coriobacterium glomerans	0.000153916	0.000131366	0.000177604	7.84527e-05	0.000205091	7.82547e-05	8.60379e-05	0.000130219
Conexibacter woesei	9.8946e-05	7.663e-05	9.47224e-05	9.22413e-05	0.000121056	0.000107873	5.95647e-05	7.12433e-05
Rubrobacter radiotolerans	5.86347e-05	4.37886e-05	9.47224e-05	5.70565e-05	6.44149e-05	6.1419e-05	7.5375e-05	7.97358e-05
Rubrobacter xylanophilus	3.66467e-05	0.000109471	5.1308e-05	3.89886e-05	0.000146229	0.000130009	0.00013972	0.00011465
Actinobacteria bacterium IMCC25003	4.03114e-05	2.18943e-05	6.31483e-05	1.56905e-05	2.4063e-05	6.60956e-05	7.64781e-05	8.25667e-05
Actinobacteria bacterium IMCC26103	3.66467e-06	2.18943e-05	3.94677e-06	3.99395e-05	5.77513e-05	1.71474e-05	1.5075e-05	2.54777e-05
Actinobacteria bacterium IMCC26077	1.46587e-05	6.56829e-05	1.57871e-05	8.55847e-06	4.4424e-06	5.61189e-06	3.30915e-06	1.03798e-05
Actinobacteria bacterium IMCC19121	1.83233e-05	0	3.94677e-06	1.09358e-05	1.14762e-05	1.87063e-06	8.8244e-06	1.2267e-05
Acidimicrobium ferrooxidans	2.93173e-05	2.18943e-05	2.36806e-05	3.09056e-05	3.10968e-05	5.58071e-05	3.12531e-05	3.86884e-05
Nostoc sp. 'Peltigera membranacea cyanobiont' N6	2.1988e-05	5.47357e-05	1.97338e-05	3.37584e-05	2.81352e-05	4.58304e-05	2.35317e-05	1.32107e-05
Nostoc carneum	6.96287e-05	8.75772e-05	0.000142084	2.18717e-05	4.55346e-05	6.95251e-05	8.9347e-05	0.000100024
Nostoc linckia	4.03114e-05	3.28414e-05	7.49886e-05	2.66264e-05	1.99908e-05	1.80828e-05	2.42671e-05	3.34985e-05
Nostoc flagelliforme	1.0994e-05	6.56829e-05	2.76274e-05	2.28226e-05	2.4063e-05	1.40297e-05	1.76488e-05	2.68931e-05
Nostoc sp. PCC 7524	1.83233e-05	2.18943e-05	4.34144e-05	2.09207e-05	2.5914e-05	1.55886e-05	1.10305e-05	1.65133e-05
Nostoc sp. CENA543	1.46587e-05	9.85243e-05	3.94677e-05	4.70716e-05	4.70154e-05	1.52768e-05	1.13982e-05	2.35905e-05
Nostoc sp. NIES-4103	2.93173e-05	1.09471e-05	3.55209e-05	2.28226e-05	3.25776e-05	1.02885e-05	1.32366e-05	2.02878e-05
Nostoc punctiforme	1.83233e-05	0.000142313	6.7095e-05	3.42339e-05	8.44057e-05	1.93298e-05	1.5075e-05	3.53857e-05
Nostoc sp. NIES-3756	2.93173e-05	0	0	6.65659e-06	2.2212e-05	2.463e-05	5.14756e-06	3.82166e-05
Nostoc piscinale	1.0994e-05	3.28414e-05	4.73612e-05	1.80679e-05	2.88756e-05	5.92366e-06	9.92745e-06	1.65133e-05
Nostoc sp. NIES-2111	4.76407e-05	2.18943e-05	3.94677e-05	4.27924e-05	3.77604e-05	2.02652e-05	2.02226e-05	1.65133e-05
Nostoc sp. PCC 7120	0	0	0	0	0	3.36713e-05	2.05903e-05	4.34065e-05
Nostoc sp. PCC 7107	3.66467e-06	3.28414e-05	2.36806e-05	2.51999e-05	8.14441e-06	6.85898e-06	2.57378e-06	1.03798e-05
Anabaena cylindrica	1.0994e-05	3.28414e-05	1.57871e-05	1.75924e-05	2.29524e-05	2.12005e-05	1.69134e-05	3.82166e-05
Anabaena sp. WA102	3.2982e-05	0	1.18403e-05	1.18868e-05	2.85054e-05	2.08887e-05	3.56653e-05	3.30267e-05
Anabaena sp. 90	1.46587e-05	9.85243e-05	1.97338e-05	2.75773e-05	4.0722e-05	1.96416e-05	2.46348e-05	3.39703e-05
Trichormus variabilis	3.66467e-05	7.663e-05	4.73612e-05	2.71018e-05	2.14716e-05	7.48252e-06	3.30915e-06	1.50979e-05
Trichormus azollae	2.1988e-05	3.28414e-05	2.76274e-05	3.04301e-05	2.48034e-05	6.76544e-05	5.03726e-05	3.39703e-05
Cylindrospermum stagnale	2.56527e-05	4.37886e-05	9.86692e-05	1.42641e-05	3.55392e-05	1.52768e-05	2.38994e-05	3.16112e-05
Calothrix parasitica	4.03114e-05	7.663e-05	9.86692e-05	3.37584e-05	4.6275e-05	2.463e-05	2.83116e-05	4.76528e-05
Calothrix sp. PCC 7507	1.46587e-05	3.28414e-05	1.97338e-05	7.60753e-06	3.25776e-05	1.24709e-05	1.17659e-05	1.88724e-05
Calothrix brevissima	6.5964e-05	3.28414e-05	5.52547e-05	4.23169e-05	4.51644e-05	4.73893e-05	4.22836e-05	5.37863e-05
Calothrix sp. NIES-2100	2.93173e-05	0.000109471	0.000106563	4.0415e-05	3.99816e-05	5.42483e-05	2.57378e-05	4.43501e-05
Calothrix sp. NIES-4101	4.03114e-05	1.09471e-05	1.57871e-05	2.51999e-05	5.1828e-05	1.90181e-05	1.87518e-05	5.09554e-05
Calothrix parietina	3.2982e-05	0	7.89353e-06	2.47245e-05	1.2957e-05	4.95717e-05	5.03726e-05	6.98278e-05
Calothrix sp. 336/3	4.3976e-05	4.37886e-05	0.000102616	2.94792e-05	3.18372e-05	2.55653e-05	1.69134e-05	5.14272e-05
Calothrix sp. NIES-2098	3.66467e-05	0.000109471	0.000106563	3.61358e-05	3.62796e-05	1.99534e-05	1.58104e-05	2.26469e-05
Calothrix sp. NIES-3974	1.83233e-05	1.09471e-05	1.57871e-05	2.23471e-05	5.47897e-05	4.83246e-05	2.64732e-05	5.61453e-05
Rivularia sp. PCC 7116	3.2982e-05	0.000109471	2.76274e-05	1.71169e-05	4.51644e-05	3.18007e-05	2.16933e-05	2.92522e-05
Microchaete diplosiphon	4.76407e-05	6.56829e-05	7.89353e-06	3.70867e-05	3.59094e-05	2.8683e-05	3.015e-05	7.17151e-05
Sphaerospermopsis kisseleviana	1.83233e-05	9.85243e-05	8.68289e-05	2.85282e-05	2.48034e-05	2.89948e-05	2.24287e-05	4.34065e-05
Anabaenopsis circularis	1.0994e-05	0	0	1.04604e-05	8.88481e-06	2.05769e-05	2.68409e-05	3.20831e-05
Raphidiopsis curvata	1.46587e-05	0	1.57871e-05	2.23471e-05	1.25868e-05	1.93298e-05	2.16933e-05	4.01038e-05
Dolichospermum compactum	2.1988e-05	8.75772e-05	3.15741e-05	2.09207e-05	4.59048e-05	3.08654e-05	4.08128e-05	3.11394e-05
Nodularia spumigena	1.46587e-05	3.28414e-05	5.1308e-05	7.60753e-06	2.73948e-05	1.27826e-05	1.02951e-05	4.34065e-05
Fischerella sp. NIES-4106	3.66467e-06	2.18943e-05	1.18403e-05	1.80679e-05	3.22074e-05	2.33829e-05	1.54427e-05	3.82166e-05
Fischerella sp. NIES-3754	6.5964e-05	6.56829e-05	2.76274e-05	3.85131e-05	6.36745e-05	1.7771e-05	1.91195e-05	4.19911e-05
Scytonema sp. NIES-4073	1.0994e-05	2.18943e-05	7.89353e-06	2.09207e-05	2.51736e-05	1.99534e-05	1.72811e-05	1.32107e-05
Scytonema sp. HK-05	1.46587e-05	2.18943e-05	7.49886e-05	2.85282e-05	2.48034e-05	3.24242e-05	2.64732e-05	3.58575e-05
Nostocales cyanobacterium HT-58-2	1.83233e-05	3.28414e-05	2.76274e-05	2.13962e-05	3.22074e-05	2.15122e-05	1.94872e-05	4.10474e-05
Moorea producens	5.86347e-05	6.56829e-05	7.49886e-05	5.6581e-05	7.51507e-05	6.98368e-05	6.58153e-05	9.53055e-05
Oscillatoria nigro-viridis	6.5964e-05	7.663e-05	4.73612e-05	5.03999e-05	5.47897e-05	3.58537e-05	4.55927e-05	5.23709e-05
Oscillatoria acuminata	6.96287e-05	3.28414e-05	3.94677e-05	6.84678e-05	8.47759e-05	1.99534e-05	1.80165e-05	4.954e-05
Cyanothece sp. PCC 7822	4.3976e-05	0.000109471	8.68289e-05	1.28377e-05	4.77558e-05	1.15356e-05	2.09579e-05	2.87804e-05
Cyanothece sp. PCC 7424	3.2982e-05	6.56829e-05	5.92015e-05	2.85282e-05	3.29478e-05	1.93298e-05	1.25012e-05	2.40623e-05
Cyanothece sp. ATCC 51142	4.3976e-05	6.56829e-05	1.18403e-05	2.94792e-05	2.07312e-05	1.7771e-05	2.13256e-05	4.57655e-05
Cyanothece sp. PCC 8802	2.56527e-05	3.28414e-05	0	9.50941e-06	2.11014e-05	1.46533e-05	5.88293e-06	1.08516e-05
Cyanothece sp. PCC 8801	1.0994e-05	0	0	2.23471e-05	1.03656e-05	9.97669e-06	7.35366e-06	1.36825e-05
Cyanothece sp. PCC 7425	1.83233e-05	6.56829e-05	4.34144e-05	2.61509e-05	5.21982e-05	1.68357e-05	1.5075e-05	3.44421e-05
Trichodesmium erythraeum	4.3976e-05	2.18943e-05	4.73612e-05	2.66264e-05	2.29524e-05	3.5542e-05	2.86793e-05	4.38783e-05
Planktothrix agardhii	7.32934e-06	9.85243e-05	0	1.80679e-05	2.11014e-05	1.80828e-05	1.54427e-05	3.20831e-05
Arthrospira platensis	7.32934e-06	0	1.57871e-05	9.03394e-06	2.4063e-05	1.27826e-05	2.53701e-05	6.84124e-05
Arthrospira sp. PCC 8005	0	0	0	0	5.55301e-05	3.11772e-06	0	0
Arthrospira sp. TJSD092	0	0	5.92015e-05	4.51697e-05	1.81398e-05	7.48252e-06	6.98598e-06	7.54895e-06
Microcoleus sp. PCC 7113	3.66467e-05	1.09471e-05	7.10418e-05	2.18717e-05	3.07266e-05	4.86364e-05	2.97823e-05	3.34985e-05
Geitlerinema sp. PCC 7407	3.2982e-05	8.75772e-05	8.28821e-05	3.70867e-05	5.96023e-05	5.30012e-05	3.56653e-05	6.36943e-05
Crinalium epipsammum	2.1988e-05	4.37886e-05	1.57871e-05	1.23622e-05	4.6275e-05	1.83945e-05	1.02951e-05	2.26469e-05
Oscillatoriales cyanobacterium JSC-12	2.1988e-05	7.663e-05	5.1308e-05	2.18717e-05	2.44332e-05	1.74592e-05	1.3972e-05	1.88724e-05
Geminocystis herdmanii	2.93173e-05	0.00015326	6.31483e-05	6.22867e-05	0.000102916	7.54487e-05	8.49348e-05	0.000158056
Geminocystis sp. NIES-3708	2.56527e-05	0.000131366	0.000260487	6.60904e-05	6.81169e-05	3.64773e-05	3.78714e-05	5.85044e-05
Geminocystis sp. NIES-3709	1.46587e-05	8.75772e-05	5.92015e-05	1.75924e-05	4.66452e-05	2.65006e-05	2.64732e-05	3.39703e-05
Chondrocystis sp. NIES-4102	1.0994e-05	2.18943e-05	2.36806e-05	1.85434e-05	3.25776e-05	5.26894e-05	2.35317e-05	4.43501e-05
Gloeocapsa sp. PCC 7428	3.66467e-05	5.47357e-05	5.92015e-05	2.4249e-05	1.14762e-05	2.40064e-05	2.16933e-05	4.10474e-05
Cyanobacterium aponinum	5.86347e-05	0.000186102	0.000118403	3.85131e-05	5.84917e-05	6.60956e-05	6.39769e-05	7.59613e-05
Microcystis aeruginosa	4.76407e-05	0.000109471	6.31483e-05	2.4249e-05	1.81398e-05	4.17774e-05	2.72086e-05	6.03916e-05
Microcystis sp. MC19	0	0	1.18403e-05	2.32981e-05	2.9616e-05	9.04138e-06	1.80165e-05	1.9816e-05
Halothece sp. PCC 7418	2.93173e-05	9.85243e-05	3.15741e-05	1.56905e-05	3.25776e-05	8.10606e-06	6.25061e-06	4.7181e-06
Candidatus Atelocyanobacterium thalassa	4.76407e-05	0	1.97338e-05	2.85282e-05	4.47942e-05	2.5877e-05	3.12531e-05	4.954e-05
Synechococcus sp. KORDI-49	5.86347e-05	5.47357e-05	5.92015e-05	3.2332e-05	5.14578e-05	3.14889e-05	3.93421e-05	5.00118e-05
Synechococcus sp. JA-3-3Ab	4.3976e-05	0.000142313	5.92015e-05	2.28226e-05	8.81077e-05	0.000113485	7.09628e-05	7.73768e-05
Synechococcus sp. KORDI-52	1.46587e-05	5.47357e-05	2.36806e-05	2.94792e-05	2.85054e-05	4.67657e-05	4.63281e-05	3.20831e-05
Synechococcus sp. PCC 7336	1.46587e-05	0.000109471	6.31483e-05	4.51697e-05	3.36882e-05	4.05303e-05	3.05177e-05	4.81246e-05
Synechococcus sp. NIES-970	1.83233e-05	3.28414e-05	2.76274e-05	5.08754e-05	5.92321e-05	7.48252e-06	8.45671e-06	3.30267e-05
Synechococcus sp. WH 8020	2.1988e-05	0	7.89353e-06	7.60753e-06	4.8126e-06	5.92366e-06	5.14756e-06	1.08516e-05
Synechococcus sp. WH 8109	1.0994e-05	0	1.18403e-05	6.18112e-06	1.4808e-05	2.49417e-05	2.05903e-05	3.25549e-05
Synechococcus sp. PCC 7502	2.1988e-05	5.47357e-05	4.34144e-05	1.14113e-05	2.62842e-05	1.52768e-05	1.61781e-05	3.82166e-05
Synechococcus sp. PCC 6312	2.56527e-05	3.28414e-05	2.36806e-05	1.37887e-05	1.99908e-05	2.80594e-06	9.92745e-06	1.55697e-05
Synechococcus sp. SynAce01	1.83233e-05	4.37886e-05	3.94677e-05	3.37584e-05	5.92321e-05	2.68124e-05	2.3164e-05	2.7365e-05
Synechococcus sp. CC9605	5.497e-05	5.47357e-05	4.73612e-05	2.23471e-05	4.14624e-05	4.08421e-05	6.6183e-05	6.9356e-05
Synechococcus sp. KORDI-100	2.1988e-05	5.47357e-05	1.57871e-05	2.71018e-05	2.4063e-05	2.24476e-05	1.61781e-05	2.83086e-05
Synechococcus sp. WH 8103	4.3976e-05	0	6.7095e-05	9.55696e-05	3.96114e-05	0.000143727	6.25061e-05	0.00010427
Synechococcus sp. RCC307	3.66467e-05	4.37886e-05	3.94677e-05	3.28075e-05	4.6275e-05	6.8278e-05	6.7286e-05	7.17151e-05
Synechococcus sp. CC9311	1.0994e-05	2.18943e-05	1.97338e-05	1.99698e-05	3.18372e-05	1.18473e-05	6.25061e-06	8.49257e-06
Synechococcus sp. WH 7803	2.56527e-05	3.28414e-05	3.94677e-06	2.71018e-05	4.03518e-05	8.10606e-06	7.35366e-06	2.12314e-05
Synechococcus sp. PCC 7117	7.32934e-06	2.18943e-05	0	6.65659e-06	8.88481e-06	7.48252e-06	8.08903e-06	8.49257e-06
Synechococcus sp. PCC 73109	7.32934e-06	6.56829e-05	5.1308e-05	0.0001008	5.77513e-05	2.80594e-05	4.00775e-05	6.18071e-05
Synechococcus sp. PCC 7003	1.0994e-05	1.09471e-05	1.57871e-05	1.18868e-05	1.44378e-05	8.72961e-06	4.04451e-06	2.35905e-05
Synechococcus sp. CC9902	7.32934e-06	3.28414e-05	3.94677e-06	9.50941e-06	1.55484e-05	6.5472e-06	8.8244e-06	1.36825e-05
Synechococcus sp. PCC 8807	0	0	0	8.55847e-06	1.73994e-05	6.85898e-06	1.43396e-05	2.17032e-05
Synechococcus sp. WH 8102	2.1988e-05	0	0	2.37735e-06	1.2957e-05	2.1824e-06	7.72135e-06	1.32107e-05
Synechococcus lividus	2.93173e-05	7.663e-05	1.18403e-05	2.4249e-05	1.59186e-05	1.06002e-05	2.94147e-06	9.908e-06
Synechococcus sp. PCC 7002	2.1988e-05	0	0	4.27924e-06	1.18464e-05	3.11772e-06	2.57378e-06	2.26469e-05
Synechococcus elongatus	0	0	0	0	7.95931e-05	0	0	0
Cyanobium gracile	0.000102611	0.000142313	8.68289e-05	6.32376e-05	0.000135123	0.000136868	0.00010479	0.000124558
Cyanobium sp. NIES-981	4.3976e-05	8.75772e-05	9.07756e-05	5.27772e-05	9.73627e-05	5.42483e-05	6.25061e-05	7.64332e-05
Thermosynechococcus sp. NK55a	1.0994e-05	1.09471e-05	3.94677e-06	9.03394e-06	1.2957e-05	9.66492e-06	1.21335e-05	1.93442e-05
Thermosynechococcus elongatus	2.1988e-05	3.28414e-05	1.97338e-05	1.04604e-05	2.5914e-05	6.23543e-06	8.45671e-06	1.46261e-05
Dactylococcopsis salina	1.46587e-05	6.56829e-05	4.34144e-05	7.60753e-05	7.21891e-05	4.52069e-05	5.51525e-05	8.63412e-05
Prochlorococcus marinus	0.000142922	0.000339362	0.000205232	0.000129804	0.000186211	0.000155574	0.000154059	0.000251003
Prochlorococcus sp. MIT 0604	3.2982e-05	4.37886e-05	4.34144e-05	2.23471e-05	2.11014e-05	1.55886e-05	1.83842e-05	2.17032e-05
Prochlorococcus sp. MIT 0801	0	3.28414e-05	3.15741e-05	8.55847e-06	1.03656e-05	1.21591e-05	8.08903e-06	1.69851e-05
Leptolyngbya sp. O-77	7.6958e-05	0.000120419	8.28821e-05	2.94792e-05	8.29249e-05	6.85898e-05	3.89744e-05	5.66172e-05
Leptolyngbya sp. PCC 7376	3.2982e-05	3.28414e-05	2.36806e-05	4.51697e-05	2.66544e-05	1.74592e-05	7.35366e-06	1.93442e-05
Leptolyngbya sp. NIES-3755	5.13054e-05	0.000175154	3.55209e-05	2.99547e-05	3.22074e-05	2.43182e-05	1.3972e-05	4.76528e-05
Leptolyngbya boryana	4.76407e-05	2.18943e-05	2.76274e-05	8.55847e-06	2.2212e-05	1.06002e-05	2.05903e-05	2.35905e-05
Halomicronema hongdechloris	5.86347e-05	5.47357e-05	6.7095e-05	6.94187e-05	8.55163e-05	3.71008e-05	3.12531e-05	6.65252e-05
Chamaesiphon minutus	3.2982e-05	3.28414e-05	4.34144e-05	8.03545e-05	7.25593e-05	5.79895e-05	6.21385e-05	7.73768e-05
Synechocystis sp. PCC 6714	0	5.47357e-05	0.00014603	6.03848e-05	7.51507e-05	8.66725e-05	9.26562e-05	0.000106629
Acaryochloris marina	3.66467e-06	1.09471e-05	3.94677e-05	2.71018e-05	2.9616e-05	1.46533e-05	1.17659e-05	1.65133e-05
Pseudanabaena sp. PCC 7367	2.56527e-05	2.18943e-05	9.86692e-05	1.37887e-05	2.48034e-05	1.59004e-05	2.13256e-05	3.34985e-05
Gloeobacter violaceus	7.6958e-05	9.85243e-05	0.000157871	6.94187e-05	5.96023e-05	7.98135e-05	4.00775e-05	5.7089e-05
Gloeobacter kilaueensis	6.22994e-05	7.663e-05	0.00012235	6.84678e-05	7.47805e-05	5.33129e-05	4.89019e-05	6.22789e-05
cyanobacterium endosymbiont of Epithemia turgida	1.46587e-05	0.00015326	7.10418e-05	1.09358e-05	1.81398e-05	7.17075e-06	9.92745e-06	9.43619e-06
Stanieria sp. NIES-3757	1.83233e-05	0	2.76274e-05	1.75924e-05	2.99862e-05	1.74592e-05	1.83842e-05	3.49139e-05
Stanieria cyanosphaera	7.32934e-05	4.37886e-05	0.000102616	1.94943e-05	3.22074e-05	5.30012e-05	4.70634e-05	7.6905e-05
Pleurocapsa minor	4.03114e-05	5.47357e-05	3.94677e-05	4.51697e-05	6.51553e-05	2.08887e-05	2.27964e-05	5.14272e-05
Chroococcidiopsis thermalis	4.76407e-05	3.28414e-05	5.52547e-05	3.80377e-05	3.03564e-05	1.80828e-05	2.16933e-05	3.44421e-05
Gloeomargarita lithophora	2.93173e-05	7.663e-05	6.7095e-05	4.37433e-05	4.14624e-05	3.2736e-05	2.02226e-05	3.58575e-05
Mycoplasma mycoides	0.000113605	1.09471e-05	7.49886e-05	3.09056e-05	6.55255e-05	9.16609e-05	6.28738e-05	7.26587e-05
Mycoplasma capricolum	1.83233e-05	7.663e-05	1.57871e-05	3.66112e-05	3.5169e-05	5.08188e-05	5.29464e-05	7.17151e-05
Mycoplasma leachii	1.46587e-05	1.09471e-05	7.89353e-06	3.32829e-06	2.55438e-05	1.21591e-05	7.35366e-06	8.96438e-06
Mycoplasma yeatsii	6.5964e-05	7.663e-05	4.73612e-05	1.56905e-05	2.5914e-05	4.86364e-05	4.11805e-05	5.04836e-05
Mycoplasma canadense	1.46587e-05	1.09471e-05	1.57871e-05	8.55847e-06	1.73994e-05	2.33829e-05	1.43396e-05	1.32107e-05
Mycoplasma penetrans	2.93173e-05	1.09471e-05	4.34144e-05	1.66415e-05	1.77696e-05	2.83712e-05	1.25012e-05	1.60415e-05
Mycoplasma cynos	1.46587e-05	1.09471e-05	7.89353e-06	4.75471e-06	2.0361e-05	1.71474e-05	1.36043e-05	2.7365e-05
Mycoplasma fermentans	1.0994e-05	5.47357e-05	1.57871e-05	1.33132e-05	1.55484e-05	3.18007e-05	1.80165e-05	3.30267e-05
Mycoplasma bovoculi	2.1988e-05	2.18943e-05	1.18403e-05	5.70565e-06	1.18464e-05	1.0912e-05	6.25061e-06	1.46261e-05
Mycoplasma hominis	6.5964e-05	8.75772e-05	7.89353e-05	3.37584e-05	4.77558e-05	7.45134e-05	4.55927e-05	8.6813e-05
Mycoplasma bovirhinis	1.83233e-05	1.09471e-05	0	7.13206e-06	1.18464e-05	9.97669e-06	9.92745e-06	2.26469e-05
Mycoplasma putrefaciens	3.66467e-05	1.09471e-05	1.57871e-05	9.03394e-06	1.62888e-05	4.70775e-05	1.65457e-05	3.63293e-05
Mycoplasma pulmonis	7.32934e-06	4.37886e-05	3.15741e-05	1.80679e-05	3.03564e-05	1.7771e-05	2.72086e-05	3.39703e-05
Mycoplasma bovis	2.1988e-05	7.663e-05	1.18403e-05	2.75773e-05	1.36974e-05	1.55886e-05	2.2061e-05	3.25549e-05
Mycoplasma crocodyli	2.1988e-05	3.28414e-05	3.94677e-06	3.80377e-06	1.07358e-05	1.62121e-05	1.69134e-05	2.40623e-05
Mycoplasma bovigenitalium	3.66467e-06	2.18943e-05	7.89353e-06	9.03394e-06	1.33272e-05	1.24709e-05	9.19208e-06	1.46261e-05
Mycoplasma dispar	1.46587e-05	4.37886e-05	1.57871e-05	7.60753e-06	1.88802e-05	1.21591e-05	1.28689e-05	1.55697e-05
Mycoplasma hyorhinis	3.2982e-05	3.28414e-05	1.57871e-05	1.94943e-05	2.25822e-05	2.55653e-05	2.97823e-05	3.44421e-05
Mycoplasma hyopneumoniae	2.93173e-05	0	2.76274e-05	1.04604e-05	2.25822e-05	1.46533e-05	6.6183e-06	1.36825e-05
Mycoplasma mobile	1.0994e-05	8.75772e-05	3.94677e-05	1.37887e-05	1.33272e-05	2.65006e-05	2.27964e-05	4.05756e-05
Mycoplasma flocculare	3.66467e-06	2.18943e-05	0	2.37735e-06	1.14762e-05	8.41783e-06	2.94147e-06	1.32107e-05
Mycoplasma suis	2.1988e-05	0.000120419	7.89353e-06	4.75471e-06	7.03381e-06	2.71241e-05	5.51525e-06	1.9816e-05
Mycoplasma conjunctivae	7.32934e-06	2.18943e-05	7.89353e-06	3.32829e-06	1.22166e-05	1.27826e-05	9.19208e-06	1.27389e-05
Mycoplasma pullorum	1.46587e-05	3.28414e-05	7.89353e-06	5.23018e-06	1.6659e-05	1.4965e-05	1.3972e-05	1.7457e-05
Mycoplasma californicum	7.32934e-06	6.56829e-05	3.94677e-05	6.65659e-06	1.18464e-05	5.30012e-06	7.35366e-06	1.69851e-05
Mycoplasma synoviae	2.1988e-05	0.000109471	5.92015e-05	1.80679e-05	3.03564e-05	1.55886e-05	1.83842e-05	2.40623e-05
Mycoplasma arginini	7.32934e-05	0.00022989	7.89353e-05	1.56905e-05	1.81398e-05	5.48718e-05	6.50799e-05	8.30385e-05
Mycoplasma canis	2.56527e-05	0.000109471	9.86692e-05	1.18868e-05	3.1467e-05	1.99534e-05	1.98549e-05	4.05756e-05
Mycoplasma parvum	3.66467e-06	0	0	5.23018e-06	9.25501e-06	7.17075e-06	3.30915e-06	6.60533e-06
Mycoplasma arthritidis	3.66467e-06	2.18943e-05	3.94677e-06	9.03394e-06	1.07358e-05	5.92366e-06	8.08903e-06	1.7457e-05
Mycoplasma agalactiae	6.5964e-05	0.00022989	0.000161817	5.23018e-06	3.85008e-05	6.20426e-05	4.59604e-05	6.41661e-05
Mycoplasma pneumoniae	3.66467e-06	2.18943e-05	0	2.85282e-06	4.8126e-06	1.0912e-05	1.76488e-05	1.03798e-05
Mycoplasma gallisepticum	1.46587e-05	8.75772e-05	6.31483e-05	1.33132e-05	9.99541e-06	2.36946e-05	1.61781e-05	3.16112e-05
Mycoplasma wenyonii	1.0994e-05	0	1.18403e-05	4.27924e-06	3.3318e-06	4.98835e-06	5.51525e-06	4.24629e-06
Mycoplasma haemocanis	0	3.28414e-05	1.18403e-05	1.42641e-06	1.851e-06	1.55886e-06	5.14756e-06	1.88724e-06
Mycoplasma genitalium	3.66467e-05	0	7.89353e-06	4.75471e-06	1.51782e-05	1.3718e-05	1.32366e-05	2.68931e-05
Mycoplasma ovis	0	0	1.97338e-05	3.32829e-06	4.8126e-06	6.23543e-06	4.4122e-06	1.88724e-06
Mycoplasma haemofelis	3.66467e-06	0	0	4.75471e-06	2.9616e-06	7.79429e-06	2.57378e-06	1.08516e-05
[truncated: 3,894 more rows]
