# Supplementary material for: Interaction between Plasma Metabolomics and Intestinal Microbiome in db/db Mouse, an Animal Model for Study of Type 2 Diabetes and Diabetic Kidney Disease
Source: Metabolites. 2022 Aug 23;12(9):775. doi: 10.3390/metabo12090775 (PMC9503368; doi:10.3390/metabo12090775)
Supplement: Supplementary file 1 [file metabolites-12-00775-s001.zip › Supplemental Table S3.xlsx]

## Sheet: COG
	DKD				Ctrl
ID	72	228	252	60	324	360	372	384	Description
COG0001	108.495	131.157	150.115	37.8855	121.166	155.837	88.9333	110.735	PFAM Aminotransferase class-III
COG0002	335.063	398.071	300.409	295.244	288.898	415.016	419.742	369.684	N-acetyl-gamma-glutamyl-phosphate reductase
COG0003	5.76918	10.725	5.88401	11.6171	15.6391	20.3333	4.42486	7.59162	Arsenical pump-driving
COG0004	142.906	202.352	217.145	144.835	166.479	149.856	174.749	192.555	Ammonium transporter
COG0005	305.575	226.519	264.73	307.29	285.954	266.83	249.431	285.271	nicotinamide riboside catabolic process
COG0006	689.559	686.706	753.086	820.392	752.749	726.723	763.406	758.414	Xaa-pro dipeptidase
COG0007	70.0187	250.368	157.241	47.4351	158.762	92.3788	106.338	78.8578	Belongs to the precorrin methyltransferase family
COG0008	929.661	871.668	938.203	936.126	962.046	1106.9	1058.51	952.897	Belongs to the class-I aminoacyl-tRNA synthetase family
COG0009	529.677	420.343	559.427	611.941	460.286	538.4	547.09	507.477	yrdC domain-containing protein
COG0010	76.0473	93.3663	169.915	100.524	102.347	66.5263	47.3332	42.1645	Belongs to the arginase family
COG0011	13.3519	0	1.70294	1.52888	9.50899	14.643	7.33878	16.3478	Psort location Cytoplasmic, score
COG0012	499.238	451.104	498.929	425.71	460.475	494.305	465.123	437.51	Hydrolyzes ATP, and can also hydrolyze GTP with lower efficiency. Has lower affinity for GTP
COG0013	572.405	606.238	585.642	529.266	566.462	604.851	529.93	581.26	alanine--tRNA ligase
COG0014	256.455	330.561	257.505	189.327	248.128	361.342	312.561	264.292	P5CS plays a key role in proline biosynthesis, leading to osmoregulation in plants
COG0015	400.513	474.598	438.337	415.377	422.183	438.981	392.463	402.871	Belongs to the lyase 1 family. Adenylosuccinate lyase subfamily
COG0016	400.732	384.1	396.088	397.669	377.802	432.254	419.35	385.059	Phenylalanine--tRNA ligase alpha subunit
COG0017	428.726	271.982	427.687	433.028	432.491	460.686	463.121	444.479	asparagine--tRNA ligase, chloroplastic
COG0018	515.758	426.467	515.601	436.958	457.45	528.327	494.94	466.945	Belongs to the class-I aminoacyl-tRNA synthetase family
COG0019	606.821	653.334	690.885	628.997	624.586	651.223	659.015	606.372	Diaminopimelate decarboxylase
COG0020	447.475	383.877	400.617	370.178	364.913	438.231	400.91	354.927	Belongs to the UPP synthase family
COG0021	318.342	262.412	286.118	339.633	284.112	342.854	382.885	299.338	1-deoxy-D-xylulose-5-phosphate synthase
COG0022	21.7989	33.7431	24.3058	55.9402	76.3371	94.4941	94.7196	55.7918	The pyruvate dehydrogenase complex catalyzes the overall conversion of pyruvate to acetyl-CoA and CO(2)
COG0023	176.959	89.9047	175.73	226.874	121.046	145.458	176.842	140.79	Protein translation factor SUI1 homolog
COG0024	411.103	416.32	516.417	499.525	466.145	534.708	492.209	464.311	Cotranslationally removes the N-terminal methionine from nascent proteins. The N-terminal methionine is often cleaved when the second residue in the primary sequence is small and uncharged (Met-Ala-, Cys, Gly, Pro, Ser, Thr, or Val)
COG0025	59.6876	13.1527	47.2824	99.7571	82.5492	33.2037	45.2148	27.3446	Sodium hydrogen exchanger
COG0026	59.9389	37.4375	69.8655	106.472	76.5515	41.1523	39.5088	30.257	Catalyzes the ATP-dependent conversion of 5- aminoimidazole ribonucleotide (AIR) and HCO(3)(-) to N5- carboxyaminoimidazole ribonucleotide (N5-CAIR)
COG0027	185.874	143.806	181.957	336.496	277.809	208.571	259.391	263.96	ATP-grasp domain
COG0028	612.073	758.531	705.528	528.605	681.158	597.472	640.507	600.741	Belongs to the TPP enzyme family
COG0029	320.541	255.336	333.812	316.651	281.154	367.673	381.705	316.637	Catalyzes the oxidation of L-aspartate to iminoaspartate
COG0030	493.48	492.812	462.315	454.247	521.522	511.736	470.784	524.133	rRNA (adenine-N6,N6-)-dimethyltransferase activity
COG0031	320.086	362.973	280.649	301.514	337.541	398.157	352.654	291.592	Belongs to the cysteine synthase cystathionine beta- synthase family
COG0033	4.94585	2.30538	4.60801	9.38852	25.8631	5.4905	3.98164	3.50983	Belongs to the phosphohexose mutase family
COG0034	639.772	629.247	613.124	619.328	639.486	646.111	642.875	674.157	Glutamine phosphoribosylpyrophosphate amidotransferase
COG0035	281.813	233.415	247.119	337.556	293.855	305.798	303.062	296.716	uracil phosphoribosyltransferase
COG0036	358.093	358.52	321.623	361.19	384.085	380.715	327.944	371.713	Ribulose-phosphate 3 epimerase family
COG0037	600.155	700.399	724.586	520.321	622.079	586.007	486.809	535.762	Aminotransferase class-V
COG0038	541.113	331.957	620.843	625.857	442.222	482.399	585.47	459.354	Chloride channel protein
COG0039	555.723	474.506	588.024	642.345	475.362	529.235	570.99	524.612	Malate dehydrogenase
COG0040	147.189	252.566	154.545	103.293	171.63	256.969	225.399	210.113	ATP phosphoribosyltransferase
COG0041	379.701	323.904	346.726	322.131	306.147	364.938	360.039	281.499	Catalyzes the conversion of N5-carboxyaminoimidazole ribonucleotide (N5-CAIR) to 4-carboxy-5-aminoimidazole ribonucleotide (CAIR)
COG0042	547.677	446.09	545.254	621.825	575.975	660.28	709.375	588.346	tRNA-dihydrouridine(47) synthase NAD(P)( )
COG0043	75.4493	140.116	70.899	51.5009	38.3418	31.9766	20.7294	15.8403	Belongs to the UbiD family
COG0044	380.993	423.588	482.811	393.514	486.115	432.27	414.394	396.417	Dihydropyrimidinase
COG0045	19.0167	17.3679	17.8288	58.3547	58.3793	72.4277	66.602	36.2107	ATP-citrate synthase alpha chain protein
COG0046	536.276	614.213	567.374	551.514	556.258	548.707	499.209	511.736	phosphoribosylformylglycinamidine synthase
COG0047	524.603	569.066	544.21	534.342	523.721	531.607	491.156	509.224	CobB/CobQ-like glutamine amidotransferase domain
COG0048	284.607	217.777	360.077	352.582	312.327	367.24	343.565	323.53	Belongs to the universal ribosomal protein uS12 family
COG0049	373.197	368.278	345.654	302.61	343.721	398.647	387.318	343.528	Belongs to the universal ribosomal protein uS7 family
COG0050	515.671	468.648	492.045	466.309	437.157	546.136	479.96	455.601	This protein promotes the GTP-dependent binding of aminoacyl-tRNA to the A-site of ribosomes during protein biosynthesis
COG0051	247.714	214.441	287.336	249.687	252.795	293.487	282.159	251.652	structural constituent of ribosome
COG0052	409.441	336.25	427.152	349.453	367.26	423.76	403.423	392.659	Required for the assembly and or stability of the 40S ribosomal subunit. Required for the processing of the 20S rRNA- precursor to mature 18S rRNA in a late step of the maturation of 40S ribosomal subunits
COG0053	248.336	296.273	400.848	287.697	325.93	372.456	327.264	301.679	metal tolerance protein
COG0054	263.131	246.074	212.087	256.514	226.354	261.603	286.666	239.64	Catalyzes the formation of 6,7-dimethyl-8- ribityllumazine by condensation of 5-amino-6-(D- ribitylamino)uracil with 3,4-dihydroxy-2-butanone 4-phosphate. This is the penultimate step in the biosynthesis of riboflavin
COG0055	392.231	405.898	344.915	342.263	335.744	316.368	355.074	332.123	PLU-1-like protein
COG0056	386.578	440.233	321.286	328.412	344.825	335.834	360.303	334.843	ATP synthase subunit alpha
COG0057	494.466	565.052	452.107	393.917	418.736	453.385	424.477	427.551	Belongs to the glyceraldehyde-3-phosphate dehydrogenase family
COG0058	460.323	505.417	474.859	455.541	568.344	488.559	456.408	512.961	Phosphorylase is an important allosteric enzyme in carbohydrate metabolism. Enzymes from different sources differ in their regulatory mechanisms and in their natural substrates. However, all known phosphorylases share catalytic and structural properties
COG0059	211.314	357.01	263.97	170.684	205.594	280.148	264.551	226.297	ketol-acid reductoisomerase
COG0060	582.576	661.8	580.952	510.917	521.988	551.674	495.871	535.553	Belongs to the class-I aminoacyl-tRNA synthetase family
COG0061	386.584	344.245	375.992	409.686	371.499	387.286	394.504	335.711	NAD kinase 2
COG0062	387.157	373.897	333.878	286.251	336.675	368.413	346.572	310.673	Catalyzes the epimerization of the S- and R-forms of NAD(P)HX, a damaged form of NAD(P)H that is a result of enzymatic or heat-dependent hydration. This is a prerequisite for the S- specific NAD(P)H-hydrate dehydratase to allow the repair of both epimers of NAD(P)HX
COG0063	411.668	382.025	348.036	318.137	340.928	377.942	361.564	313.425	Bifunctional enzyme that catalyzes the epimerization of the S- and R-forms of NAD(P)HX and the dehydration of the S-form of NAD(P)HX at the expense of ADP, which is converted to AMP. This allows the repair of both epimers of NAD(P)HX, a damaged form of NAD(P)H that is a result of enzymatic or heat-dependent hydration
COG0064	167.724	263.882	227.771	131.641	189.022	198.131	163.429	178.697	Allows the formation of correctly charged Gln-tRNA(Gln) through the transamidation of misacylated Glu-tRNA(Gln) in chloroplasts and mitochondria. The reaction takes place in the presence of glutamine and ATP through an activated gamma-phospho- Glu-tRNA(Gln)
COG0065	218.008	307.078	248.184	160.357	279.587	326.99	287.97	232.681	3-isopropylmalate dehydratase small subunit
COG0066	165.796	233.517	139.108	113.462	190.443	271.019	232.711	214.669	Catalyzes the isomerization between 2-isopropylmalate and 3-isopropylmalate, via the formation of 2-isopropylmaleate
COG0067	193.49	324.375	237.847	213.748	337.627	277.87	280.216	307.966	glutamine amidotransferase
COG0068	101.601	239.808	122.362	20.3991	68.0474	90.8947	70.0974	30.9545	Along with HypE, it catalyzes the synthesis of the CN ligands of the active site iron of NiFe -hydrogenases using carbamoylphosphate as a substrate. It functions as a carbamoyl transferase using carbamoylphosphate as a substrate and transferring the carboxamido moiety in an ATP-dependent reaction to the thiolate of the C-terminal cysteine of HypE yielding a protein-S-carboxamide
COG0069	235.643	364.341	271.742	239.6	383.95	288.651	283.012	332.585	Ferredoxin-dependent glutamate synthase
COG0070	175.289	321.245	212.286	208.325	292.461	253.371	262.319	288.13	Glutamate synthase central domain
COG0071	85.8692	116.196	144.659	157.876	116.418	76.2824	73.0474	95.3317	Belongs to the small heat shock protein (HSP20) family
COG0072	519.101	573.318	467.483	482.638	480.86	531.819	484.463	501.971	Phenylalanine--tRNA ligase beta subunit
COG0073	803.992	645.927	725.63	885.867	684.175	734.457	771.169	725.632	B3/4 domain
COG0074	19.2586	18.4796	13.2341	14.7685	93.3151	86.5972	78.7508	33.4324	succinate-CoA ligase (GDP-forming) activity
COG0075	109.395	211.282	132.035	46.69	122.642	110.118	101.817	73.1455	Serine--glyoxylate
COG0076	65.463	37.6166	60.1212	126.215	111.624	142.662	185.283	126.168	Belongs to the group II decarboxylase family
COG0077	240.088	331.906	178.281	213.597	299.544	409.884	355.066	288.993	Converts the prephenate produced from the shikimate- chorismate pathway into phenylalanine
COG0078	304.351	393.087	333.605	275.812	317.306	343.814	326.988	319.803	Reversibly catalyzes the transfer of the carbamoyl group from carbamoyl phosphate (CP) to the N(epsilon) atom of ornithine (ORN) to produce L-citrulline
COG0079	354.702	434.69	435.956	297.179	489.271	529.491	533.929	433.377	Histidinol-phosphate aminotransferase
COG0080	342.24	290.368	352.129	265.952	285.043	309.141	317.593	286.025	Belongs to the universal ribosomal protein uL11 family
COG0081	336.446	362.643	340.237	372.818	354.598	435.857	423.77	377.164	ribosomal protein
COG0082	368.014	357.719	358.781	332.551	390.564	418.403	362.271	339.207	Chorismate synthase
COG0083	55.6874	121.789	49.9466	53.1681	56.3525	29.1888	24.2267	22.4489	homoserine
COG0084	605.855	532.134	609.928	675.393	586.917	710.24	720.895	611.219	hydrolase activity, acting on ester bonds
COG0085	687.849	806.094	701.302	670.408	733.65	751.469	702.058	698.642	DNA-dependent RNA polymerase catalyzes the transcription of DNA into RNA using the four ribonucleoside triphosphates as substrates
COG0086	711.142	760.533	693.259	712.421	736.108	716.855	656.831	674.902	DNA-dependent RNA polymerase catalyzes the transcription of DNA into RNA using the four ribonucleoside triphosphates as substrates
COG0087	386.601	311.776	392.62	373.736	373.386	440.349	417.826	373.448	ribosomal large subunit assembly
COG0088	326.047	349.51	350.819	351.367	354.95	397.54	375.651	345.965	50S ribosomal protein L4
COG0089	228.872	252.549	280.466	243.175	234.649	286.012	279.217	253.044	Belongs to the universal ribosomal protein uL23 family
COG0090	420.956	478.092	461.232	465.788	458.765	521.231	469.782	443.433	ribosomal protein
COG0091	354.846	316.08	305.655	320.381	323.267	359.95	338.763	318.687	Belongs to the universal ribosomal protein uL22 family
COG0092	427.26	386.817	381.462	402.035	410.53	487.852	462.427	406.964	Belongs to the universal ribosomal protein uS3 family
COG0093	321.199	313.652	280.685	318.208	311.686	357.377	354.006	317.414	Belongs to the universal ribosomal protein uL14 family
COG0094	344.957	350.932	387.158	363.112	355.628	435.622	426.021	376.552	Belongs to the universal ribosomal protein uL5 family
COG0095	191.822	87.7961	179.733	191.944	104.514	200.734	232.063	160.367	Bacterial lipoate protein ligase C-terminus
COG0096	337.874	287.045	265.31	285.419	291.304	377.963	359.235	319.919	One of the primary rRNA binding proteins, it binds directly to 16S rRNA central domain where it helps coordinate assembly of the platform of the 30S subunit
COG0097	318.105	319.486	321.004	327.46	337.453	421.461	400.39	335.212	60S ribosomal Protein
COG0098	303.933	322.449	366.81	339.205	368.367	431.792	373.683	340.732	Belongs to the universal ribosomal protein uS5 family
COG0099	293.651	205.781	289.98	279.55	316.473	359.594	339.869	311.757	Belongs to the universal ribosomal protein uS13 family
COG0100	343.865	398.281	259.567	295.766	325.621	331.099	325.174	290.261	Belongs to the universal ribosomal protein uS11 family
COG0101	418.599	380.006	334.361	361.398	353.568	420.015	391.819	348.287	tRNA pseudouridine synthase
COG0102	323.907	281.109	360.802	302.342	280.318	316.134	307.541	288.603	60S ribosomal Protein
COG0103	342.249	326.454	359.325	311.284	306.535	345.351	332.955	284.134	Belongs to the universal ribosomal protein uS9 family
COG0104	432.845	383.364	419.071	424.077	380.396	456.541	410.685	392.208	Plays an important role in the de novo pathway of purine nucleotide biosynthesis
COG0105	193.76	105.748	172.578	192.918	108.249	198.562	199.091	157.815	Nucleoside diphosphate kinase
COG0106	151.527	232.605	160.665	96.6098	185.797	265.413	217.445	208.415	Phosphoribosylformimino-5-aminoimidazole carboxamide ribotide isomerase
COG0107	194.168	252.841	221.533	132.946	207.784	274.128	245.473	231.777	belongs to the HisA HisF family
COG0108	331.379	299.482	352.37	296.513	236.318	297.977	323.753	262.762	Catalyzes the conversion of D-ribulose 5-phosphate to formate and 3,4-dihydroxy-2-butanone 4-phosphate
COG0109	0	0	0	9.14004	13.6921	6.1441	1.88153	2.94556	Converts protoheme IX and farnesyl diphosphate to heme O
COG0110	1131.23	1296.88	1168.31	1340.28	1399.32	1560.56	1661.71	1469.79	serine acetyltransferase
COG0111	427.047	520.08	397.799	419.978	579.424	584.292	481.396	450.842	Belongs to the D-isomer specific 2-hydroxyacid dehydrogenase family
COG0112	440.771	349.118	370.43	397.015	387.303	418.104	392.201	394.649	Interconversion of serine and glycine
COG0113	83.2242	177.509	130.794	30.437	82.2615	92.4479	70.6847	60.1455	Belongs to the ALAD family
COG0114	34.0254	57.0252	38.7085	20.8153	50.4881	18.3821	28.7245	30.1578	Fumarate hydratase
COG0115	404.906	469.765	523.016	536.197	512.629	544.263	508.538	464.676	Branched-chain-amino-acid aminotransferase-like protein 3
COG0116	343.513	155.986	295.527	345.891	290.199	360.104	345.992	332.452	THUMP
COG0117	301.905	276.658	307.736	308.17	242.178	313.045	347.452	251.667	Converts 2,5-diamino-6-(ribosylamino)-4(3h)-pyrimidinone 5'-phosphate into 5-amino-6-(ribosylamino)-2,4(1h,3h)- pyrimidinedione 5'-phosphate
COG0118	123.313	238.909	156.167	92.7456	163.441	218.006	209.775	169.254	IGPS catalyzes the conversion of PRFAR and glutamine to IGP, AICAR and glutamate. The HisH subunit provides the glutamine amidotransferase activity that produces the ammonia necessary to HisF for the synthesis of IGP and AICAR
COG0119	356.736	662.156	456.271	332.766	556.604	588.798	560.209	530.275	synthase
COG0120	41.6053	24.8091	36.2495	56.4092	29.4867	12.3934	26.0065	19.5218	Ribose-5-phosphate isomerase
COG0121	22.4369	6.14764	13.0535	18.0921	27.1815	11.0551	12.3791	17.8729	Part of the outer membrane protein assembly complex, which is involved in assembly and insertion of beta-barrel proteins into the outer membrane
COG0122	44.9423	49.3117	71.4284	22.1177	164.883	158.558	144.501	110.342	DNA-3-methyladenine glycosylase
COG0123	1.45808	0	1.83569	9.54145	33.2606	4.63967	3.35536	2.17235	histone deacetylase
COG0124	471.865	389.422	383.876	413.735	418.449	483.107	430.592	437.992	Histidyl-trna synthetase
COG0125	141.269	210.855	143.7	183.068	218.132	258.725	213.837	166.887	Thymidylate kinase
COG0126	468.1	386.756	440.562	393.846	394.116	463.465	406.444	407.427	Belongs to the phosphoglycerate kinase family
COG0127	367.624	334.953	404.858	379.137	365.46	402.219	426.681	348.061	Ham1 family
COG0128	398.245	364.882	402.338	388.065	454.379	432.358	388.059	341.3	Catalyzes the transfer of the enolpyruvyl moiety of phosphoenolpyruvate (PEP) to the 5-hydroxyl of shikimate-3- phosphate (S3P) to produce enolpyruvyl shikimate-3-phosphate and inorganic phosphate
COG0129	298.696	516.31	298.27	239.099	408.317	359.91	327.839	360.632	Dehydratase family
COG0130	400.438	378.7	328.339	389.537	378.58	441.709	407.367	374.345	H ACA ribonucleoprotein complex subunit
COG0131	126.332	302.613	142.524	100.916	170.538	233.012	224.894	200.584	Belongs to the imidazoleglycerol-phosphate dehydratase family
COG0132	178.88	188.755	208.415	174.993	138.864	194.192	215.262	181.727	Catalyzes a mechanistically unusual reaction, the ATP- dependent insertion of CO2 between the N7 and N8 nitrogen atoms of 7,8-diaminopelargonic acid (DAPA) to form an ureido ring
COG0133	141.078	265.401	236.95	97.0473	157.805	261.737	290.673	175	tryptophan synthase beta chain
COG0134	143.245	253.944	123.376	55.9426	108.133	234.564	268.609	156.174	indole-3-glycerol phosphate synthase
COG0135	104.094	72.1424	60.3291	73.1196	57.1201	140.71	156.926	98.4898	N-(5'-phosphoribosyl)anthranilate isomerase
COG0136	378.623	377.899	397.494	398.79	390.552	409.993	380.317	358.647	aspartate-semialdehyde dehydrogenase
COG0137	260.389	309.847	297.788	259.769	265.981	356.231	340.817	291.774	argininosuccinate synthase
COG0138	415.502	481.406	440.042	428.889	405.278	445.983	418.655	398.797	Bifunctional purine biosynthesis protein ADE17
COG0139	127.21	171.513	152.334	86.5868	163.078	209.937	207.208	180.737	Histidine biosynthesis bifunctional protein (HISIE)
COG0140	124.742	160.926	129.046	83.9311	118.985	158.386	142.211	147.636	Phosphoribosyl-AMP cyclohydrolase
COG0141	194.629	261.572	222.424	133.54	230.93	302.149	242.653	216.808	Catalyzes the sequential NAD-dependent oxidations of L- histidinol to L-histidinaldehyde and then to L-histidine
COG0142	689.805	759.353	662.878	731.502	604.924	708.17	736.804	612.972	Belongs to the FPP GGPP synthase family
COG0143	549.532	488.236	549.644	513.514	564.047	552.207	518.516	511.154	Belongs to the class-I aminoacyl-tRNA synthetase family
COG0144	405	326.743	448.603	487.391	566.826	497.602	510.168	445.619	tRNA (cytosine-5-)-methyltransferase activity
COG0145	26.2198	14.6005	51.543	7.6589	68.9751	23.9411	21.4881	33.7147	Hydantoinase B/oxoprolinase
COG0146	2.32579	0	0.956175	2.55055	20.517	2.10811	0.715502	6.6646	Hydantoinase B/oxoprolinase
COG0147	253.751	190.23	183.877	177.827	210.86	299.727	352.58	251.704	Anthranilate synthase component I, N terminal region
COG0148	477.498	387.86	436.013	451.571	407.175	422.658	450.613	401.149	phosphopyruvate hydratase activity
COG0149	386.733	509.784	407.737	374.79	359.791	434.882	385.294	374.161	triosephosphate isomerase
COG0150	433.019	405.015	392.154	384.552	393.644	398.078	355.285	355.543	Psort location Cytoplasmic, score
COG0151	484.361	529.609	503.751	497.735	455.831	524.825	474.755	438.92	Phosphoribosylformylglycinamidine cyclo-ligase
COG0152	369.385	391.48	383.686	360.689	375.27	430.643	383.912	379.842	phosphoribosylaminoimidazole carboxylase
COG0153	342.171	243.587	348.905	313.726	276.652	418.732	417.294	379.405	L-arabinokinase-like
COG0154	235.64	284.292	228.581	152.002	301.261	236.936	185.543	190.066	Amidase
COG0155	27.5393	108.351	85.2599	24.678	96.4144	72.8149	75.6798	50.0248	Ferredoxin--nitrite reductase, chloroplastic-like
COG0156	573.053	399.574	544.713	734.315	499.769	585.757	670.492	562.842	Belongs to the class-II pyridoxal-phosphate-dependent aminotransferase family
COG0157	245.308	146.896	292.806	208.647	208.972	257.982	263.05	228.149	Belongs to the NadC ModD family
COG0158	77.9917	126.282	83.8632	25.229	35.8569	21.1161	6.21435	10.0769	Sedoheptulose-1,7-bisphosphatase
COG0159	132.816	136.438	129.171	59.6898	84.3549	155.828	202.641	131.197	Belongs to the TrpA family
COG0160	21.9734	16.5658	13.398	86.6877	71.9991	29.4286	21.3957	17.1441	Belongs to the class-III pyridoxal-phosphate-dependent aminotransferase family
COG0161	375.386	375.174	302.46	343.49	345.8	306.124	344.652	323.81	Belongs to the class-III pyridoxal-phosphate-dependent aminotransferase family
COG0162	473.282	391.106	458.387	439.698	398.906	438.969	449.402	414.572	tyrosyl-tRNA synthetase
COG0163	35.9878	138.353	69.1003	38.112	24.6625	19.0526	17.1029	7.15277	Flavin prenyltransferase that catalyzes the synthesis of the prenylated FMN cofactor (prenyl-FMN) for 4-hydroxy-3- polyprenylbenzoic acid decarboxylase UbiD. The prenyltransferase is metal-independent and links a dimethylallyl moiety from dimethylallyl monophosphate (DMAP) to the flavin N5 and C6 atoms of FMN
COG0164	358.247	293.53	351.916	366.252	327.531	385.308	368.552	325.169	Endonuclease that specifically degrades the RNA of RNA- DNA hybrids
COG0165	253.043	406.787	277.128	246.531	287.058	382.335	354.893	301.677	Argininosuccinate lyase
COG0166	461.011	476.799	450.058	424.891	449.688	459.946	430.228	415.837	Belongs to the GPI family
COG0167	382.439	400.105	507.207	487.88	436.184	426.042	374.047	385.47	dihydropyrimidine dehydrogenase (NADP+) activity
COG0168	614.185	494.57	596.828	597.148	606.737	722.437	726.414	640.315	Psort location CytoplasmicMembrane, score 10.00
COG0169	367.105	324.165	348.379	336.365	367.079	358.466	308.826	320.381	Belongs to the EPSP synthase family
COG0170	11.5535	9.79873	0	2.09773	4.97992	13.6783	9.71218	12.1861	dolichol
COG0171	514.903	404.352	495.929	445.938	480.125	520.969	462.085	442.735	belongs to the NAD synthetase family
COG0172	544.987	402.144	473.536	443.584	457.485	520.534	475.137	456.623	seryl-tRNA synthetase
COG0173	542.311	516.734	521.519	464.319	495.376	573.629	489.017	521.221	synthetase
COG0174	403.172	332.566	290.614	276.269	312.626	229.412	174.508	285.878	TIGRFAM glutamine synthetase, type I
COG0175	388.725	685.391	393.222	378.6	442.939	559.398	425.276	430.947	Phosphoadenosine phosphosulfate reductase family
COG0176	36.5684	158.559	98.2505	67.3396	95.6563	51.6551	35.8983	61.7755	Transaldolase/Fructose-6-phosphate aldolase
COG0177	538.885	598.327	564.474	561.374	474.128	571.272	590.533	515.894	,transcriptional activator
COG0178	845.931	681.976	865.965	895.023	797.01	915.078	893.855	843.02	The UvrABC repair system catalyzes the recognition and processing of DNA lesions. UvrA is an ATPase and a DNA-binding protein. A damage recognition complex composed of 2 UvrA and 2 UvrB subunits scans DNA for abnormalities. When the presence of a lesion has been verified by UvrB, the UvrA molecules dissociate
COG0179	234.922	138.84	195.122	251.583	270.475	320.614	307.739	245.647	Acylpyruvase FAHD1, mitochondrial-like
COG0180	452.972	383.22	446.118	419.255	380.02	457.076	422.194	396.699	Belongs to the class-I aminoacyl-tRNA synthetase family
COG0181	100.014	228.41	134.085	30.5431	115.95	81.9878	70.7331	61.82	Porphobilinogen deaminase
COG0182	52.1362	100.845	61.9153	31.946	64.7494	44.5019	12.8381	58.2889	Catalyzes the interconversion of methylthioribose-1- phosphate (MTR-1-P) into methylthioribulose-1-phosphate (MTRu-1- P)
COG0183	159.8	221.184	172.811	181.486	416.142	285.137	142.05	210.086	Belongs to the thiolase family
COG0184	222.217	196.728	196.11	192.467	191.237	251.628	230.605	206.431	RIBOSOMAL protein
COG0185	219.258	275.062	236.343	231.817	212.296	261.395	242.118	252.978	Belongs to the universal ribosomal protein uS19 family
COG0186	228.541	212.085	196.865	179.688	195.225	215.425	224.517	206.147	Belongs to the universal ribosomal protein uS17 family
COG0187	960.889	946.365	941.44	931.534	941.365	1020.18	955.694	946.104	DNA Topoisomerase IV
COG0188	961.749	833.924	921.205	938.25	985.268	1054.34	954.324	984.434	A type II topoisomerase that negatively supercoils closed circular double-stranded (ds) DNA in an ATP-dependent manner to modulate DNA topology and maintain chromosomes in an underwound state. Negative supercoiling favors strand separation, and DNA replication, transcription, recombination and repair, all of which involve strand separation. Also able to catalyze the interconversion of other topol…
COG0189	434.097	292.645	303.25	405.642	320.156	337.392	365.916	386.668	Psort location Cytoplasmic, score 8.96
COG0190	351.288	335.424	419.317	409.111	404.353	428.495	401.687	380.736	Bifunctional protein FolD
COG0191	434.452	446.049	445.254	427.501	462.407	459.653	431.814	414.098	Ketose-bisphosphate aldolase class-II family protein
COG0192	518.564	465.45	475.382	509.994	525.814	576.201	594.772	522.357	Catalyzes the formation of S-adenosylmethionine from methionine and ATP
COG0193	336.633	392.439	347.306	351.067	340.13	410.632	341.511	326.131	Peptidyl-tRNA hydrolase
COG0194	486.425	351.794	379.019	389.818	325.68	377.967	376.511	366.881	Guanylate kinase homologues.
COG0195	464.002	375.846	432.679	441.564	418.607	503.596	480.183	439.02	Participates in both transcription termination and antitermination
COG0196	370.185	340.975	391.818	387.853	371.145	389.796	403.042	341.198	riboflavin kinase
COG0197	387.816	229.339	300.693	316.344	306.393	366.874	338.19	297.432	Hsp70 nucleotide exchange factor
COG0198	186.176	213.754	232.748	228.778	222.999	272.297	244.744	223.596	50S ribosomal protein L24
COG0199	203.525	101.688	167.914	231.616	176.665	245.714	263.13	197	Binds 16S rRNA, required for the assembly of 30S particles and may also be responsible for determining the conformation of the 16S rRNA at the A site
COG0200	358.683	230.358	316.785	337.82	320.35	410.063	388.889	329.588	ribosomal protein
COG0201	450.73	445.484	457.053	500.614	441.186	509.294	493.283	449.507	Belongs to the SecY SEC61-alpha family
COG0202	418.489	391.654	421.105	398.504	441.719	474.011	452.839	414.826	DNA-directed RNA polymerases II, IV and V subunit
COG0203	340.203	360.517	311.401	321.435	296.172	386.495	383.6	343.908	Belongs to the bacterial ribosomal protein bL17 family
COG0204	1374.82	759.351	1189.98	1431.68	1081.38	1331.61	1415.25	1299.26	1-alkylglycerophosphocholine O-acetyltransferase activity
COG0205	746.533	619.069	789.77	790.945	780.134	884.158	817.396	808.803	Catalyzes the phosphorylation of D-fructose 6-phosphate to fructose 1,6-bisphosphate by ATP, the first committing step of glycolysis
COG0206	502.047	444.366	495.296	546.781	473.873	562.903	578.062	502.817	Cell division protein FtsZ homolog 1
COG0207	408.084	167.051	365.913	488.983	326.272	434.095	477.236	440.795	Psort location Cytoplasmic, score
COG0208	71.4377	97.3295	91.3453	58.2541	39.3281	30.5475	34.0471	22.1814	PFAM Fatty acid desaturase
COG0209	339.537	243.462	331.452	368.136	270.404	333.271	352.587	295.493	Provides the precursors necessary for DNA synthesis. Catalyzes the biosynthesis of deoxyribonucleotides from the corresponding ribonucleotides
COG0210	1311.41	1164.65	1265.37	1255.1	1299.52	1050.24	977.114	1113.77	ATP-dependent DNA helicase activity
COG0211	194.572	268.851	197.13	245.599	220.478	271.38	252.886	210.112	50S ribosomal protein L27
COG0212	269.595	286.348	284.645	231.825	234.462	249.098	243.179	224.525	5-formyltetrahydrofolate cyclo-ligase-like protein COG0212
COG0213	53.9261	60.0362	50.7352	71.5303	77.2894	99.0073	60.1233	80.7486	Pyrimidine nucleoside phosphorylase C-terminal domain
COG0214	66.7869	38.0683	99.0341	28.6471	76.5455	16.7391	9.53868	32.7754	GDSL esterase lipase
COG0215	421.639	445.964	437.276	480.04	438.586	495.377	477.716	435.531	cysteinyl-tRNA aminoacylation
COG0216	408.359	406.445	423.255	385.638	381.379	450.424	400.887	401.258	Peptide chain release factor
COG0217	384.246	392.963	367.227	360.903	367.862	413.286	408.534	365.733	transcriptional regulatory protein
COG0218	273.102	309.239	280.161	298.438	285.039	295.759	257.312	297.837	Ferrous iron transport protein B
COG0219	122.15	174.127	131.738	65.7087	165.51	171.345	143.86	114.517	Belongs to the class IV-like SAM-binding methyltransferase superfamily. RNA methyltransferase TrmH family. TrmL subfamily
COG0220	396.346	316.316	374.941	350.232	316.57	386.714	383.418	340.06	Catalyzes the formation of N(7)-methylguanine at position 46 (m7G46) in tRNA
COG0221	111.001	163.162	103.749	71.9252	139.387	91.7055	58.1318	80.52	Catalyzes the hydrolysis of inorganic pyrophosphate (PPi) forming two phosphate ions
COG0222	315.859	301.775	350.441	229.651	232.161	278.361	268.311	264.744	50S ribosomal protein L12
COG0223	445.29	660.501	540.973	445.938	441.215	470.847	434.892	451.6	Attaches a formyl group to the free amino group of methionyl-tRNA(fMet). The formyl group appears to play a dual role in the initiator identity of N-formylmethionyl-tRNA by promoting its recognition by IF2 and preventing the misappropriation of this tRNA by the elongation apparatus
COG0224	480.467	419.626	455.666	515.301	347.088	448.456	544.489	453.631	ATP synthase subunit gamma
COG0225	142.322	154.006	130.44	168.571	139.154	199.839	223.344	153.107	methionine sulfoxide reductase
COG0226	591.225	445.994	544.482	536.214	454.809	523.295	554.717	505.618	Phosphate binding protein
COG0227	139.356	153.112	138.471	141.871	130.264	172.247	163.447	156.872	ribosomal protein
COG0228	221.93	258.96	266.054	255.263	203.089	251.62	261.346	233.154	Belongs to the bacterial ribosomal protein bS16 family
COG0229	148.591	110.324	123.646	154.751	165.285	273.818	298.199	172.995	methionine sulfoxide reductase
COG0230	36.9351	0	43.0502	33.6482	30.9831	50.1589	64.1131	30.655	Ribosomal protein L34
COG0231	342.086	338.763	348.581	356.565	317.435	390.569	387.879	332.858	Eukaryotic translation initiation factor
COG0232	333.914	263.121	304.43	303.906	359.401	408.312	381.058	372.691	Metal dependent phosphohydrolases with conserved 'HD' motif.
COG0233	326.928	251.124	363.461	348.159	330.621	386.339	357.2	346.754	Ribosome-recycling factor
COG0234	212.568	85.8841	200.198	181.327	192.616	247.333	215.442	195.049	Belongs to the GroES chaperonin family
COG0235	319.711	457.477	408.621	322.117	358.96	313.638	270.54	305.294	Bifunctional methylthioribulose-1-phosphate dehydratase enolase-phosphatase E1
COG0236	252.131	293.559	311.807	331.964	347.095	242.24	247.996	294.729	Acyl carrier protein
COG0237	383.049	386.78	384.556	292.945	364.079	439.654	358.703	355.855	dephospho-CoA kinase
COG0238	202.809	99.3709	238.811	187.975	215.909	247.187	214.928	209.76	Binds as a heterodimer with protein S6 to the central domain of the 16S rRNA, where it helps stabilize the platform of the 30S subunit
COG0239	246.723	88.5886	139.831	244.489	155.037	181.249	231.665	171.078	Camphor resistance CrcB family protein
COG0240	452.732	355.2	424.896	408.917	398.52	384.313	447.738	386.964	Glycerol-3-phosphate dehydrogenase NAD
COG0241	128.855	313.62	203.841	107.131	142.712	219.696	218.846	166.774	belongs to the imidazoleglycerol-phosphate dehydratase family
COG0242	400.131	399.8	358.302	367.403	370	413.858	418.056	367.503	Removes the formyl group from the N-terminal Met of newly synthesized proteins
COG0243	336.198	878.71	312.11	144.292	426.743	235.839	168.038	117.6	Belongs to the prokaryotic molybdopterin-containing oxidoreductase family
COG0244	310.753	313.212	382.186	305.648	307.918	376.816	336.468	303.559	Ribosomal protein L10
COG0245	307.452	273.172	329.535	282.897	341.656	336.729	301.069	279.848	2-C-methyl-D-erythritol 2,4-cyclodiphosphate synthase
COG0246	161.975	218.648	169.228	229.538	210.327	101.343	127.675	200.25	Mannitol dehydrogenase C-terminal domain
COG0247	432.722	506.245	499.748	352.523	382.184	264.761	258.655	273.771	Cysteine-rich domain
COG0248	232.031	437.086	321.457	159.337	236.15	165.299	176.059	141.333	Ppx GppA phosphatase
COG0249	1328	1538.16	1162.31	963.097	905.165	955.066	929.958	1066.11	Component of the post-replicative DNA mismatch repair system (MMR)
COG0250	603.469	446.064	670.915	698.228	628.48	619.151	668.048	633.02	Transcription termination factor nusG
COG0251	344.61	254.286	362.272	365.934	446.714	387.439	364.663	344.405	Diphthamide synthase
COG0252	365.699	339.98	392.135	404.419	330.842	361.782	348.296	317.898	L-asparaginase, type I
COG0253	262.921	367.892	324.488	310.432	295.54	352.439	350.713	308.549	diaminopimelate epimerase
COG0254	162.152	90.5738	147.957	166.092	163.523	190.351	192.501	184.492	Belongs to the bacterial ribosomal protein bL31 family
COG0255	121.986	130.85	141.504	127.214	141.78	165.828	164.997	158.073	60S ribosomal Protein
COG0256	250.5	315.836	306.952	288.467	280.906	346.817	324.113	289.403	60S ribosomal Protein
COG0257	3.82954	9.4105	13.7	2.26268	16.3634	34.7518	33.3962	16.0484	Belongs to the bacterial ribosomal protein bL36 family
COG0258	503.544	452.833	470.115	518.949	575.114	473.169	462.083	433.249	5'-3' exonuclease
COG0259	3.12836	0	1.9348	4.02332	28.8783	43.7412	57.3724	13.9761	Catalyzes the epimerization of the S- and R-forms of NAD(P)HX, a damaged form of NAD(P)H that is a result of enzymatic or heat-dependent hydration. This is a prerequisite for the S- specific NAD(P)H-hydrate dehydratase to allow the repair of both epimers of NAD(P)HX
COG0260	87.7428	199.812	146.757	21.7593	77.8314	24.9851	8.4011	12.6195	leucine aminopeptidase
COG0261	296.278	240.878	242.072	240.023	227.401	266.896	261.679	239.999	50S ribosomal protein L21
COG0262	482.597	351.133	437.83	595.816	378.088	581.587	606.067	520.133	Bifunctional enzyme. Involved in de novo dTMP biosynthesis. Key enzyme in folate metabolism
COG0263	189.277	248.303	230.083	171.209	215.366	291.48	272.689	222.355	P5CS plays a key role in proline biosynthesis, leading to osmoregulation in plants
COG0264	419.757	371.851	393.381	365.205	345.91	441.393	405.205	380.475	Associates with the EF-Tu.GDP complex and induces the exchange of GDP to GTP. It remains bound to the aminoacyl-tRNA.EF- Tu.GTP complex up to the GTP hydrolysis stage on the ribosome
COG0265	770.913	800.116	757.695	753.851	929.87	1263.72	1235.26	838.591	Protease Do-like 5
COG0266	96.5998	72.4794	68.6222	90.478	80.1775	58.73	61.9682	75.4506	Involved in base excision repair of DNA damaged by oxidation or by mutagenic agents. Acts as DNA glycosylase that recognizes and removes damaged bases. Has a preference for oxidized purines, such as 7,8-dihydro-8-oxoguanine (8-oxoG). Has AP (apurinic apyrimidinic) lyase activity and introduces nicks in the DNA strand. Cleaves the DNA backbone by beta-delta elimination to generate a single-strand …
COG0267	95.9704	115.488	66.6096	95.338	63.4576	96.542	115.665	93.0058	Belongs to the bacterial ribosomal protein bL33 family
COG0268	190.71	192.229	258.381	172.246	194.942	245.079	197.991	204.447	Binds directly to 16S ribosomal RNA
COG0269	13.5859	5.36487	26.6802	45.3988	8.18155	7.39621	14.9637	9.5599	3-hexulose-6-phosphate synthase
COG0270	1330.58	1334.27	1353.8	1147.42	1209.26	1391.3	1408.52	1534.21	Belongs to the class I-like SAM-binding methyltransferase superfamily. C5-methyltransferase family
COG0271	0	0	0	4.16707	4.83757	2.07992	0.637507	0.872135	SufE-like protein
COG0272	614.093	478.16	521.612	488.667	536.368	537.487	491.376	516.964	DNA ligase that catalyzes the formation of phosphodiester linkages between 5'-phosphoryl and 3'-hydroxyl groups in double-stranded DNA using NAD as a coenzyme and as the energy source for the reaction. It is essential for DNA replication and repair of damaged DNA
COG0274	381.56	252.524	356.554	385.74	294.636	299.907	320.662	325.324	Catalyzes a reversible aldol reaction between acetaldehyde and D-glyceraldehyde 3-phosphate to generate 2-deoxy- D-ribose 5-phosphate
COG0275	409.638	373.065	448.769	426.288	392.537	474.968	443.666	396.095	Specifically methylates the N4 position of cytidine in position 1402 (C1402) of 16S rRNA
COG0276	55.4509	167.414	62.5159	64.2763	31.1418	26.0235	17.7118	11.0936	Catalyzes the ferrous insertion into protoporphyrin IX
COG0277	268.244	349.99	200.978	107.011	222.699	240.293	196.349	159.107	Cytokinin dehydrogenase
COG0278	0	0	0	4.12463	4.73795	0.459572	0	1.73157	Monothiol
COG0279	66.8742	240.457	155.817	31.4981	108.97	120.263	128.832	70.2981	Catalyzes the isomerization of sedoheptulose 7-phosphate in D-glycero-D-manno-heptose 7-phosphate
COG0280	770.981	555.249	616.581	744.722	517.871	664.951	692.568	634.661	phosphate butyryltransferase
COG0281	424.904	385.39	339.62	385.84	341.772	401.632	352.79	330.356	malic enzyme
COG0282	459.454	438.339	468.573	516.546	410.559	440.769	402.176	417.85	Catalyzes the formation of acetyl phosphate from acetate and ATP. Can also catalyze the reverse reaction
COG0283	318.55	383.841	366.858	359.009	330.341	382.606	376.561	340.707	Belongs to the cytidylate kinase family. Type 1 subfamily
COG0284	360.633	350.09	381.333	324.754	321.346	360.331	331.196	302.654	Vesicle transport protein
COG0285	345.734	323.621	425.86	369.78	356.276	383.592	377.132	367.348	Catalyzes conversion of folates to polyglutamate derivatives allowing concentration of folate compounds in the cell and the intracellular retention of these cofactors, which are important substrates for most of the folate-dependent enzymes that are involved in one-carbon transfer reactions involved in purine, pyrimidine and amino acid synthesis
COG0286	1336.05	1767	1261.92	1132.17	1173.74	1278.97	1293.08	1352.48	restriction endonuclease
COG0287	241.9	287.701	213.513	189.476	273.623	312.524	276.716	266.388	Arogenate dehydrogenase
COG0288	142.268	226.693	213.126	195.337	149.132	95.7322	84.6746	115.479	Reversible hydration of carbon dioxide
COG0289	324.835	296.116	308.781	342.322	329.516	389.309	375.275	332.907	Catalyzes the conversion of 4-hydroxy- tetrahydrodipicolinate (HTPA) to tetrahydrodipicolinate
COG0290	306.647	310.623	282.829	269.857	260.329	334.654	302.254	288.988	IF-3 binds to the 30S ribosomal subunit and shifts the equilibrum between 70S ribosomes and their 50S and 30S subunits in favor of the free subunits, thus enhancing the availability of 30S subunits on which protein synthesis initiation begins
COG0291	138.614	156.84	149.537	111.02	110.897	144.996	149.054	139.465	Belongs to the bacterial ribosomal protein bL35 family
COG0292	210.612	218.597	244.909	229.084	244.934	312.989	276.46	276.921	Binds directly to 23S ribosomal RNA and is necessary for the in vitro assembly process of the 50S ribosomal subunit. It is not involved in the protein synthesizing functions of that subunit
COG0293	4.26669	89.5184	16.5267	11.6536	26.0269	4.85454	2.34381	4.70744	Required for proper assembly of pre-ribosomal particles during the biogenesis of the 60S ribosomal subunit
COG0294	332.019	286.064	287.066	329.519	260.899	291.937	299.981	269.902	Catalyzes the condensation of para-aminobenzoate (pABA) with 6-hydroxymethyl-7,8-dihydropterin diphosphate (DHPt-PP) to form 7,8-dihydropteroate (H2Pte), the immediate precursor of folate derivatives
COG0295	295.743	138.169	277.909	313.266	305.181	331.547	299.91	277.865	This enzyme scavenges exogenous and endogenous cytidine and 2'-deoxycytidine for UMP synthesis
COG0296	437.623	345.263	412.871	487.071	518.565	497.294	496.967	514.026	Isoamylase 3
COG0297	639.404	489.337	682.183	881.588	701.482	691.654	729.777	735.889	Starch synthase catalytic domain
COG0298	26.157	100.357	38.5329	4.20072	23.9438	33.8567	22.737	10.2553	PFAM hydrogenase expression formation protein (HUPF HYPC)
COG0299	230.475	397.24	336.782	253.762	285.018	256.239	258.703	246.283	Catalyzes the transfer of a formyl group from 10- formyltetrahydrofolate to 5-phospho-ribosyl-glycinamide (GAR), producing 5-phospho-ribosyl-N-formylglycinamide (FGAR) and tetrahydrofolate
COG0300	455.851	395.976	555.781	505.912	529.383	642.287	617.096	550.664	Belongs to the short-chain dehydrogenases reductases (SDR) family
COG0301	93.9282	197.181	195.541	97.3005	184.319	142.03	81.7051	122.069	Catalyzes the ATP-dependent transfer of a sulfur to tRNA to produce 4-thiouridine in position 8 of tRNAs, which functions as a near-UV photosensor. Also catalyzes the transfer of sulfur to the sulfur carrier protein ThiS, forming ThiS-thiocarboxylate. This is a step in the synthesis of thiazole, in the thiamine biosynthesis pathway. The sulfur is donated as persulfide by IscS
COG0302	253.03	166.891	225.997	273.12	197.03	174.516	195.621	199.794	GTP cyclohydrolase
COG0303	138.486	275.662	162.151	27.7642	145.063	46.7068	22.5559	43.2197	Molybdopterin biosynthesis protein
COG0304	556.669	434.85	519.909	797.804	595.199	580.25	599.935	582.874	Belongs to the beta-ketoacyl-ACP synthases family
COG0305	586.517	693.782	604.164	662.076	612.758	806.517	696.737	593.823	DnaB-like helicase C terminal domain
COG0306	403.818	264.77	339.91	447.214	339.515	470.968	493.868	403.272	Sodium-phosphate symporter which plays a fundamental housekeeping role in phosphate transport
COG0307	251.418	219.817	243.514	233.743	205.349	251.898	269.583	218.215	riboflavin
COG0308	97.7729	124.08	115.386	118.633	126.758	57.1917	74.6035	66.8883	Aminopeptidase
COG0309	100.391	256.366	125.582	50.6246	122.001	135.46	113.014	74.1293	PFAM transposase, IS4 family protein
COG0310	38.7202	75.2014	69.6729	170.428	185.988	162.527	224.076	162.76	cobalt ion transport
COG0311	64.4951	20.9633	80.6696	20.1313	67.4638	11.3096	12.9775	23.3533	pyridoxal biosynthesis protein
COG0312	86.0663	83.515	100.231	132.424	117.361	32.1176	50.9944	62.0935	modulator of DNA gyrase
COG0313	567.79	457.186	551.363	600.477	527.873	553.004	570.073	533.725	Ribosomal RNA small subunit methyltransferase
COG0314	53.5509	56.4376	28.9519	10.7346	17.1103	12.5797	3.37568	8.32443	Catalytic subunit of the molybdopterin synthase complex, a complex that catalyzes the conversion of precursor Z into molybdopterin. Acts by mediating the incorporation of 2 sulfur atoms from thiocarboxylated MOCS2A into precursor Z to generate a dithiolene group
COG0315	39.3505	131.984	25.8986	11.6444	56.6005	14.0542	8.53758	16.1164	Catalyzes the conversion of (8S)-3',8-cyclo-7,8- dihydroguanosine 5'-triphosphate to cyclic pyranopterin monophosphate (cPMP)
COG0316	6.00307	0	8.37625	18.735	30.8939	6.19014	8.70678	7.00106	Iron-sulfur assembly protein IscA-like 1
COG0317	842.047	704.048	784.903	976.664	825.133	826.485	849.584	884.177	Psort location Cytoplasmic, score 8.87
COG0318	473.328	561.813	448.796	676.481	924.409	574.802	515.328	522.937	4-coumarate--CoA ligase-like
COG0319	304.397	215.893	356.359	319.763	287.573	386.72	344.93	301.736	haloacid dehalogenase-like hydrolase
COG0320	75.6627	31.0765	88.976	148.919	125.171	129.921	146.892	111.364	Catalyzes the radical-mediated insertion of two sulfur atoms into the C-6 and C-8 positions of the octanoyl moiety bound to the lipoyl domains of lipoate-dependent enzymes, thereby converting the octanoylated domains into lipoylated derivatives
COG0321	72.2794	16.7541	69.6105	136.528	113.862	107.501	122.386	91.5141	Catalyzes the transfer of endogenously produced octanoic acid from octanoyl-acyl-carrier-protein onto the lipoyl domains of lipoate-dependent enzymes. Lipoyl-ACP can also act as a substrate although octanoyl-ACP is likely to be the physiological substrate
COG0322	586.107	571.264	630.697	701.341	584.41	609.387	575.589	580.511	The UvrABC repair system catalyzes the recognition and processing of DNA lesions. UvrC both incises the 5' and 3' sides of the lesion. The N-terminal half is responsible for the 3' incision and the C-terminal half is responsible for the 5' incision
COG0323	509.442	460.716	590.312	502.56	511.682	601.426	585.73	594.756	mismatched DNA binding
COG0324	648.041	382.559	484.511	552.726	456.744	605.191	598.266	552.307	Catalyzes the transfer of a dimethylallyl group onto the adenine at position 37 in tRNAs that read codons beginning with uridine, leading to the formation of N6-(dimethylallyl)adenosine (i(6)A)
COG0325	297.396	277.164	270.057	289.65	293.179	342.579	308.479	285.836	Pyridoxal 5'-phosphate (PLP)-binding protein, which may be involved in intracellular homeostatic regulation of pyridoxal 5'-phosphate (PLP), the active form of vitamin B6
COG0326	493.59	499.318	511.777	357.465	444.952	422.286	361.974	413.05	Endoplasmin homolog
COG0327	315.544	311.693	307.784	325.639	308.536	351.99	335.755	284.757	NIF3 (NGG1p interacting factor 3)
COG0328	437.793	367.088	388.372	439.338	356.66	359.462	379.413	370.364	RNase H
COG0329	359.504	518.56	541.163	482.347	513.943	557.97	494.176	455.203	synthase
COG0330	531.355	634.972	529.213	379.051	549.474	548.455	431.497	527.512	Hypersensitive-induced response protein
COG0331	403.823	294.729	348.349	324.713	318.87	308.947	329.499	288.141	carrier protein transacylase
COG0332	507.338	436.589	529.16	638.026	672.861	564.969	631.664	625.935	3-oxoacyl- acyl-carrier-protein synthase
COG0333	104.726	111.907	81.3731	112.365	118.601	121.309	129.063	106.991	Belongs to the bacterial ribosomal protein bL32 family
COG0334	525.383	592.226	511.58	554.122	455.82	579.444	559.457	540.215	Belongs to the Glu Leu Phe Val dehydrogenases family
COG0335	209.482	267.472	264.164	265.63	233.892	292.236	282.297	271.384	50S ribosomal protein
COG0336	406.106	352.281	364.416	361.79	348.48	428.896	406.073	352.521	Belongs to the RNA methyltransferase TrmD family
COG0337	356.869	339.238	336.727	403.599	467.251	514.246	487.466	403.074	Catalyzes the conversion of 3-deoxy-D-arabino- heptulosonate 7-phosphate (DAHP) to dehydroquinate (DHQ)
COG0338	374.987	601.229	598.478	352.322	468.106	359.071	281.332	360.942	Putative phage serine protease XkdF
COG0339	438.311	208.316	433.286	643.401	380.31	536.101	611.187	489.189	oligopeptidase A
COG0340	351.131	412.834	336.247	357.822	351.738	393.722	368.499	326.087	Acts both as a biotin-- acetyl-CoA-carboxylase ligase and a repressor
COG0341	396.669	384.432	433.045	417.217	378.813	386.003	413.916	387.285	Part of the Sec protein translocase complex. Interacts with the SecYEG preprotein conducting channel. SecDF uses the proton motive force (PMF) to complete protein translocation after the ATP-dependent function of SecA
COG0342	434.456	405.499	443.564	432.142	403.969	399.43	428.713	390.787	Part of the Sec protein translocase complex. Interacts with the SecYEG preprotein conducting channel. SecDF uses the proton motive force (PMF) to complete protein translocation after the ATP-dependent function of SecA
COG0343	409.566	349.113	392.083	374.701	367.878	424.17	405.772	401.932	Catalyzes the base-exchange of a guanine (G) residue with the queuine precursor 7-aminomethyl-7-deazaguanine (PreQ1) at position 34 (anticodon wobble position) in tRNAs with GU(N) anticodons (tRNA-Asp, -Asn, -His and -Tyr). Catalysis occurs through a double-displacement mechanism. The nucleophile active site attacks the C1' of nucleotide 34 to detach the guanine base from the RNA, forming a coval…
COG0344	180.136	233.072	250.47	114.017	217.522	178.493	155.192	131.692	Catalyzes the transfer of an acyl group from acyl- phosphate (acyl-PO(4)) to glycerol-3-phosphate (G3P) to form lysophosphatidic acid (LPA). This enzyme utilizes acyl-phosphate as fatty acyl donor, but not acyl-CoA or acyl-ACP
COG0345	288.633	220.201	305.89	173.814	230.045	272.813	249.733	211.309	Catalyzes the reduction of 1-pyrroline-5-carboxylate (PCA) to L-proline
COG0346	398.6	191.276	370.51	577.588	665.436	448.424	396.999	476.943	Catalyzes the conversion of hemimercaptal, formed from methylglyoxal and glutathione, to S-lactoylglutathione
COG0347	209.151	330.838	291.054	251.188	276.918	146.19	116.548	216.06	Nitrogen regulatory protein P-II
COG0348	657.515	450.407	538.086	509.249	470.311	534.819	605.556	510.133	Psort location CytoplasmicMembrane, score
COG0349	216.4	133.485	202.287	223.384	196.506	241.029	264.624	202.544	Exosome component 10-like
COG0350	278.022	202.057	351.122	267.024	279.116	390.78	422.089	321.5	6-O-methylguanine DNA methyltransferase, DNA binding domain
COG0351	239.373	230.211	291.365	240.895	219.553	248.005	282.48	238.679	TENA/THI-4/PQQC family
COG0352	616.865	518.138	490.485	405.447	341.376	478.542	517.649	414.563	Condenses 4-methyl-5-(beta-hydroxyethyl)thiazole monophosphate (THZ-P) and 2-methyl-4-amino-5-hydroxymethyl pyrimidine pyrophosphate (HMP-PP) to form thiamine monophosphate (TMP)
COG0353	397.451	326.841	308.552	340.646	331.782	384.499	348.578	315.812	May play a role in DNA repair. It seems to be involved in an RecBC-independent recombinational process of DNA repair. It may act with RecF and RecO
COG0354	0	0	0	7.67387	8.21612	3.819	2.53521	0.561413	Folate-binding protein involved in regulating the level of ATP-DnaA and in the modification of some tRNAs. It is probably a key factor in regulatory networks that act via tRNA modification, such as initiation of chromosomal replication
COG0355	188.233	176.469	213.487	194.892	162.123	164.425	169.252	173.565	ATP synthase subunit delta'
COG0356	317.57	307.683	295.958	278.811	265.503	263.497	283.512	290.937	ATP synthase A chain
COG0357	368.043	285.244	323.905	318.092	312.027	351.903	293.15	305.942	Ribosomal RNA small subunit methyltransferase
COG0358	2460.7	1958.75	2123.44	2697.09	1840.2	2384.62	2441.64	2530.31	DnaB-like helicase C terminal domain
COG0359	297.165	322.071	314.083	265.376	277.593	323.814	310.495	258.701	KH domain-containing protein
COG0360	261.227	214.204	377.541	263.584	215.615	298.841	277.936	253.822	Binds together with S18 to 16S ribosomal RNA
COG0361	171.863	165.188	134.813	159.574	177.74	228.315	210.948	171.519	Seems to be required for maximal rate of protein biosynthesis. Enhances ribosome dissociation into subunits and stabilizes the binding of the initiator Met-tRNA(I) to 40 S ribosomal subunits
COG0362	64.4808	20.2915	57.8987	79.0661	26.493	17.5295	30.4207	20.0324	Catalyzes the oxidative decarboxylation of 6- phosphogluconate to ribulose 5-phosphate and CO(2), with concomitant reduction of NADP to NADPH
COG0363	451.529	374.266	435.008	581.872	330.82	351.35	309.163	334.397	6-phosphogluconolactonase 4, chloroplastic
COG0364	26.4305	17.4622	52.5979	81.6578	34.1746	23.7009	32.2225	18.1587	Catalyzes the rate-limiting step of the oxidative pentose-phosphate pathway, which represents a route for the dissimilation of carbohydrates besides glycolysis
COG0365	230.465	135.948	157.514	171.881	265.583	134.341	146.673	141.866	acyl-activating enzyme 18
COG0366	1873.61	1319.27	1692.43	2040.77	1970.15	1996.96	2304.22	2072.05	Glycogen debranching enzyme, glucanotransferase domain
COG0367	343.211	516.833	478.929	221.889	395.863	342.553	247.232	349.729	asparagine synthetase
COG0368	103.928	98.2568	145.34	55.7219	86.7608	117.306	128.682	98.9088	Joins adenosylcobinamide-GDP and alpha-ribazole to generate adenosylcobalamin (Ado-cobalamin). Also synthesizes adenosylcobalamin 5'-phosphate from adenosylcobinamide-GDP and alpha-ribazole 5'-phosphate
COG0369	70.4249	107.711	78.6047	92.0156	186.537	130.725	144.431	138.675	ferredoxin--NADP reductase, leaf-type isozyme, chloroplastic
COG0370	529.961	654.004	682.673	449.622	723.044	694.772	565.548	616.129	transporter of a GTP-driven Fe(2 ) uptake system
COG0371	58.0313	88.4057	66.9233	56.5205	89.3019	32.2597	38.4988	66.4322	Iron-containing alcohol dehydrogenase
COG0372	206.305	290.228	160.748	87.9077	246.509	235.988	134.38	163.964	Belongs to the citrate synthase family
COG0373	77.7298	208.682	151.76	28.0402	86.2048	91.2536	71.3248	62.3493	Belongs to the glutamyl-tRNA reductase family
COG0374	65.4263	157.821	60.4116	15.3471	56.3095	76.8959	74.1624	28.7086	Nickel-dependent hydrogenase
COG0375	58.1617	117.777	73.7776	19.0319	50.4608	52.9107	59.207	30.8634	Probably plays a role in a hydrogenase nickel cofactor insertion step
COG0376	0	0	0	7.06538	15.0826	6.27211	2.84081	3.36176	Belongs to the peroxidase family
COG0377	227.981	103.877	148.2	174.09	115.214	204.293	224.199	164.823	Belongs to the complex I 20 kDa subunit family
COG0378	135.167	187.699	185.236	177.343	139.767	156.444	178.06	128.227	urease accessory protein
COG0379	271.585	251.062	265.198	312.764	254.836	291.519	347.472	272.493	Quinolinate synthase
COG0380	1.94836	0	0	9.95291	8.98881	5.70399	0.911848	2.63422	Probably involved in the osmoprotection via the biosynthesis of trehalose. Catalyzes the transfer of glucose from UDP-glucose (UDP-Glc) to D-glucose 6-phosphate (Glc-6-P) to form trehalose-6-phosphate. Acts with retention of the anomeric configuration of the UDP-sugar donor
COG0381	444.687	368.901	446.999	413.526	370.338	400.777	361.905	386.545	UDP-N-acetyl-D-glucosamine 2-epimerase, UDP-hydrolysing
COG0382	85.9562	128.662	103.757	55.9679	70.1215	146.942	178.466	93.0941	Homogentisate phytyltransferase 2
COG0383	171.79	253.041	184.768	138.543	205.733	173.921	105.788	173.112	mannose metabolic process
COG0384	6.36885	72.7465	36.1064	9.18816	35.0689	9.29783	4.04244	9.96774	Phenazine biosynthesis-like domain-containing protein
COG0385	203.752	122.377	183.965	277.588	195.891	277.806	329.441	235.193	Sodium Bile acid symporter family
COG0386	8.37426	24.3387	3.52856	34.5683	14.5042	17.3482	15.2393	19.8501	Belongs to the glutathione peroxidase family
COG0387	0	0	0	3.03645	11.3186	3.12142	0.647865	0.687732	Belongs to the Ca(2 ) cation antiporter (CaCA) (TC 2.A.19) family
COG0388	1058.77	821.468	1024.39	1029.28	924.716	1045.38	1027.39	946.394	omega-amidase activity
COG0389	430.341	491.17	518.701	509.075	611.075	704.822	652.04	614.455	impB mucB samB family
COG0390	18.072	13.8207	16.7252	32.561	24.4699	11.9688	21.2655	13.1977	Protein ALUMINUM SENSITIVE
COG0391	66.9878	41.0849	60.499	55.2581	54.7146	117.824	77.5836	62.4437	Uncharacterised protein family UPF0052
COG0392	485.436	338.73	423.114	543.666	410.647	519.397	600.963	499.245	Catalyzes the transfer of a lysyl group from L-lysyl- tRNA(Lys) to membrane-bound phosphatidylglycerol (PG), which produces lysylphosphatidylglycerol (LPG), a major component of the bacterial membrane with a positive net charge. LPG synthesis contributes to bacterial virulence as it is involved in the resistance mechanism against cationic antimicrobial peptides (CAMP) produces by the host's immun…
COG0393	74.2896	139.066	57.9833	99.6619	56.6041	74.6983	37.1929	70.236	Putative heavy-metal-binding
COG0394	362.519	232.028	329.862	355.133	405.706	539.319	494.505	390.776	phosphotyrosine protein phosphatase
COG0395	1074.46	1604.73	1263.42	600.09	2015.28	418.54	255.953	1122.89	ABC-type sugar transport system, permease component
COG0396	277.064	200.723	300.535	377.028	288.787	398.28	395.918	334.313	ABC transporter I family member 6
COG0397	0	0	0.766006	4.46947	4.85644	1.78852	0	0.981608	selenoprotein
COG0398	59.9309	65.4364	105.895	52.2111	98.1123	86.5106	56.5214	91.5422	SNARE associated Golgi protein
COG0399	1082.19	1386.7	1169.09	985.488	1206.55	902.473	975.964	1084.79	DegT/DnrJ/EryC1/StrS aminotransferase family
COG0400	45.5045	117.017	50.0357	27.2227	80.9149	24.8579	14.236	40.2391	Acyl-protein thioesterase
COG0401	4.19082	8.69759	3.96261	2.68549	3.47292	0.416216	1.42537	0.454744	homolog of Blt101
COG0402	285.387	464.084	316.345	292.975	369.47	338.952	230.791	289.472	Amidohydrolase family
COG0403	254.22	123.935	245.379	312.984	225.39	311.572	344.182	252.005	Belongs to the GcvP family
COG0404	257.969	158.922	240.084	290.427	243.657	281.797	310.809	226.746	mitochondrial
COG0405	12.9536	23.6486	26.277	22.4528	66.4561	15.4953	13.3978	22.0056	Gamma-glutamyltranspeptidase
COG0406	374.073	293.017	461.439	502.747	449.654	329.713	377.991	363.573	BEST Arabidopsis thaliana protein match is
COG0407	115.762	228.193	137.86	52.7372	247.146	67.4037	47.2324	173.19	Belongs to the uroporphyrinogen decarboxylase family
COG0408	0	0	0	5.51155	7.69353	0.734271	0.764918	0.24182	coproporphyrinogen III oxidase
COG0409	46.5143	142.125	54.7761	12.958	51.228	75.0133	72.4739	29.5165	hydrogenase expression formation protein HypD
COG0410	70.8614	150.344	154.3	59.3983	236.212	184.182	78.8779	96.3163	PFAM ABC transporter
COG0411	82.0988	197.717	110.014	58.4645	235.454	185.965	78.8379	103.331	PFAM ABC transporter
COG0412	9.60776	14.8905	16.5252	62.0671	70.1586	31.4394	27.8207	22.51	1,4-beta-D-glucanase-like
COG0413	298.842	243.512	289.19	281.141	219.33	261.831	298.401	240.223	Catalyzes the reversible reaction in which hydroxymethyl group from 5,10-methylenetetrahydrofolate is transferred onto alpha-ketoisovalerate to form ketopantoate
COG0414	266.304	269.463	273.548	244.767	201.507	288.615	309.124	227.08	Pantoate--beta-alanine
COG0415	1.85095	0	0	8.69039	13.2082	2.84773	1.87889	2.0006	photo-lyase
COG0416	199.05	266.957	216.237	138.191	227.85	226.797	156.654	148.197	Catalyzes the reversible formation of acyl-phosphate (acyl-PO(4)) from acyl- acyl-carrier-protein (acyl-ACP). This enzyme utilizes acyl-ACP as fatty acyl donor, but not acyl-CoA
COG0417	10.9121	21.3128	17.7545	29.1552	63.9086	121.653	85.695	36.3232	DNA polymerase
COG0418	44.9313	98.9465	55.2939	4.58529	21.4754	55.1871	53.9263	15.9413	Amidohydrolase
COG0419	385.03	389.502	557.096	441.017	592.064	386.248	293.301	398.449	AAA domain
COG0420	242.178	253.722	257.644	257.88	362.763	245.85	225.495	220.486	SbcCD cleaves DNA hairpin structures. These structures can inhibit DNA replication and are intermediates in certain DNA recombination reactions. The complex acts as a 3'- 5' double strand exonuclease that can open hairpins. It also has a 5' single-strand endonuclease activity
COG0421	43.6354	97.2861	88.5181	17.2032	64.612	27.99	11.7351	13.4213	thermospermine synthase
COG0422	204.799	141.935	201.656	194.961	181.357	229.425	242.624	209.484	Radical SAM ThiC family
COG0423	400.793	293.076	355.56	406.815	384.929	439.338	416.944	437.161	glycine--tRNA ligase 1, mitochondrial-like
COG0424	268.486	356.295	317.394	282.176	297.799	382.816	335.498	303.131	N-acetylserotonin O-methyltransferase-like protein
COG0425	136.834	268.214	149.623	44.322	67.5855	43.3371	22.3391	39.8928	Sulfurtransferase TusA
COG0426	316.065	274.343	320.162	348.532	363.778	346.467	331.72	354.543	Metallo-beta-lactamase superfamily
COG0427	419.851	271.299	354.444	475.4	391.966	482.145	471.555	419.063	acetate CoA-transferase activity
COG0428	286.577	181.357	264.176	276.305	295.009	372.927	338.109	300.291	IAA-ALANINE RESISTANCE protein
COG0429	5.0317	3.71547	0	5.45611	10.7968	4.02353	3.06332	7.14204	poly(3-hydroxybutyrate) depolymerase activity
COG0430	0	0	0	2.14618	2.30584	3.93013	0.868328	0.900341	RNA 3'-terminal phosphate cyclase (RTC), insert domain
COG0431	129.696	86.689	136.394	240.479	116.609	56.2005	82.2633	65.6534	nadph quinone
COG0432	81.8987	86.8017	86.1011	61.836	35.7676	62.9386	69.4671	81.054	Secondary thiamine-phosphate synthase enzyme
COG0433	351.556	237.23	230.637	354.015	357.877	376.846	310.121	400.85	Domain of unknown function DUF87
COG0434	5.30387	5.05763	9.68068	5.58415	14.8854	0.426379	1.80929	4.49127	Psort location Cytoplasmic, score 8.87
COG0435	0	7.22064	2.5919	44.9474	7.35342	10.9711	12.8624	2.73196	glutathione s-transferase
COG0436	1513.16	1353.77	1540.14	1460.4	1492.04	1512.39	1532.02	1427.91	Aminotransferase class I and II
COG0437	277.256	659.415	238.934	76.6708	267.319	208.363	165.977	124.827	Psort location CytoplasmicMembrane, score
COG0438	4521.75	3807.43	4398.99	4485.72	3809.15	4301	4660.6	4520.31	Belongs to the glycosyltransferase 1 family
COG0439	165.482	335.689	164.904	102.106	167.54	101.776	62.6831	102.56	Acetyl-CoA Carboxylase
COG0440	219.225	322.802	222.682	166.207	212.157	257.668	231.334	214.322	Acetolactate synthase small subunit
COG0441	814.918	727.029	833.777	834.376	776.355	913.289	826.613	836.722	threonine-tRNA ligase
COG0442	400.894	357.782	372.439	378.523	317.988	340.518	378	334.711	Proline--tRNA
COG0443	684.127	861.163	698.85	758.669	778.802	671.428	652.178	739.083	ATP binding
COG0444	311.617	447.289	334.262	261.004	551.325	353.656	306.144	284.097	ABC transporter, ATP-binding protein
COG0445	537.147	581.62	584.446	496.322	504.165	552.503	534	476.956	Glucose-inhibited division family A protein
COG0446	392.87	620.358	639.334	770.328	752.055	630.223	452.707	635.02	Monodehydroascorbate reductase
COG0447	150.065	56.2773	89.5252	206.998	115.719	214.392	264.096	182.807	Converts o-succinylbenzoyl-CoA (OSB-CoA) to 1,4- dihydroxy-2-naphthoyl-CoA (DHNA-CoA)
COG0448	352.384	414.362	392.76	293.209	435.315	291.224	182.867	363.628	ornithine carbamoyltransferase activity
COG0449	356.204	485.959	412.075	322.574	426.69	401.789	351.496	394.434	Glutamine--fructose-6-phosphate aminotransferase isomerizing
COG0450	493.195	369.712	379.696	259.357	179.039	261.033	322.257	211.908	2-cys peroxiredoxin BAS1
COG0451	1495.36	1408.43	1665.15	1472.52	1520.61	1543.81	1733.77	1654.32	Encoded by
COG0452	391.825	394.076	422.791	332.694	374.768	439.541	442.141	348.662	Phosphopantothenate-cysteine ligase
COG0454	2613.07	2058.2	2537.48	2037.23	2682.46	2432.08	2340.32	2495.75	FR47-like protein
COG0455	123.232	211.13	154.17	50.8822	155.665	39.1555	16.942	64.8462	Belongs to the ParA family
COG0456	2418.19	1907.34	2383.07	1878.84	2428.66	2152.19	2092.26	2265.34	Acetyltransferase (GNAT) family
COG0457	5756.53	4231.18	5614.98	6801.78	5088.96	6281.57	7279.7	6592.9	TM2 domain
COG0458	728.601	811.301	773.046	695.918	723.847	756.457	703.219	718.35	carbamoyl-phosphate
COG0459	494.995	486.394	433.865	429.188	450.015	518.12	452.623	448.053	Belongs to the chaperonin (HSP60) family
COG0460	274.592	433.51	313.711	421.503	396.05	469.108	464.652	416.512	Bifunctional aspartokinase homoserine dehydrogenase
COG0461	369.087	318.558	365.791	391.763	429.594	355.287	363.651	353.25	Orotidine 5'-phosphate decarboxylase / HUMPS family
COG0462	464.854	483.615	469.887	486.082	471.448	468.374	420.81	428.638	ribose-phosphate pyrophosphokinase
COG0463	2741.1	2621.53	2702.07	2573.69	2601.16	2800.34	2982.07	3175.2	dolichol-phosphate mannosyltransferase
COG0464	479.172	412.146	468.387	429.993	528.46	404.723	699.847	461.982	Cell division protein 48 (CDC48) domain 2
COG0465	683.119	738.381	729.765	502.073	655.154	651.074	550.935	617.178	ATP-dependent zinc metalloprotease
COG0466	378.871	500.995	423.365	467.692	398.668	340.196	291.347	370.056	ATP-dependent serine protease that mediates the selective degradation of misfolded, unassembled or oxidatively damaged polypeptides as well as certain short-lived regulatory proteins in the mitochondrial matrix. May also have a chaperone function in the assembly of inner membrane protein complexes. Participates in the regulation of mitochondrial gene expression and in the maintenance of the integ…
COG0467	405.54	203.883	321.01	477.996	270.455	339.598	387.222	372.732	AAA domain
COG0468	556.932	658.084	500.155	487.492	556.209	522.631	488.862	525.14	Belongs to the RecA family
COG0469	336.889	252.878	296.564	325.99	370.109	391.068	379.361	379.409	Belongs to the pyruvate kinase family
COG0470	350.611	203.487	395.972	372.166	335.765	340.066	370.658	319.915	DNA replication
COG0471	181.67	420.991	254.137	273.004	403.151	417.443	417.528	262.284	Dicarboxylate transporter 1
COG0472	643.618	533.642	654.255	781.488	607.394	806.412	791.841	699.926	UDP-N-acetylglucosamine--dolichyl-phosphate
COG0473	178.777	260.882	228.894	165.127	275.403	318.78	260.12	268.027	isocitrate dehydrogenase
COG0474	728.134	516.68	684.57	665.932	710.887	757.25	786.37	674.696	Belongs to the cation transport ATPase (P-type) (TC 3.A.3) family. Type IV subfamily
COG0475	711.62	608.149	622.546	713.245	494.572	596.514	624.42	559.87	) efflux antiporter
COG0476	368.852	221.237	313.653	295.098	351.314	611.349	686.523	489.627	thiosulfate sulfurtransferase activity
COG0477	2137.84	1608.96	2030.76	2660.47	2377.22	2269.66	2520.59	1865.84	Major Facilitator Superfamily
COG0478	5.31102	6.94605	9.5089	11.4059	10.2459	44.2015	68.8368	34.384	Lipopolysaccharide kinase (Kdo/WaaP) family
COG0479	248.214	373.538	306.309	331.05	237.839	312.747	333.678	263.022	Iron-sulfur protein (IP) subunit of succinate dehydrogenase (SDH) that is involved in complex II of the mitochondrial electron transport chain and is responsible for transferring electrons from succinate to ubiquinone (coenzyme Q)
COG0480	1389.18	1195.08	1411.26	1275.19	1357	1338.17	1203.57	1381.8	Chloroplast-localized elongation factor EF-G involved in protein synthesis in plastids. Catalyzes the GTP-dependent ribosomal translocation step during translation elongation. During this step, the ribosome changes from the pre-translocational (PRE) to the post-translocational (POST) state as the newly formed A- site-bound peptidyl-tRNA and P-site-bound deacylated tRNA move to the P and E sites, …
COG0481	469.487	503.617	497.206	453.379	451.604	519.806	460.476	454.644	Translation factor GUF1 homolog
COG0482	476.84	525.051	430.86	431.774	395.586	475.389	450.758	387.648	tRNA-specific 2-thiouridylase
COG0483	224.889	222.439	255.466	199.592	128.146	206.177	198.637	168.471	Phosphatase IMPL1
COG0484	579.928	734.111	640.662	490.236	629.013	652.92	510.882	567.282	Chaperone protein DNAj
COG0486	487.623	473.085	539.981	445.422	447.582	511.622	430.148	434.138	GTPase that plays an essential role in the late steps of ribosome biogenesis
COG0488	1714.31	1170.37	1552.98	1732.73	1455.67	1585.25	1521.16	1494.9	ABC transporter F family member
COG0489	821.969	534.921	603.984	883.942	656.691	918.154	922.728	815.513	septum site-determining protein minD homolog
COG0490	359.795	188.969	349.415	391.835	208.043	352.909	386.166	300.929	TrkA C-terminal domain protein
COG0491	472.253	632.803	652.932	448.851	842.382	587.063	453.674	588.792	Metallo-beta-lactamase superfamily
COG0492	496.741	510.105	440.372	479.214	419.563	436.316	411.475	392.409	Belongs to the class-II pyridine nucleotide-disulfide oxidoreductase family
COG0493	643.629	657.851	673.891	595.022	797.107	669.514	617.104	645.306	glutamate synthase (NADPH), homotetrameric
COG0494	552.442	551.471	481.308	352.933	502.338	457.494	425.982	413.138	Nudix hydrolase 15, mitochondrial-like
COG0495	540.713	480.453	560.177	537.212	519.484	562.721	566.869	556.207	Belongs to the class-I aminoacyl-tRNA synthetase family
COG0496	261.709	258.61	236.041	313.802	205.135	197.603	234.454	220.818	survival protein
COG0497	579.663	552.583	557.907	434.924	421.843	502.464	481.01	425.517	May be involved in recombinational repair of damaged DNA
COG0498	356.792	403.683	358.876	296.81	296.908	325.271	278.892	285.276	threonine synthase
COG0499	93.258	216.232	187.276	148.433	158.907	212.398	185.508	143.371	Adenosylhomocysteinase
COG0500	1408.97	2050.17	1624.06	1205.02	1530.83	1079.77	1024.9	1214.83	Methyltransferase
COG0501	396.073	500.477	427.302	418.504	253.47	340.119	402.013	347.469	CAAX prenyl protease N-terminal, five membrane helices
COG0502	728.682	430.696	638.691	625.23	497.734	627.42	637.886	583.42	biotin synthase
COG0503	366.296	356.126	331.738	379.36	364.752	371.399	351.264	345.597	adenine phosphoribosyltransferase
COG0504	427.299	429.693	480.53	444.855	428.352	481.046	455.505	442.697	Catalyzes the ATP-dependent amination of UTP to CTP with either L-glutamine or ammonia as the source of nitrogen
COG0505	393.612	406.722	318.106	381.691	354.447	409.542	381.758	368.42	Belongs to the CarA family
COG0506	7.10543	24.0713	6.16912	19.5761	41.346	62.8597	63.1687	28.0987	Converts proline to delta-1-pyrroline-5-carboxylate
COG0507	1381.51	1410.69	1214.9	1619.13	1472.68	1412.88	1502.93	1657.02	A helicase nuclease that prepares dsDNA breaks (DSB) for recombinational DNA repair. Binds to DSBs and unwinds DNA via a highly rapid and processive ATP-dependent bidirectional helicase activity. Unwinds dsDNA until it encounters a Chi (crossover hotspot instigator) sequence from the 3' direction. Cuts ssDNA a few nucleotides 3' to the Chi site. The properties and activities of the enzyme are cha…
COG0508	28.7318	36.7856	13.8923	82.274	100.05	126.92	106.789	57.903	Dihydrolipoyllysine-residue succinyltransferase component of 2-oxoglutarate dehydrogenase complex
COG0509	172.917	59.1567	146.074	199.791	153.148	190.91	216.439	192.023	The H protein shuttles the methylamine group of glycine from the P protein to the T protein
COG0510	101.479	119.281	115.227	117.509	134.349	53.939	56.9195	70.9919	Choline ethanolamine
COG0511	351.32	305.488	291.693	276.065	223.571	253.123	259.377	256.638	first, biotin carboxylase catalyzes the carboxylation of the carrier protein and then the transcarboxylase transfers the carboxyl group to form malonyl-CoA
COG0512	205.073	158.829	150.095	132.812	161.163	242.831	267.919	193.753	Peptidase C26
COG0513	904.219	529.059	830.724	978.623	795.738	1026.65	1142.17	883.681	DEAD-box ATP-dependent RNA helicase
COG0514	913.629	450.877	844.753	1005.71	629.633	810.942	1029.85	803.961	four-way junction helicase activity
COG0515	774.715	591.162	675.335	798.171	1309.25	1183.64	1232.89	913.203	belongs to the protein kinase superfamily
COG0516	463.302	421.273	457.545	486.33	437.599	471.597	461.838	412.121	Catalyzes the conversion of inosine 5'-phosphate (IMP) to xanthosine 5'-phosphate (XMP), the first committed and rate- limiting step in the de novo synthesis of guanine nucleotides, and therefore plays an important role in the regulation of cell growth
COG0517	1204.98	1168.01	1222.58	1235.85	1047.04	1227.27	1299.43	1131.55	SNF1-related protein kinase regulatory subunit
COG0518	252.735	126.432	180.715	257.022	284.604	343.64	347.639	269.059	GMP synthase C terminal domain
COG0519	486.946	563.938	512.668	461.701	497.148	526.364	452.954	482.153	GMP synthase (Glutamine-hydrolyzing)
COG0520	410.062	482.385	422.53	440.224	438.735	463.461	446.946	392.428	superfamily protein
COG0521	98.9589	145.228	125.438	163.356	123.104	111.88	110.7	105.387	Molybdenum cofactor synthesis
COG0522	378.482	331.562	383.41	358.757	358.485	414.838	419.592	366.373	positive regulation of translational fidelity
COG0523	241.603	191.238	225.118	144.634	243.888	140.751	129.833	201.271	COBW domain-containing protein
COG0524	934.132	762.43	1016.91	1094.09	1010.64	936.39	874.604	999.578	adenosine kinase
COG0525	545.398	592.998	487.8	479.871	541.681	515.086	467.247	472.004	Belongs to the class-I aminoacyl-tRNA synthetase family
COG0526	1991.24	1214.64	2092.89	2557.66	1632.38	1940.92	2138.61	1910.71	reductase
COG0527	530.398	513.581	540.844	662.567	548.348	628.554	644.272	591.691	Aspartokinase
COG0528	333.906	393.169	347.867	380.953	363.052	397.498	411.886	346.291	Alcohol dehydrogenase transcription factor Myb/SANT-like
COG0529	57.0249	178.79	90.0461	78.6728	99.6295	34.2492	17.1328	43.9559	Catalyzes the synthesis of activated sulfate
COG0530	280.312	229.534	299.073	308.927	275.09	331.763	282.439	285.794	Belongs to the Ca(2 ) cation antiporter (CaCA) (TC 2.A.19) family
COG0531	608.592	190.825	645.39	775.44	490.487	544.151	720.285	440.012	Amino acid permease
COG0532	584.744	496.56	592.909	507.48	541.642	554.394	536.719	510.692	eukaryotic translation initiation factor
COG0533	400.192	416.233	446.283	417.325	410.257	542.878	453.03	416.33	Component of the EKC KEOPS complex that is required for the formation of a threonylcarbamoyl group on adenosine at position 37 (t(6)A37) in tRNAs that read codons beginning with adenine. The complex is probably involved in the transfer of the threonylcarbamoyl moiety of threonylcarbamoyl-AMP (TC-AMP) to the N6 group of A37. KAE1 likely plays a direct catalytic role in this reaction, but requires …
COG0534	3400.15	3774.34	3618.2	2713.16	3670.4	2992.1	2712.27	3421.07	antiporter activity
COG0535	628.283	860.866	655.986	529.903	668.679	714.524	702.591	684.065	pyrroloquinoline quinone biosynthetic process
COG0536	533.491	433.506	439.831	402.816	400.35	469.167	455.292	420.797	GTP-binding protein OBGC
COG0537	382.435	491.891	444.821	323.145	350.707	348.943	295.625	302.222	14 kDa zinc-binding
COG0538	99.0746	234.548	79.0699	118.344	179.724	151.915	116.878	134.959	Belongs to the isocitrate and isopropylmalate dehydrogenases family
COG0539	534.74	617.427	514.742	497.161	548.782	615.86	512.285	579.98	30S ribosomal protein S1
COG0540	342.26	354.974	341.53	338.677	351.719	368.899	349.899	338.902	Belongs to the ATCase OTCase family
COG0541	369.849	433.486	369.933	363.54	369.108	427.146	403.241	369.764	Cell division protein ftsy
COG0542	1187.49	1083.54	1037.79	1119.58	1140.76	1221.26	1104.08	1139.19	Chaperone protein
COG0543	554.535	482.747	604.265	600.02	586.796	532.144	504.853	581.684	fruit protein
COG0544	471.209	539.24	490.881	392.731	470.19	455.808	408.171	468.938	Trigger factor-like protein
COG0545	764.624	432.803	841.107	1055.03	587.913	821.321	987.704	809.961	Peptidyl-prolyl cis-trans isomerase
COG0546	491.92	598.261	652.986	526.937	650.443	735.174	648.975	556.297	HAD-hyrolase-like
COG0547	168.034	189.595	137.469	132.536	99.5628	211.277	221.638	169.736	anthranilate phosphoribosyltransferase
COG0548	182.247	321.46	241.027	224.872	232.233	378.792	344.175	272.283	Amino-acid acetyltransferase
COG0549	92.0751	99.6398	113.46	78.6161	127.61	47.9821	33.3602	91.4377	Psort location Cytoplasmic, score 8.87
COG0550	1968.97	1964.07	1868.38	1852.28	1469.14	1777.03	1973.64	1976.55	DNA topoisomerase
COG0551	286.544	176.108	256.635	298.135	193.225	395.043	449.309	368.857	Topoisomerase DNA binding C4 zinc finger
COG0552	353.107	400.232	396.917	336.679	353.2	401.384	353.716	348.025	Signal recognition particle receptor
COG0553	3108.61	3334.46	2790.37	2702.84	2604.38	2482.98	2782.11	3126.57	helicase activity
COG0554	173.335	211.133	229.229	214.752	303.381	184.271	145.631	204.083	Belongs to the AAA ATPase family
COG0555	7.03881	6.17652	5.21096	17.2087	19.7506	8.20995	1.4125	11.1634	sulfate ABC transporter
COG0556	514.513	479.924	431.556	470.1	490.659	510.506	468.946	486.074	damaged site, the DNA wraps around one UvrB monomer. DNA wrap is dependent on ATP binding by UvrB and probably causes local melting of the DNA helix, facilitating insertion of UvrB beta-hairpin between the DNA strands. Then UvrB probes one DNA strand for the presence of a lesion. If a lesion is found the UvrA subunits dissociate and the UvrB-DNA preincision complex is formed. This complex is subs…
COG0557	519.13	384.071	471.106	452.966	437.289	492.754	508.242	430.323	Belongs to the RNR ribonuclease family
COG0558	486.775	384.745	340.98	451.483	476.108	385.558	434.854	419.086	Belongs to the CDP-alcohol phosphatidyltransferase class-I family
COG0559	61.0132	206.996	151.557	60.375	266.047	184.501	82.1905	107.425	Belongs to the binding-protein-dependent transport system permease family
COG0560	348.108	279.48	377.52	341.027	358.53	507.367	465.316	414.66	phosphoserine phosphatase
COG0561	1099.76	888.432	1240.46	980.392	1160.01	1033.81	1006.26	1083.01	Sucrose-6F-phosphate phosphohydrolase
COG0562	168.305	197.352	262.419	150.573	176.484	272.339	275.034	246.317	UDP-galactopyranose mutase
COG0563	472.807	440.136	423.193	477.933	526.711	587.206	554.512	517.353	Catalyzes the phosphorylation of pyrimidine nucleoside monophosphates at the expense of ATP. Plays an important role in de novo pyrimidine nucleotide biosynthesis. Has preference for UMP and CMP as phosphate acceptors
COG0564	1066.68	1077.56	1143.53	1230.91	1051.25	1228.87	1138.94	1113.64	Pseudouridine synthase
COG0565	6.29471	4.6481	15.8776	7.48789	23.5123	3.14518	1.56552	4.34092	Catalyzes the formation of 2'O-methylated cytidine (Cm32) or 2'O-methylated uridine (Um32) at position 32 in tRNA
COG0566	1155.86	691.795	1155.01	1214.63	1061.88	1159.13	1161.01	1051.16	tRNA rRNA methyltransferase (SpoU) family protein
COG0567	5.60893	0	0.644932	15.2918	40.5716	62.7926	54.045	20.3505	2-oxoglutarate dehydrogenase
COG0568	575.273	614.997	545.09	451.574	512.025	486.201	425.478	495.715	Sigma factors are initiation factors that promote the attachment of plastid-encoded RNA polymerase (PEP) to specific initiation sites and are then released
COG0569	1016.38	658.225	905.146	1129.34	973.938	1272.09	1361.49	1122.4	Potassium transporter
COG0571	254.083	270.474	282.357	190.525	242.103	286.074	238.341	193.893	Ribonuclease 3-like protein
COG0572	512.224	460.534	512.222	671.489	566.38	607.977	581.877	636.494	Phosphoribulokinase
COG0573	189.369	197.675	227.297	157.789	204.76	108.243	77.8611	123.718	probably responsible for the translocation of the substrate across the membrane
COG0574	838.51	754.353	711.565	750.529	683.968	756.876	713.581	754.947	PEP-utilising enzyme, TIM barrel domain
COG0575	142.14	164.315	145.018	58.16	123.166	92.2745	46.8476	80.8481	May be involved in the synthesis of minor phospholipids and in modulation of IP3-mediated signal transduction
COG0576	376.521	328.797	350.029	296.978	302.092	345.385	329.506	308.944	Essential component of the PAM complex, a complex required for the translocation of transit peptide-containing proteins from the inner membrane into the mitochondrial matrix in an ATP-dependent manner
COG0577	2980.43	3766.16	3677.12	2445.82	2598.88	2263.09	2064.02	2789.88	Psort location CytoplasmicMembrane, score 10.00
COG0578	82.0972	122.716	100.977	205.465	165.724	82.7198	101.568	115.741	Belongs to the FAD-dependent glycerol-3-phosphate dehydrogenase family
COG0579	125.696	199.977	140.151	51.8522	141.122	126.598	54.5477	104.749	Dna replication helicase dna2
COG0580	205.265	54.2149	184.295	233.533	164.433	165.362	220.929	201.989	Belongs to the MIP aquaporin (TC 1.A.8) family
COG0581	194.006	252.611	229.667	128.793	182.448	155.609	144.419	127.159	Phosphate transport system permease protein PstA
COG0582	4459.62	5061.95	4231.26	4986.48	4391.75	4450.96	4302.62	4949.65	Belongs to the 'phage' integrase family
COG0583	762.929	1115.67	1017.37	1259.8	1746.2	1000.96	875.279	968.882	LysR substrate binding domain
COG0584	394.768	367.489	432.073	579.05	385.868	342.617	263.261	413.91	glycerophosphoryl diester phosphodiesterase
COG0585	54.9765	77.68	39.886	8.95535	6.04661	12.9576	1.94038	2.10021	Responsible for synthesis of pseudouridine from uracil- 13 in transfer RNAs
COG0586	344.058	370.887	281.171	266.805	189.373	253.867	268.842	207.367	SNARE-like domain protein
COG0587	653.356	730.578	661.293	643.641	668.455	691.288	614.875	658.839	Helix-hairpin-helix motif
COG0588	128.991	16.3858	130.474	148.37	113.148	229.063	291.801	131.536	Phosphoglycerate mutase family
COG0589	366.762	353.232	415.607	435.356	285.471	315.117	316.475	278.175	Universal stress protein
COG0590	381.79	167.862	370.802	395.828	354.882	360.901	386.18	315.721	Riboflavin biosynthesis protein
COG0591	326.767	399.597	417.718	382.187	341.198	360.107	335.762	344.447	Belongs to the sodium solute symporter (SSF) (TC 2.A.21) family
COG0592	389.492	405.233	389.41	412.606	431.633	466.598	441.788	411.288	This protein is an auxiliary protein of DNA polymerase delta and is involved in the control of eukaryotic DNA replication by increasing the polymerase's processibility during elongation of the leading strand
COG0593	460.206	521.327	462.966	434.175	502.616	558.405	456.352	477.996	it binds specifically double-stranded DNA at a 9 bp consensus (dnaA box) 5'-TTATC CA A CA A-3'. DnaA binds to ATP and to acidic phospholipids
COG0594	326.663	329.804	321.735	327.178	291.836	345.57	336.553	288.707	RNaseP catalyzes the removal of the 5'-leader sequence from pre-tRNA to produce the mature 5'-terminus. It can also cleave other RNA substrates such as 4.5S RNA. The protein component plays an auxiliary but essential role in vivo by binding to the 5'-leader sequence and broadening the substrate specificity of the ribozyme
COG0595	309.997	433.71	314.274	193.369	310.351	234.601	195.554	244.691	Psort location Cytoplasmic, score
COG0596	423.425	514.484	428.919	304.904	449.245	342.29	274.423	318.298	Partial alpha/beta-hydrolase lipase region
COG0597	332.993	328.001	367.533	286.593	301.368	302.894	285.052	298.319	This protein specifically catalyzes the removal of signal peptides from prolipoproteins
COG0598	185.41	212.791	276.934	212.552	218.325	174.039	197.957	141.631	CorA-like Mg2+ transporter protein
COG0599	191.738	288.326	311.764	263.222	310.609	440.928	459.017	306.401	Carboxymuconolactone decarboxylase family
COG0600	147.846	123.136	154.577	130.873	350.234	268.875	203.485	196.332	Binding-protein-dependent transport system inner membrane component
COG0601	297.092	437.103	316.8	290.45	585.018	367.84	282.489	304.388	Permease
COG0602	458.864	326.294	386.257	575.996	435.338	526.383	527.405	494.045	Activation of anaerobic ribonucleoside-triphosphate reductase under anaerobic conditions by generation of an organic free radical, using S-adenosylmethionine and reduced flavodoxin as cosubstrates to produce 5'-deoxy-adenosine
COG0603	261.427	132.563	198.837	267.909	204.406	294.106	317.548	263.373	Catalyzes the ATP-dependent conversion of 7-carboxy-7- deazaguanine (CDG) to 7-cyano-7-deazaguanine (preQ(0))
COG0604	56.8166	74.4548	82.9119	182.999	188.988	109.344	120.642	58.1895	Zinc-binding dehydrogenase
COG0605	241.762	202.959	236.612	251.549	155.38	216.503	221.112	200.921	Superoxide dismutase
COG0606	440.906	404.14	470.974	418.665	434.322	503.057	494.412	410	Magnesium chelatase, subunit ChlI C-terminal
COG0607	262.121	412.052	304.359	355.689	406.777	443.325	370.9	389.182	Rhodanese Homology Domain
COG0608	398.19	453.305	437.236	437.381	421.533	497.782	466.15	429.224	Single-stranded-DNA-specific exonuclease RecJ
COG0609	450.001	248.533	333.299	471.982	316.711	283.323	304.213	309.411	Belongs to the binding-protein-dependent transport system permease family. FecCD subfamily
COG0610	631.086	710.608	727.166	539.765	609.618	617.036	626.425	723.443	Subunit R is required for both nuclease and ATPase activities, but not for modification
COG0611	310.68	208.801	340.398	309.408	223.777	276.316	318.831	235.261	Catalyzes the ATP-dependent phosphorylation of thiamine- monophosphate (TMP) to form thiamine-pyrophosphate (TPP), the active form of vitamin B1
COG0612	1291.43	827.073	1271.87	1350.03	915.263	1329.91	1328.39	1155.51	Belongs to the peptidase M16 family
COG0613	213.574	328.165	265.137	170.52	385.326	235.979	109.061	276.66	DNA polymerase alpha chain like domain
COG0614	655.12	468.937	621.943	1050.03	544.25	623.611	648.413	688.518	Peptidoglycan-binding domain 1 protein
COG0615	204.872	371.835	238.811	187.745	380.473	331.46	320.426	271.927	Ethanolamine-phosphate
COG0616	389.209	325.953	345.987	390.164	228.931	338.745	384.894	339.542	protease
COG0617	582.73	534.818	528.869	509.934	540.264	556.77	561.717	533.992	Psort location Cytoplasmic, score 8.87
COG0618	392.184	407.059	446.601	458.13	459.808	467.585	423.036	468.744	domain protein
COG0619	201.619	259.446	215.107	285.133	338.196	343.127	310.956	268.232	Protein ABCI12, chloroplastic-like
COG0620	113.514	47.5872	66.5018	103.044	59.223	78.3601	84.9787	48.9453	5-methyltetrahydropteroyltriglutamate-- homocysteine
COG0621	1227.99	1019.96	1124.28	1125.05	1174.74	1279.37	1189.91	1196.75	CDK5RAP1-like protein
COG0622	275.785	254.125	294.93	295.692	337.4	283.951	238.66	248.739	Belongs to the VPS29 family
COG0623	138.332	230.341	163.267	136.531	98.2959	160.087	150.668	101.999	Enoyl-(Acyl carrier protein) reductase
COG0624	384.39	463.153	474.226	625.984	663.756	555.108	498.038	492.083	Allantoate
COG0625	3.93506	0	0.928179	70.3688	142.012	34.24	21.5228	20.3229	Glutathione S-transferase
COG0626	135.179	143.049	76.3	82.4212	85.6068	36.1748	26.7097	41.2544	Cystathionine gamma-synthase
COG0627	224.972	136.473	231.664	343.239	345.919	225.681	232.398	271.427	Serine hydrolase involved in the detoxification of formaldehyde
COG0628	683.369	615.735	732.925	607.304	672.828	729.426	702.745	658.831	membrane
COG0629	852.207	678.843	758.613	795.133	684.197	763.701	647.493	626.148	Single-stranded DNA-binding protein
COG0630	115.383	87.0742	50.8427	14.5384	21.9429	24.2909	16.0544	17.5419	COG0630 Type IV secretory pathway, VirB11 components, and related ATPases involved in archaeal flagella biosynthesis
COG0631	352.356	415.326	270.837	351.654	481.504	443.132	454.84	446.46	phosphatase 2C
COG0632	364.387	324.99	351.578	304.06	291.754	348.315	332.149	310.702	The RuvA-RuvB complex in the presence of ATP renatures cruciform structure in supercoiled DNA with palindromic sequence, indicating that it may promote strand exchange reactions in homologous recombination. RuvAB is a helicase that mediates the Holliday junction migration by localized denaturation and reannealing. RuvA stimulates, in the presence of DNA, the weak ATPase activity of RuvB
COG0633	0	44.2799	13.4706	7.86642	40.1885	9.15683	2.63058	6.20128	Ferredoxins are iron-sulfur proteins that transfer electrons in a wide variety of metabolic reactions
COG0634	269.869	162.219	307.843	314.963	272.286	309.456	301.421	273.553	Hypoxanthine-guanine phosphoribosyltransferase
COG0635	510.925	605.753	603.967	441.056	529.328	584.581	414.245	482.657	Involved in the biosynthesis of porphyrin-containing compound
COG0636	224.008	262.725	248.919	265.745	254.88	237.561	165.768	218.711	ATP hydrolysis coupled proton transport
COG0637	504.802	396.466	563.448	595.228	523.59	511.547	606.967	504.091	NHL repeat-containing protein
COG0638	8.70135	0	0.849714	5.64891	14.6733	2.87715	2.37273	4.11118	The proteasome is a multicatalytic proteinase complex which is characterized by its ability to cleave peptides with Arg, Phe, Tyr, Leu, and Glu adjacent to the leaving group at neutral or slightly basic pH
COG0639	198.285	355.645	254.164	161.736	270.096	316.492	185.574	213.516	phosphoprotein phosphatase activity
COG0640	241.788	442.787	333.158	292.725	408.903	275.498	215.1	257.257	Transcriptional regulator, ArsR family
COG0641	647.736	523.538	552.192	962.977	1072.23	993.152	1259.22	1129.37	4Fe-4S single cluster domain
COG0642	4273.65	6073.44	5261.14	3882.53	4414.58	3147.84	2753.37	4320.8	Histidine kinase
COG0643	168.986	381.982	247.447	70.8594	158.239	45.4625	22.7041	106.547	Signal transducing histidine kinase, homodimeric domain
COG0644	149.653	181.771	151.699	76.8576	196.177	85.3439	36.313	133.158	Geranylgeranyl diphosphate reductase
COG0645	88.0061	65.3066	92.8979	38.3398	109.485	42.5686	38.3201	75.933	Psort location Cytoplasmic, score
COG0646	280.71	393.606	343.536	355.283	400.109	336.143	354.578	340.082	Homocysteine s-methyltransferase
COG0647	131.126	102.671	134.337	171.194	126.324	133.494	92.8739	116.428	UMP catabolic process
COG0648	239.092	223.276	259.483	243.323	270.33	316.221	279.442	251.198	Endonuclease IV plays a role in DNA repair. It cleaves phosphodiester bonds at apurinic or apyrimidinic sites (AP sites) to produce new 5'-ends that are base-free deoxyribose 5-phosphate residues. It preferentially attacks modified AP sites created by bleomycin and neocarzinostatin
COG0649	236.386	110.173	193.763	225.251	143.944	250.845	282.389	219.667	NDH-1 shuttles electrons from NADH, via FMN and iron- sulfur (Fe-S) centers, to quinones in the respiratory chain. The immediate electron acceptor for the enzyme in this species is believed to be a menaquinone. Couples the redox reaction to proton translocation (for every two electrons transferred, four hydrogen ions are translocated across the cytoplasmic membrane), and thus conserves the redox …
COG0650	13.1974	9.25936	52.3028	43.1211	45.0353	19.3028	17.1475	11.9032	NADH dehydrogenase
COG0651	149.093	245.007	301.457	168.12	237.438	95.7819	58.3178	154.984	Formate hydrogenlyase subunit 3 Multisubunit Na H antiporter MnhD subunit
COG0652	471.434	496.63	462.581	393.221	450.414	551.938	519.682	437.653	PPIases accelerate the folding of proteins. It catalyzes the cis-trans isomerization of proline imidic peptide bonds in oligopeptides
COG0653	690.904	615.764	676.542	635.908	626.374	643.521	555.674	585.676	Protein translocase subunit
COG0654	8.52396	10.4673	6.65564	113.552	203.768	72.6603	40.3601	43.1253	Catalyzes the hydroxylation of L-kynurenine (L-Kyn) to form 3-hydroxy-L-kynurenine (L-3OHKyn). Required for synthesis of quinolinic acid
COG0655	525.525	785.19	716.479	469.044	821.051	374.554	378.962	569.105	Minor allergen Alt a
COG0656	299.678	491.091	345.804	242.769	310.028	285.301	247.102	204.12	Non-functional NADPH-dependent codeinone reductase 2-like
COG0657	788.246	483.188	676.644	817.609	763.831	796.339	745.85	771.121	carboxylesterase 15
COG0658	374.54	374.422	457.267	361.572	383.145	454.001	407.274	384.01	Domain of unknown function (DUF4131)
COG0659	292.438	172.758	244.33	323.853	290.465	298.46	328.549	270.126	Sulfate transporter
COG0661	88.5783	160.18	102.013	118.229	108.527	62.2684	60.9468	74.9577	Serine threonine-protein kinase
COG0662	509.654	451.367	513.566	605.896	575.285	475.69	469.73	618.45	Helix-turn-helix domain
COG0663	164.906	107.749	231.13	236.24	223.341	295.75	310.567	220.423	Gamma carbonic anhydrase-like 2
COG0664	1173	885.057	1189.39	1055.93	870.074	1008.15	1068.77	1131.17	cAMP-dependent protein kinase regulator activity
COG0665	99.4682	173.966	139.531	148.507	349.718	282.132	183.976	173.923	D-amino acid oxidase
COG0666	211.929	763.815	249.411	115.982	280.196	373.819	324.863	198.835	ankyrin repeat
COG0667	345.613	258.171	336.357	278.451	469.697	381.183	353.43	332.175	Aldo/keto reductase family
COG0668	570.138	478.954	464.851	519.759	438.587	531.289	533.257	513.676	Mechanosensitive ion channel protein
COG0669	261.138	271.991	334.91	291.232	272.919	347.921	325.429	299.698	Reversibly transfers an adenylyl group from ATP to 4'- phosphopantetheine, yielding dephospho-CoA (dPCoA) and pyrophosphate
COG0670	254.82	143.65	223.6	195.985	160.425	229.286	259.29	217.2	Belongs to the BI1 family
COG0671	932.659	421.399	641.433	973.149	675.627	684.998	651.283	749.111	Lipid phosphate phosphatase
COG0672	0	99.7361	51.6988	4.87847	13.93	1.81003	0.705386	1.10573	High-affinity Fe2 Pb2 permease
COG0673	901.476	990.261	949.162	1298.88	1562.42	1152.82	1117.96	1080.87	Oxidoreductase
COG0674	1237.48	1196.64	1191	1156.55	1024.54	1125.33	1151.35	1116.93	2-oxoacid acceptor oxidoreductase, alpha subunit
COG0675	239.639	513.792	299.253	947.239	303.52	288.515	485.04	334.983	Transposase, IS605 OrfB
COG0676	3.89673	2.01418	0	1.52008	21.3027	71.6738	65.9137	22.5792	Belongs to the glucose-6-phosphate 1-epimerase family
COG0677	308.486	218.533	329.112	272.064	219.859	183.792	154.629	206.845	Belongs to the UDP-glucose GDP-mannose dehydrogenase family
COG0678	0	0	0	3.41292	4.43621	1.06577	0.155441	0.338549	chloroplastic-like
COG0679	333.588	366.898	300.728	188.224	319.152	260.206	248.264	242.863	Membrane transport protein
COG0680	108.756	223.737	115.296	51.6461	156.202	181.865	115.839	113.332	Initiates the rapid degradation of small, acid-soluble proteins during spore germination
COG0681	633.331	537.546	619.203	643.04	637.208	686.587	701.66	686.01	Thylakoidal processing peptidase
COG0682	392.759	404.241	349.918	378.055	352.507	429.874	381.99	328.948	Transfers the N-acyl diglyceride group on what will become the N-terminal cysteine of membrane lipoproteins
COG0683	182.921	445.707	303.268	252.524	620.16	423.58	176.984	268.291	Receptor family ligand binding region
COG0684	6.83496	8.0473	5.69265	26.2757	38.7733	6.33557	9.19903	17.6589	Catalyzes the aldol cleavage of 4-hydroxy-4-methyl-2- oxoglutarate (HMG) into 2 molecules of pyruvate. Also contains a secondary oxaloacetate (OAA) decarboxylase activity due to the common pyruvate enolate transition state formed following C-C bond cleavage in the retro-aldol and decarboxylation reactions
COG0685	209.221	237.323	239.631	243.532	289.554	273.444	283.985	267.371	Belongs to the peroxidase family
COG0686	301.533	114.885	230.989	303.129	249.127	244.943	301.757	275.073	Belongs to the AlaDH PNT family
COG0687	95.8299	251.481	154.954	128.686	204.36	138.056	79.462	117.538	Bacterial extracellular solute-binding protein
COG0688	373.613	295.699	354.726	332.985	266.092	368.959	478.113	352.926	Catalyzes the formation of phosphatidylethanolamine (PtdEtn) from phosphatidylserine (PtdSer). Plays a central role in phospholipid metabolism and in the interorganelle trafficking of phosphatidylserine
COG0689	41.0968	13.8437	12.6133	10.694	59.0815	117.55	86.2305	37.3359	Exosome complex component
COG0690	123.457	116.776	149.936	109.326	127.136	131.847	132.648	123.959	SecE/Sec61-gamma subunits of protein translocation complex
COG0691	244.646	264.156	239.068	282.585	250.708	303.603	287.536	258.83	the 2 termini fold to resemble tRNA(Ala) and it encodes a tag peptide , a short internal open reading frame. During trans-translation Ala- aminoacylated tmRNA acts like a tRNA, entering the A-site of stalled ribosomes, displacing the stalled mRNA. The ribosome then switches to translate the ORF on the tmRNA
COG0692	308.737	299.508	319.521	352.428	222.979	240.539	274.252	268.113	Excises uracil residues from the DNA which can arise as a result of misincorporation of dUMP residues by DNA polymerase or due to deamination of cytosine
COG0693	586.926	330.369	586.182	655.483	494.954	597.634	700.472	611.993	protein DJ-1 homolog
COG0694	96.5246	206.794	75.0737	16.0296	44.2611	31.0325	12.9439	20.9437	Scaffold protein Nfu/NifU N terminal
COG0695	18.6344	23.7951	66.2857	49.6257	66.2645	30.1794	25.9881	42.8907	glutaredoxin-C9-like
COG0696	464.487	460.704	422.445	398.28	407.17	492.125	438.615	427.247	2,3-bisphosphoglycerate-independent phosphoglycerate
COG0697	1220.57	1228.57	1192.2	1348.04	1396.3	1215.27	1234.9	1251.74	EamA-like transporter family
COG0698	359.736	369.88	377.172	309.607	317.734	338.151	276.259	330.304	DNA-damage-repair toleration protein
COG0699	291.411	469.197	218.965	113.88	237.023	273.553	211.893	244.821	Belongs to the TRAFAC class dynamin-like GTPase superfamily. Dynamin Fzo YdjA family
COG0700	160.112	156.95	159.74	192.416	213.717	168.448	139.418	176.757	PFAM nucleoside recognition domain protein
COG0701	165.095	122.625	190.527	207.807	110.041	118.097	107.925	132.018	permease
COG0702	330.816	255.8	361.057	698.944	363.45	419.732	427.445	398.516	NADH dehydrogenase ubiquinone 1 alpha subcomplex subunit 9
COG0703	384.525	426.415	460.915	343.01	450.823	458.762	360.566	369.031	Shikimate kinase
COG0704	135.923	94.7132	137.84	90.3956	146.067	184.051	170.336	119.95	Plays a role in the regulation of phosphate uptake
COG0705	496.667	309.019	450.239	533.565	353.046	491.329	476.449	445.206	Inactive rhomboid protein
COG0706	474.976	430.672	466.567	458.241	452.558	497.711	479.518	436.329	ALBINO3-like protein 1
COG0707	640.806	335.831	458.516	546.875	603.142	741.898	691.415	577.067	UDP-N-acetyl-D-glucosamine:N-acetylmuramoyl-L-alanyl-D-glutamyl-meso-2,6-diaminopimelyl-D-alanyl-D-alanine-diphosphoundecaprenol 4-beta-N-acetylglucosaminlytransferase activity
COG0708	331.784	399.674	336.018	278.352	284.111	390.811	371	341.799	endonuclease
COG0709	56.5137	160.69	89.4066	16.3371	57.1775	16.0698	7.8547	22.1686	Selenide, water dikinase
COG0710	26.6355	50.2931	41.017	71.6034	87.1528	76.2958	85.3108	56.9705	Involved in the third step of the chorismate pathway, which leads to the biosynthesis of aromatic amino acids. Catalyzes the cis-dehydration of 3-dehydroquinate (DHQ) and introduces the first double bond of the aromatic ring to yield 3- dehydroshikimate
COG0711	346.385	367.464	318.236	236.281	302.487	282.536	269.163	288.088	Component of the F(0) channel, it forms part of the peripheral stalk, linking F(1) to F(0)
COG0712	258.755	262.885	184.262	233.441	210.609	229.109	277.896	221.032	ATP synthase delta chain
COG0713	180.277	109.65	81.1159	129.878	91.5756	143.497	154.472	129.574	electron donor, via FMN and iron-sulfur (Fe-S) centers, to quinones in the respiratory and or the photosynthetic chain. The immediate electron acceptor for the enzyme in this species is believed to be plastoquinone. Couples the redox reaction to proton translocation, and thus conserves the redox energy in a proton gradient. Cyanobacterial NDH-1 also plays a role in inorganic carbon- concentration
COG0714	1220.81	949.469	1158.86	1304.88	1089.15	1135.2	1187.56	1203.1	associated with various cellular activities
COG0715	190.825	215.658	251.78	203.196	570.795	386.82	313.782	292.009	ABC-type nitrate sulfonate bicarbonate transport
COG0716	590.662	628.853	558.902	456.378	774.931	624.863	620.517	608.833	Flavodoxin
COG0717	66.6023	43.0781	54.2018	16.0378	48.5413	21.3889	12.5624	27.379	Belongs to the dCTP deaminase family
COG0718	77.2413	200.599	96.1651	61.45	110.97	153.573	119.518	98.9612	Binds to DNA and alters its conformation. May be involved in regulation of gene expression, nucleoid organization and DNA protection
COG0719	613.249	328.14	643.267	782.903	575.091	732.49	817.62	637.794	UPF0051 protein ABCI8
COG0720	143.83	42.8244	161.499	225.539	176.074	174.209	201.308	160.052	6-pyruvoyl tetrahydropterin synthase
COG0721	115.772	191.712	63.2886	51.7272	74.1762	83.0169	66.3239	81.1024	Allows the formation of correctly charged Asn-tRNA(Asn) or Gln-tRNA(Gln) through the transamidation of misacylated Asp- tRNA(Asn) or Glu-tRNA(Gln) in organisms which lack either or both of asparaginyl-tRNA or glutaminyl-tRNA synthetases. The reaction takes place in the presence of glutamine and ATP through an activated phospho-Asp-tRNA(Asn) or phospho-Glu-tRNA(Gln)
COG0722	78.8066	49.7064	40.3631	47.0019	135.536	94.9975	94.0131	68.376	Stereospecific condensation of phosphoenolpyruvate (PEP) and D-erythrose-4-phosphate (E4P) giving rise to 3-deoxy-D- arabino-heptulosonate-7-phosphate (DAHP)
COG0723	103.477	165.572	90.3164	38.2896	115.936	146.964	66.707	101.3	Component of the ubiquinol-cytochrome c reductase complex (complex III or cytochrome b-c1 complex), which is a respiratory chain that generates an electrochemical potential coupled to ATP synthesis
COG0724	47.248	107.406	72.6053	34.2592	38.8535	83.6841	66.4664	38.0803	Serine arginine-rich splicing factor SR34A-like
COG0725	60.0825	149.736	47.3588	19.4358	61.2519	25.0822	13.1026	23.0414	Bacterial extracellular solute-binding protein
COG0726	1012.76	895.209	831.122	681.361	1050.33	1034.33	835.289	913.011	Polysaccharide deacetylase
COG0727	351.398	353.898	355.17	281.415	367.56	313.502	338.468	329.529	Putative zinc- or iron-chelating domain
COG0728	103.382	223.238	125.917	48.5952	122.317	97.0371	87.6087	63.0038	Involved in peptidoglycan biosynthesis. Transports lipid-linked peptidoglycan precursors from the inner to the outer leaflet of the cytoplasmic membrane
COG0729	282.955	122.185	281.339	368.424	229.013	226.914	268.091	260.179	Surface antigen
COG0730	339.415	681.294	427.286	150.078	422.746	274.109	124.855	202.619	membrane transporter protein
COG0731	284.81	240.212	265.99	275.837	189.675	208.079	248.377	214.741	S-adenosyl-L-methionine-dependent tRNA 4-demethylwyosine
COG0732	1108.03	920.511	1120.8	960.518	999.788	1357.12	1229.52	1357.7	Type I restriction modification DNA specificity domain
COG0733	497.835	450.629	434.316	297.776	408.162	476.175	491.804	471.247	Belongs to the sodium neurotransmitter symporter (SNF) (TC 2.A.22) family
COG0735	424.327	453.922	417.197	474.188	414.326	482.989	510.027	451.473	Belongs to the Fur family
COG0736	86.9368	123.85	64.8366	40.2282	82.3189	94.8471	85.9516	56.9139	Transfers the 4'-phosphopantetheine moiety from coenzyme A to a Ser of acyl-carrier-protein
COG0737	530.758	739.925	547.091	607.187	756.378	1026.58	691.123	646.553	Belongs to the 5'-nucleotidase family
COG0738	651.846	497.588	543.679	736.334	610.314	650.372	751.476	681.362	Major Facilitator Superfamily
COG0739	1569.61	1844.14	1668.83	1727.13	1395.11	1267.27	1056.85	1249.56	Peptidase, M23 family
COG0740	625.897	825.947	693.086	626.99	721.062	700.887	602.63	666.987	Belongs to the peptidase S14 family
COG0741	737.039	956.757	803.267	621.734	641.933	552.292	751.62	639.591	lytic transglycosylase activity
COG0742	379.4	322.172	368.807	368.365	324.746	413.963	419.59	365.564	ribosomal rna small subunit methyltransferase
COG0743	386.388	356.714	378.669	331.272	343.041	396.151	350.727	318.879	Catalyzes the NADP-dependent rearrangement and reduction of 1-deoxy-D-xylulose-5-phosphate (DXP) to 2-C-methyl-D-erythritol 4-phosphate (MEP)
COG0744	350.987	318.563	267.742	232.41	410.08	490.27	480.202	349.427	Fibronectin type 3 domain
COG0745	5217.06	6355.32	5941.43	5198.37	4851.17	4458.25	4097.49	5275.34	PhoQ Sensor
COG0746	73.7094	137.809	58.8367	18.251	36.8394	18.8212	12.2938	10.6935	Transfers a GMP moiety from GTP to Mo-molybdopterin (Mo- MPT) cofactor (Moco or molybdenum cofactor) to form Mo- molybdopterin guanine dinucleotide (Mo-MGD) cofactor
COG0747	409.94	544.145	402.302	398.492	688.387	360.027	248.555	356.908	Bacterial extracellular solute-binding proteins, family 5 Middle
COG0748	52.0625	8.73066	5.48437	4.68423	18.5493	15.5109	4.4295	5.28579	Pyridoxamine 5-phosphate oxidase family protein
COG0749	774.428	764.155	727.953	662.331	698.471	607.777	576.843	666.659	In addition to polymerase activity, this DNA polymerase exhibits 5'-3' exonuclease activity
COG0750	428.699	411.22	388.156	410.983	482.171	617.796	525.877	478.858	zinc metallopeptidase EGY3, chloroplastic
COG0751	84.3611	147.178	109.085	58.4426	50.2347	30.3047	25.754	20.4971	Glycyl-tRNA synthetase beta subunit
COG0752	84.3716	84.1219	62.6365	31.0084	38.4599	26.1994	17.518	12.5491	glycyl-tRNA synthetase alpha subunit
COG0753	168.831	159.834	130.661	147.564	89.9034	195.121	201.029	149.908	Occurs in almost all aerobically respiring organisms and serves to protect cells from the toxic effects of hydrogen peroxide
COG0754	37.5128	47.0481	43.77	13.3959	11.1266	11.7832	3.08921	3.6343	Glutathionylspermidine synthase
COG0755	150.041	343.446	167.656	80.0419	100.926	133.901	126.749	84.9318	Required for the export of heme to the periplasm for the biogenesis of c-type cytochromes
COG0756	448.33	356.176	366.572	348.872	347.131	422.926	418.634	386.964	This enzyme is involved in nucleotide metabolism it produces dUMP, the immediate precursor of thymidine nucleotides and it decreases the intracellular concentration of dUTP so that uracil cannot be incorporated into DNA
COG0757	235.374	294.657	354.519	223.947	226.372	260.852	242.674	236.433	Catalyzes a trans-dehydration via an enolate intermediate
COG0758	478.927	497.057	400.059	495.254	464.866	543.281	500.451	486.869	TIGRFAM DNA protecting protein DprA
COG0759	171.311	91.3632	172.958	139.607	110.52	141.106	150.414	94.3262	Could be involved in insertion of integral membrane proteins into the membrane
COG0760	1124.2	963.922	1071.42	1091.85	876.313	1130.01	1096.78	967.867	Peptidyl-prolyl cis-trans isomerase
COG0761	341.99	335.153	324.462	354.929	363.66	372.289	343.661	334.997	4-hydroxy-3-methylbut-2-enyl diphosphate reductase
COG0762	54.0973	107.581	38.0541	21.4813	29.9294	14.0127	16.4046	8.0642	YGGT family
COG0763	249.97	245.869	265.992	303.266	220.986	290.277	338.01	240.503	Condensation of UDP-2,3-diacylglucosamine and 2,3- diacylglucosamine-1-phosphate to form lipid A disaccharide, a precursor of lipid A, a phosphorylated glycolipid that anchors the lipopolysaccharide to the outer membrane of the cell
COG0764	312.587	325.268	374.547	437.872	307.117	325.959	362.561	340.658	FabA-like domain
COG0765	551.246	733.69	621.326	386.591	576.505	418.705	268.275	296.754	Binding-protein-dependent transport system inner membrane component
COG0766	488.053	481.282	471.24	474.115	512.532	562.442	468.937	480.272	Cell wall formation. Adds enolpyruvyl to UDP-N- acetylglucosamine
COG0767	184.994	306.728	260.809	224.841	222.27	233.391	253.971	208.7	Belongs to the MlaE permease family
COG0768	1172.04	1192.01	1173.9	1032.18	1176.3	1229.12	1101.24	1159.97	Penicillin-binding Protein dimerisation domain
COG0769	607.584	475.152	488.912	558.97	508.141	656.692	620.231	544.905	UDP-N-acetylmuramoyl-L-alanyl-D-glutamate--2,6-diaminopimelate ligase
COG0770	749.416	657.864	747.946	774.804	682.346	717.601	724.319	674.22	Catalyzes the interconversion of L-alanine and D- alanine. May also act on other amino acids
COG0771	457.672	427.98	465.001	446.166	436.073	487.814	470.066	424.237	Cell wall formation. Catalyzes the addition of glutamate to the nucleotide precursor UDP-N-acetylmuramoyl-L-alanine (UMA)
COG0772	901.991	805.907	872.526	790.388	849.718	889.367	808.676	830.928	Belongs to the SEDS family
COG0773	503.135	427.603	485.16	472.669	482.682	581.525	599.436	458.524	Belongs to the MurCDEF family
COG0774	232.563	313.592	266.295	295.311	207.309	256.388	289.112	242.09	Catalyzes the hydrolysis of UDP-3-O-myristoyl-N- acetylglucosamine to form UDP-3-O-myristoylglucosamine and acetate, the committed step in lipid A biosynthesis
COG0775	309.789	306.835	392.191	269.603	294.968	270.224	303.938	280.332	Bark storage protein
COG0776	793.397	689.083	683.679	1320.61	779.554	1055.07	1047.15	1056.26	Bacterial DNA-binding protein
COG0777	88.2906	154.419	144.28	69.3679	140.053	54.0046	32.2908	65.5331	Component of the acetyl coenzyme A carboxylase (ACC) complex. Biotin carboxylase (BC) catalyzes the carboxylation of biotin on its carrier protein (BCCP) and then the CO(2) group is transferred by the transcarboxylase to acetyl-CoA to form malonyl- CoA
COG0778	1240.44	791.245	1260.01	1282.4	1031.63	1236.88	1442.56	1194.02	Nitroreductase family
COG0779	340.936	255.992	389.998	296.035	260.764	263.799	248.491	276.772	Required for maturation of 30S ribosomal subunits
COG0780	151.971	160.93	159.051	201.37	162.124	181.348	224.34	170.32	Belongs to the GTP cyclohydrolase I family. QueF type 1 subfamily
COG0781	384.142	344.04	412.791	367.515	434.183	537.675	473.519	437.106	Involved in transcription antitermination. Required for transcription of ribosomal RNA (rRNA) genes. Binds specifically to the boxA antiterminator sequence of the ribosomal RNA (rrn) operons
COG0782	327.266	332.804	434.046	337	371.218	454.729	383.513	368.733	Necessary for efficient RNA polymerase transcription elongation past template-encoded arresting sites. The arresting sites in DNA have the property of trapping a certain fraction of elongating RNA polymerases that pass through, resulting in locked ternary complexes. Cleavage of the nascent transcript by cleavage factors such as GreA or GreB allows the resumption of elongation from the new 3'termi…
COG0783	84.0434	114.022	76.0224	50.5186	18.8596	16.6131	20.798	15.513	Belongs to the Dps family
COG0784	898.928	1236.85	980.399	432.517	945.877	413.611	256.104	630.745	Histidine kinase
COG0785	68.0035	108.512	75.6716	15.4013	69.9941	86.4489	43.0502	41.667	Cytochrome c-type biogenesis ccda-like chloroplastic protein
COG0786	17.193	207.63	66.0147	24.632	43.3136	26.2311	11.9154	26.5979	Sodium/glutamate symporter
COG0787	475.225	548.032	474.442	472.195	494.541	606.608	506.518	458.95	Catalyzes the interconversion of L-alanine and D- alanine. May also act on other amino acids
COG0788	50.0445	119.403	62.3905	45.7135	27.1957	68.6607	79.2986	62.5341	Catalyzes the hydrolysis of 10-formyltetrahydrofolate (formyl-FH4) to formate and tetrahydrofolate (FH4)
COG0789	1116.53	1311.69	1168.18	1036.25	1089.61	918.226	698.299	1035.75	transcriptional regulator
COG0790	785.684	942.337	554.772	499.502	647.408	1019.08	946.353	688.181	Zgc 158257
COG0791	1417.05	2021.22	1500.95	973.684	1368.01	1211.33	1236.25	1305.63	CHAP domain
COG0792	307.268	202.672	198.758	224.113	236.193	231.005	203.445	206.093	Belongs to the UPF0102 family
COG0793	1643.56	909.236	1532.38	1751.94	1080.64	1708.12	1768.82	1565.93	peptidase
COG0794	271.021	276.941	329.798	225.136	191.541	280.358	295.668	205.823	Belongs to the SIS family. GutQ KpsF subfamily
COG0795	575.582	422.115	510.257	514.343	386.882	510.246	585.24	460.987	Predicted permease YjgP/YjgQ family
COG0796	375.217	283.846	355.17	371.916	338.628	312.066	312.961	316.266	Asp/Glu/Hydantoin racemase
COG0797	55.8102	169.238	87.4105	44.7422	105.241	126.549	132.195	61.1874	Lytic transglycosylase with a strong preference for naked glycan strands that lack stem peptides
COG0798	3.19129	0	11.8423	16.8938	9.79237	11.3942	10.9333	8.90794	Psort location CytoplasmicMembrane, score 10.00
COG0799	204.924	158.439	248.11	196.38	221.592	221.087	242.876	208.458	Protein Iojap-related mitochondrial
COG0800	201.175	138.883	244.19	147.299	224.817	105.444	118.775	191.157	KDPG and KHG aldolase
COG0801	437.155	245.848	368.332	390.334	315.715	340.35	399.902	352.522	2-amino-4-hydroxy-6-hydroxymethyldihydropteridine pyrophosphokinase
COG0802	274.045	223.892	316.835	308.264	287.302	349.06	338.365	300.201	Threonylcarbamoyl adenosine biosynthesis protein TsaE
COG0803	269.434	263.347	283.389	295.945	272.253	331.333	316.811	242.248	ABC transporter substrate-binding protein
COG0804	87.4399	50.2792	89.487	193.449	104.597	109.422	132.822	123.705	belongs to the metallo- dependent hydrolases superfamily. Urease alpha subunit family
COG0805	206.746	224.517	212.097	181.004	133.923	216.302	234.056	167.266	Sec-independent protein translocase protein TATC
COG0806	314.497	278.451	266.272	269.363	238.759	281.077	265.35	256.776	An accessory protein needed during the final step in the assembly of 30S ribosomal subunit, possibly for assembly of the head region. Probably interacts with S19. Essential for efficient processing of 16S rRNA. May be needed both before and after RbfA during the maturation of 16S rRNA. It has affinity for free ribosomal 30S subunits but not for 70S ribosomes
COG0807	327.76	240.74	353.964	298.445	234.065	299.066	320.455	258.482	GTP cyclohydrolase II
COG0809	601.798	461.409	585.512	675.811	497.552	586.632	645.376	569.234	Transfers and isomerizes the ribose moiety from AdoMet to the 7-aminomethyl group of 7-deazaguanine (preQ1-tRNA) to give epoxyqueuosine (oQ-tRNA)
COG0810	1036.54	849.965	1293.25	1284.12	742.262	887.832	1100.26	1035.06	LPXTG-motif cell wall anchor domain protein
COG0811	668.965	461.269	628.031	698.649	530.615	777.369	895.042	657.722	MotA TolQ ExbB proton channel family protein
COG0812	334.713	274.879	260.42	357.979	368.655	419.405	391.195	350.254	Cell wall formation
COG0813	54.5889	44.4281	35.5654	59.0468	67.4556	47.0947	44.9733	52.8761	Phosphorylase superfamily
COG0814	62.2825	166.213	85.8733	31.8609	19.1689	16.6751	4.21409	5.33867	Transmembrane amino acid transporter protein
COG0815	92.7206	208.954	172.059	134.309	128.643	109.349	93.6184	57.9285	PFAM Nitrilase cyanide hydratase and apolipoprotein N-acyltransferase
COG0816	311.177	402.248	290.678	280.38	252.988	347.182	300.246	244.97	Holliday junction resolvase
COG0817	285.124	203.966	280.349	281.576	288.465	362.719	323.341	255.213	Nuclease that resolves Holliday junction intermediates in genetic recombination. Cleaves the cruciform structure in supercoiled DNA by nicking to strands with the same polarity at sites symmetrically opposed at the junction in the homologous arms and leaves a 5'-terminal phosphate and a 3'-terminal hydroxyl group
COG0818	87.7714	214.13	178.828	93.5197	118.983	81.3326	69.9738	90.0568	Diacylglycerol kinase
COG0819	77.916	26.4737	47.5103	52.97	32.5053	34.0315	37.2693	43.1454	TENA/THI-4/PQQC family
COG0820	409.087	388.279	438.916	412.571	446.148	435.176	411.557	392.7	Radical SAM superfamily
COG0821	398.299	444.278	395.904	385.313	379.815	456.198	404.572	363.811	4-hydroxy-3-methylbut-2-en-1-yl diphosphate synthase
COG0822	257.205	400.319	226.428	206.608	301.723	275.397	200.213	239.812	Scaffold protein for the de novo synthesis of iron- sulfur (Fe-S) clusters within mitochondria, which is required for maturation of both mitochondrial and cytoplasmic 2Fe-2S and 4Fe-4S proteins
COG0823	1263.2	655.819	1313.9	1397.19	887.471	1108.57	1181.03	1155.2	WD40-like Beta Propeller Repeat
COG0824	397.373	343.157	316.132	411.727	329.966	420.015	499.639	400.599	Thioesterase-like superfamily
COG0825	99.5568	170.286	140.233	77.5007	143.198	56.6163	44.4052	59.8743	Acetyl-coenzyme A carboxylase carboxyl transferase subunit alpha
COG0826	901.791	674.391	926.807	806.652	844.426	1020.12	912.473	851.319	Psort location Cytoplasmic, score
COG0827	2968.89	3334.36	2700.25	2588.8	2371.45	2089.73	2287.31	2845.03	N-6 DNA Methylase
COG0828	85.9349	107.493	123.121	103.105	107.495	148.375	133.358	136.131	Belongs to the bacterial ribosomal protein bS21 family
COG0829	48.5323	56.0698	88.1432	154.116	88.3223	92.5469	119.601	108.118	urease accessory protein
COG0830	51.8498	81.1776	72.708	138.792	82.5033	83.5465	102	95.4778	Required for maturation of urease via the functional incorporation of the urease nickel metallocenter
COG0831	21.2391	61.9969	70.7366	90.7397	59.6789	46.3508	76.2641	64.6382	Belongs to the urease gamma subunit family
COG0832	30.3765	43.2966	80.844	132.648	84.5983	91.2886	118.387	94.4303	Urease beta subunit
COG0833	30.9645	26.5486	13.9747	170.723	19.7251	27.6684	39.4227	18.2412	amino acid
COG0834	425.007	555.933	505.968	473.161	650.401	487.761	388.618	381.305	Bacterial periplasmic substrate-binding proteins
COG0835	330.213	617.525	382.236	60.8104	221.195	65.987	22.7777	125.048	Two component signalling adaptor domain
COG0836	368.778	234.258	336.997	534.229	366.892	354.728	406.705	386.925	Nucleotidyl transferase
COG0837	0	7.5284	4.41548	6.45983	12.0881	0.832183	0.85735	1.28658	Belongs to the bacterial glucokinase family
COG0838	154.556	116.999	135.447	132.3	87.8811	144.049	165.9	125.758	NDH shuttles electrons from NAD(P)H plastoquinone, via FMN and iron-sulfur (Fe-S) centers, to quinones in the photosynthetic chain and possibly in a chloroplast respiratory chain. The immediate electron acceptor for the enzyme in this species is believed to be plastoquinone. Couples the redox reaction to proton translocation, and thus conserves the redox energy in a proton gradient
COG0839	148.383	152.384	186.096	161.554	114.96	186.207	221.595	165.308	Belongs to the complex I subunit 6 family
COG0840	1969.05	4220.88	2635.13	681.312	1416.62	365.877	153.301	929.619	Methyl-accepting chemotaxis-like domains (chemotaxis sensory transducer).
COG0841	1543.7	1143.61	1595.77	1599.39	1188.81	1375.86	1426.3	1308.2	AcrB/AcrD/AcrF family
COG0842	675.871	754.466	746.065	582.029	673.338	582.251	607.723	553.866	ABC-2 type transporter
COG0843	0	4.10029	4.2892	17.8559	42.129	11.8222	5.34311	5.80951	electron transport coupled proton transport
COG0845	2408.68	1763.44	2365.6	2406.58	1950.71	2548.26	2649.8	2174.83	Barrel-sandwich domain of CusB or HlyD membrane-fusion
COG0846	519.039	486.527	607.602	492.92	642.758	552.633	558.012	563.372	NAD-dependent protein deacylase. Catalyzes the NAD- dependent hydrolysis of acyl groups from lysine residues
COG0847	516.745	405.373	580.522	691.613	417.188	540.6	629.853	526.96	Catalytic subunit of the poly(A)-nuclease (PAN) deadenylation complex, one of two cytoplasmic mRNA deadenylases involved in mRNA turnover. PAN specifically shortens poly(A) tails of RNA and the activity is stimulated by poly(A)-binding protein PAB1. PAN deadenylation is followed by rapid degradation of the shortened mRNA tails by the CCR4-NOT complex. Deadenylated mRNAs are then degraded by two a…
COG0848	647.662	451.647	527.12	703.782	469.835	692.271	783.581	612.735	TonB system transport protein ExbD
COG0849	442.095	482.857	500.299	473.746	426.47	422.584	464.505	440.179	Cell division protein that is involved in the assembly of the Z ring. May serve as a membrane anchor for the Z ring
COG0850	90.8957	100.634	60.4537	50.7425	44.9837	43.2482	28.0295	48.5341	Cell division inhibitor that blocks the formation of polar Z ring septums. Rapidly oscillates between the poles of the cell to destabilize FtsZ filaments that have formed before they mature into polar Z rings. Prevents FtsZ polymerization
COG0851	27.9917	19.8963	54.981	9.4658	20.5379	22.2004	16.5886	30.7446	Prevents the cell division inhibition by proteins MinC and MinD at internal division sites while permitting inhibition at polar sites. This ensures cell division at the proper site by restricting the formation of a division septum at the midpoint of the long axis of the cell
COG0852	39.8704	117.259	50.8569	26.8085	46.8103	73.7779	56.0154	30.562	NDH-1 shuttles electrons from NADH, via FMN and iron- sulfur (Fe-S) centers, to quinones in the respiratory chain. The immediate electron acceptor for the enzyme in this species is believed to be a menaquinone. Couples the redox reaction to proton translocation (for every two electrons transferred, four hydrogen ions are translocated across the cytoplasmic membrane), and thus conserves the redox …
COG0853	164.561	229.895	178	177.22	131.845	176.512	218.079	155.852	Catalyzes the pyruvoyl-dependent decarboxylation of aspartate to produce beta-alanine
COG0854	218.154	198.988	218.929	318.35	199.906	268.946	317.555	236.593	Catalyzes the complicated ring closure reaction between the two acyclic compounds 1-deoxy-D-xylulose-5-phosphate (DXP) and 3-amino-2-oxopropyl phosphate (1-amino-acetone-3-phosphate or AAP) to form pyridoxine 5'-phosphate (PNP) and inorganic phosphate
COG0855	206.006	367.027	265.27	100.467	213.754	195.662	170.728	160.677	Catalyzes the reversible transfer of the terminal phosphate of ATP to form a long-chain polyphosphate (polyP)
COG0857	39.1648	40.0388	37.5596	17.1171	68.6687	26.5175	12.3499	34.5643	Inorganic pyrophosphatase
COG0858	297.932	234.286	243.858	278.003	252.856	310.877	295.574	255.225	ribosome-binding factor A
COG0859	438.891	644.592	594.546	284.066	308.499	418.135	475.757	303.201	Photosynthetic NDH subunit of subcomplex B 1, chloroplastic
COG0860	1294.36	1138.72	1252.29	1147.39	1313.11	1305.33	1008.76	1334.41	N-acetylmuramoyl-L-alanine amidase
COG0861	57.9519	143.656	104.198	73.9133	38.7951	28.8157	28.2649	13.5867	Integral membrane protein TerC family
COG0863	570.184	988.729	777.401	596.977	583.133	439.189	408.091	502.921	Belongs to the N(4) N(6)-methyltransferase family
COG0864	55.1	99.8392	7.15936	21.1976	54.8671	12.6942	9.24621	19.8042	response to nickel cation
COG1001	59.0783	66.1201	97.8362	41.5506	148.771	35.1768	28.8179	39.3904	Belongs to the metallo-dependent hydrolases superfamily. Adenine deaminase family
COG1002	526.705	496.983	476.371	742.291	650.474	380.821	387.531	494.161	restriction endonuclease
COG1003	228.528	142.659	257.601	314.899	222.148	282.135	338.69	235.459	The glycine cleavage system catalyzes the degradation of glycine
COG1004	392.959	356.356	370.416	532.931	450.286	426.51	451.166	482.419	UDP-glucose 6-dehydrogenase activity
COG1005	226.196	204.036	193.377	208.179	134.965	208.427	249.782	189.14	NADH dehydrogenase
COG1006	38.3784	6.94585	51.3983	32.4193	54.966	13.6257	8.64295	35.9464	PFAM NADH-ubiquinone oxidoreductase chain 4L
COG1007	233.92	164.667	186.255	220.37	147.13	244.175	267.45	199.673	ATP synthesis coupled electron transport
COG1008	198.153	153.748	202.211	203.905	156.139	230.068	269.64	207.822	Proton-conducting membrane transporter
COG1009	285.764	246.054	239.181	250.073	228.816	263.397	291.913	263.249	NADH-Ubiquinone oxidoreductase (complex I), chain 5 N-terminus
COG1010	57.5565	95.0932	57.1576	48.8902	71.4931	44.4836	39.4485	54.5838	Tetrapyrrole (Corrin/Porphyrin) Methylases
COG1011	761.532	564.309	704.007	827.538	653.687	680.55	713.157	733.105	Haloacid dehalogenase-like hydrolase
COG1012	288.461	452.607	320.33	431.489	686.456	397.851	276.616	330.435	Dehydrogenase
COG1013	1144.45	1106.77	1092.46	1092.24	987.096	1103.08	1102.29	1061.92	Thiamine pyrophosphate enzyme, C-terminal TPP binding domain
COG1014	1273.41	1136.21	1336.74	1309.66	1210.15	1165.32	1166.4	1173.78	2-oxoacid acceptor oxidoreductase, alpha subunit
COG1015	84.1898	76.5208	96.1394	79.5472	104.583	51.8956	46.7706	88.462	Phosphotransfer between the C1 and C5 carbon atoms of pentose
COG1017	0	0	0	7.26654	13.2505	5.47722	2.40236	5.18007	Belongs to the globin family
COG1018	17.8705	41.0312	19.5463	70.7463	106.285	38.3281	21.8328	31.3536	Psort location Cytoplasmic, score 8.87
COG1020	209.429	345.519	319.134	300.875	434.204	297.872	311.802	310.269	TIGRFAM amino acid adenylation domain
COG1021	0	0	0	4.59129	3.58845	0.519601	0.215687	1.26629	2,3-dihydroxybenzoate-AMP ligase
COG1022	734.341	358.344	573.436	960.226	642.717	790.537	856.996	832.487	decanoate-CoA ligase activity
COG1023	13.317	0	18.545	2.16464	10.5857	2.21924	6.53095	5.11184	6-phosphogluconate dehydrogenase
COG1024	75.2442	119.453	134.595	151.881	369.838	179.596	89.2197	129.744	Belongs to the enoyl-CoA hydratase isomerase family
COG1025	0	0	0	8.43675	0	0	0	0	Belongs to the peptidase M16 family
COG1026	65.0387	113.402	168.897	45.48	139.01	33.8228	16.6965	66.7291	metallopeptidase activity
COG1027	130.073	230.956	161.507	95.8939	117.724	113.291	91.5904	85.4215	Aspartate ammonia-lyase
COG1028	1457.43	1242.78	1346.17	1845.08	2289.42	1829.49	1803.94	1774.75	Belongs to the short-chain dehydrogenases reductases (SDR) family
COG1029	0	0	0	0	2.04702	0	0	0	Formylmethanofuran dehydrogenase, subunit B
COG1030	162.19	112.731	148.49	179.582	109.192	163.491	166.392	121.404	NfeD-like C-terminal, partner-binding
COG1032	938.437	1407.28	1156.25	915.919	1132.58	882.279	729.143	1016.63	Psort location Cytoplasmic, score
COG1033	183.991	305.405	260.896	136.831	252.652	172.261	111.935	259.49	Psort location CytoplasmicMembrane, score
COG1034	100.085	186.239	80.1995	11.2515	66.4235	84.3705	70.1041	26.3436	Belongs to the complex I 75 kDa subunit family
COG1035	153.274	183.679	77.1372	205.377	174.757	168.518	235.777	254.652	7-hydroxymethyl chlorophyll a reductase
COG1036	26.3962	69.8588	21.82	8.69937	16.1187	4.41223	2.74265	10.0587	electron transport complex, RnfABCDGE type, B subunit
COG1038	14.8715	23.2718	23.0637	40.2974	59.1294	29.9193	16.426	23.0611	Carbamoyl-phosphate synthetase large chain domain protein
COG1039	31.9047	0	11.4874	1.57568	35.6741	82.7873	78.0167	38.686	Endonuclease that specifically degrades the RNA of RNA- DNA hybrids
COG1040	464.656	354.59	442.252	464.374	376.467	440.971	411.351	393.499	ComF family
COG1041	34.4127	2.81392	25.7787	20.775	39.3236	43.1715	36.9945	45.7203	tRNA (Guanine(10)-N2)-methyltransferase homolog
COG1042	55.7423	19.0415	75.4375	70.0945	56.263	39.8573	20.1631	27.1042	ATP-grasp domain
COG1043	379.58	328.677	389.217	438.816	279.435	415.746	489.921	407.24	Involved in the biosynthesis of lipid A, a phosphorylated glycolipid that anchors the lipopolysaccharide to the outer membrane of the cell
COG1044	288.341	319.288	352.046	307.881	253.671	277.994	294.325	275.906	glucosamine N-acyltransferase
COG1045	346.012	408.533	338.012	288.102	357.859	444.05	416.36	375.589	Hexapeptide repeat of succinyl-transferase
COG1047	252.117	191.453	209.31	246.381	179.34	189.042	218.13	180.924	Peptidyl-prolyl cis-trans isomerase
COG1048	175.511	258.143	180.401	177.248	305.594	268.38	199.412	237.736	Catalyzes the isomerization of citrate to isocitrate via cis-aconitate
COG1049	37.2826	90.111	38.5276	7.95311	6.74378	11.2147	1.46623	4.24026	Belongs to the aconitase IPM isomerase family
COG1051	630.918	558.338	569.966	559.782	626.47	722.341	678.21	681.038	NUDIX domain
COG1052	592.567	495.214	584.298	623.585	543.944	527.111	534.885	539.946	Belongs to the D-isomer specific 2-hydroxyacid dehydrogenase family
COG1053	540.595	556.921	528.88	593.369	1115.35	789.628	710.196	641.524	Catalyzes the oxidation of L-aspartate to iminoaspartate
COG1054	0	0	0	2.51235	10.346	3.24149	0.501624	0.768173	rhodanese-like domain-containing protein
COG1055	245.657	236.905	242.804	216.89	199.177	239.636	269.07	212.002	Citrate transporter
COG1056	7.53175	20.442	5.36612	10.5753	7.02206	15.2431	10.7595	6.9374	NUDIX domain
COG1057	342.618	441.261	295.998	353.136	370.33	423.217	396.295	370.077	cytidylyltransferase family protein. Source PGD
COG1058	247.344	242.83	235.525	286.612	281.532	344.542	320.758	275.738	Belongs to the CinA family
COG1060	152.312	293.449	155.595	61.8062	48.7326	58.9441	32.7066	24.7105	Radical SAM enzyme that catalyzes the cyclization of dehypoxanthine futalosine (DHFL) into cyclic dehypoxanthine futalosine (CDHFL), a step in the biosynthesis of menaquinone (MK, vitamin K2)
COG1061	642.599	658.429	572.982	915.334	711.305	670.224	670.672	776.144	DNA repair helicase
COG1062	2.25496	0	1.58504	24.9567	35.3387	13.4018	8.39135	10.7205	alcohol dehydrogenase
COG1063	364.868	348.625	400.755	438.812	661.902	320.769	299.862	403.809	Sorbitol dehydrogenase-like
COG1064	81.6109	132.598	74.3898	93.0532	49.9614	41.4651	22.8531	25.7677	Cinnamyl alcohol dehydrogenase
COG1066	569.023	578.772	600.102	521.52	455.328	489.091	440.105	534.229	DNA repair protein
COG1067	27.1187	13.5618	36.2524	14.9237	41.6716	31.5504	24.3198	32.549	Belongs to the peptidase S16 family
COG1069	17.623	42.9268	70.4834	70.7264	60.2635	33.7872	23.7268	37.1796	FGGY family of carbohydrate kinases, C-terminal domain
COG1070	512.085	568.029	593.881	512.636	634.837	510.637	454.397	549.943	xylulose
COG1071	24.9094	26.2154	28.4366	56.2454	78.4658	96.968	95.5134	57.3771	2-oxoisovalerate dehydrogenase subunit alpha
COG1072	14.165	3.51095	34.5292	57.845	17.3628	10.913	23.8432	8.73812	Phosphoribulokinase / Uridine kinase family
COG1073	850.545	868.615	1102.22	991.978	978.862	1108.05	1047.84	901.833	Chlamydia CHLPS protein (DUF818)
COG1074	646.881	580.126	582.439	537.59	543.323	572.514	543.575	554.633	ATP-dependent helicase nuclease subunit A
COG1075	139.157	107.622	166.486	85.1901	187.918	182.656	202.887	138.104	Palmitoyl protein thioesterase
COG1076	38.8746	102.529	31.7503	21.3168	10.9556	17.4793	5.53578	6.39344	HSCB C-terminal oligomerisation domain
COG1077	446.596	530.384	522.213	418.005	448.008	511.863	477.406	465.32	cell shape determining protein MreB
COG1078	103.121	90.187	173.404	143.559	87.3691	140.573	115.578	97.0076	dGTPase activity
COG1079	57.0904	174.475	63.9201	33.6375	111.483	96.663	40.994	93.0352	Branched-chain amino acid transport system / permease component
COG1080	722.336	713.026	657.92	556.643	707.368	684.432	574.083	639.207	General (non sugar-specific) component of the phosphoenolpyruvate-dependent sugar phosphotransferase system (sugar PTS). This major carbohydrate active-transport system catalyzes the phosphorylation of incoming sugar substrates concomitantly with their translocation across the cell membrane. Enzyme I transfers the phosphoryl group from phosphoenolpyruvate (PEP) to the phosphoryl carrier protein (…
COG1082	721.525	692.835	623.331	729.725	1106.32	699.459	729.823	738.925	Xylose isomerase-like TIM barrel
COG1083	352.622	282.302	262.53	220.48	242.591	191.199	208.227	246.922	Cytidylyltransferase
COG1084	0	0	0	0.820289	1.4194	0	0	0	negative regulation of collagen binding
COG1085	22.28	28.0523	14.6004	29.4063	18.6958	15.2071	14.3012	5.04716	Domain of unknown function (DUF4921)
COG1086	421.504	574.49	516.432	399.06	470.415	300.589	239.903	409.516	NAD(P)H-binding
COG1087	499.186	445.663	442.949	434.711	421.028	474.536	528.607	477.289	UDP-glucuronate 4-epimerase
COG1088	343.986	301.267	319.001	445.978	326.038	362.147	382.039	339.924	Rhamnose biosynthetic enzyme
COG1089	267.115	271.103	271.098	247.998	193.348	251.874	283.481	271.233	GDP-mannose 4,6 dehydratase
COG1090	1.53182	7.9178	20.2093	31.7737	28.9611	65.7035	66.0651	26.8465	Epimerase family
COG1091	325.481	249.424	301.873	435.951	359.411	329.465	370.35	344.804	RmlD substrate binding domain
COG1092	427.152	407.43	369.598	444.46	471.021	534.936	511.127	447.457	Ribosomal RNA large subunit methyltransferase
COG1093	0	0	0	0	0	0	0	0	Eukaryotic translation initiation factor 2 subunit
COG1094	0	0	0	0	1.12072	0	0	0	Required for 40S ribosome biogenesis. Involved in nucleolar processing of pre-18S ribosomal RNA and ribosome assembly
COG1095	0	0	0	0	0	0	0	0	DNA-directed RNA polymerase
COG1096	0.467607	0	3.07546	2.99687	0	0	0.212055	0.202959	Putative DNA-binding domain
COG1098	48.3086	12.0442	34.9197	58.2187	47.2331	82.8565	60.8473	61.4123	RNA binding protein, contains ribosomal protein S1 domain
COG1099	3.71474	17.0295	0	1.44263	28.5648	69.1188	71.6788	22.3326	with the TIM-barrel fold
COG1100	68.3341	134.13	75.7633	70.878	106.593	212.433	221.215	174.762	Belongs to the small GTPase superfamily. Arf family
COG1101	55.2448	118.578	91.0627	64.9125	135.767	147.503	78.7799	85.9631	Abc transporter
COG1102	297.029	392.02	340.812	305.086	388.41	440.115	378.555	393.335	Cytidylate kinase-like family
COG1104	446.783	575.91	384.837	263.309	434.944	411.153	263.602	378.902	Master enzyme that delivers sulfur to a number of partners involved in Fe-S cluster assembly, tRNA modification or cofactor biosynthesis. Catalyzes the removal of elemental sulfur atoms from cysteine to produce alanine. Functions as a sulfur delivery protein for Fe-S cluster synthesis onto IscU, an Fe-S scaffold assembly protein, as well as other S acceptor proteins
COG1105	82.9899	98.9047	203.394	116.51	159.205	37.3282	61.1152	62.3188	Belongs to the carbohydrate kinase PfkB family
COG1106	558.955	391.48	437.917	662.844	636.598	487.673	589.491	680.449	Psort location Cytoplasmic, score
COG1108	312.212	249.829	272.162	315.48	249.432	297.772	293.33	214.153	ABC 3 transport family
COG1109	912.282	984.561	998.011	870.023	988.84	908.952	786.233	905.135	Phosphoglucomutase/phosphomannomutase, alpha/beta/alpha domain II
COG1111	6.71402	8.83968	2.2691	33.2146	9.91299	3.53925	13.0549	4.92985	helicase activity
COG1112	393.032	351.901	321.328	456.994	377.08	388.274	414.812	469.74	Nfx1-type zinc finger-containing protein
COG1113	83.4034	41.8201	123.353	196.024	42.7009	27.4299	75.0862	26.5561	Amino acid permease
COG1114	69.0507	30.4094	62.0933	120.585	44.1307	24.6284	52.415	26.4625	Component of the transport system for branched-chain amino acids
COG1115	367.843	394.121	409.205	232.99	396.182	415.186	386.692	382.575	Sodium:alanine symporter family
COG1116	118.105	102.518	135.908	131.327	349.998	252.365	203.044	182.716	ATPases associated with a variety of cellular activities
COG1117	213.095	218.992	251.884	166.088	211.493	200.406	202.844	141.928	Belongs to the ABC transporter superfamily
COG1118	0	0	0	10.3454	9.49862	4.55374	0.901964	1.24835	ATPases associated with a variety of cellular activities
COG1119	49.7312	60.1122	60.4498	92.2951	70.1973	182.419	213.607	128.891	ATPase activity
COG1120	360.171	248.256	323.277	426.215	322.185	282.678	312.439	296.048	ATPases associated with a variety of cellular activities
COG1121	259.696	273.629	250.645	318.767	268.313	282.214	275.401	215.427	ATPases associated with a variety of cellular activities
COG1122	327.144	400.412	447.339	400.031	401.273	416.529	344.087	360.709	ATP-binding (A) component of a common energy-coupling factor (ECF) ABC-transporter complex. Unlike classic ABC transporters this ECF transporter provides the energy necessary to transport a number of different substrates
COG1123	286.937	283.729	345.43	294.747	267.915	275.696	273.274	266.956	Protein of unknown function (DUF4435)
COG1124	51.0425	50.3856	20.8712	21.6123	28.2001	14.1452	3.33921	8.62924	Part of the ABC transporter complex NikABCDE involved in nickel import. Responsible for energy coupling to the transport system
COG1125	23.7518	73.9157	42.2719	61.4854	30.0633	11.8515	19.5856	18.367	ABC transporter
COG1126	444.506	531.926	387.948	310.573	446.198	360.41	226.771	249.514	ATPases associated with a variety of cellular activities
COG1127	250.537	237.846	283.047	256.95	203.869	243.34	269.943	206.33	ABC transporter, ATP-binding protein
COG1129	387.312	604.517	556.037	284.69	570.951	247.533	126.838	348.294	Part of an ABC transporter complex involved in carbohydrate import. Could be involved in ribose, galactose and or methyl galactoside import. Responsible for energy coupling to the transport system
COG1131	2027.65	2686.96	2558.14	1527.08	2257.64	1587.81	1342.62	2045.54	ABC transporter G family member
COG1132	2586.05	3082.41	3163.36	1830.92	2856.46	1548.49	1365.13	1899.35	ABC transporter C family member
COG1133	0	0	0	2.54787	1.78055	0.130529	0.298006	0	In Escherichia coli SbmA is involved in uptake of microcin J25
COG1134	136.228	238.92	140.344	115.83	188.226	91.2396	85.062	126.561	Psort location CytoplasmicMembrane, score 9.49
COG1135	188.205	235.328	253.268	109.855	175.716	100.458	69.7219	97.1338	P-loop Domain of unknown function (DUF2791)
COG1136	2205.91	2787.8	2421.26	1796.69	2073.05	1899.73	1741.14	2025.82	ABC transporter
COG1137	256.573	225.173	251.747	262.605	179.376	249.56	269.321	216.436	ABC transporter
COG1138	4.80123	51.7978	27.2108	6.75695	47.708	8.24053	5.97858	7.17084	Cytochrome c-type biogenesis protein
COG1139	147.545	159.253	235.817	89.0695	114.376	135.572	122.044	126.536	Pfam:DUF162
COG1140	8.26533	0	2.7924	9.44862	11.137	7.44348	4.08479	3.92667	nitrate reductase beta subunit
COG1141	10.5217	18.2235	13.0829	7.97839	20.6938	37.0645	30.7057	17.4465	4Fe-4S single cluster domain of Ferredoxin I
COG1142	102.571	88.0183	166.3	114.051	140.108	53.3957	32.2398	90.5809	Iron-Sulfur binding protein C terminal
COG1143	1313.58	840.307	1069.63	1285.83	1018.54	1232.93	1462.68	1260.07	NADH dehydrogenase ubiquinone iron-sulfur protein 8
COG1144	55.9436	137.926	94.0918	10.8381	36.1452	23.0076	13.6088	27.1582	2-oxoacid acceptor oxidoreductase, delta subunit, pyruvate 2-ketoisovalerate family
COG1145	439.087	605.095	439.249	216.888	510.574	413.941	303.169	300.012	4Fe-4S binding domain
COG1146	100.735	188.739	114.484	92.8959	134.442	105.08	73.805	74.5866	4Fe-4S binding domain protein
COG1148	218.011	200.225	325.26	249.998	179.826	144.608	123.617	165.947	4Fe-4S dicluster domain
COG1149	36.2851	90.0664	45.8293	39.3237	58.1556	39.9948	22.4657	46.3103	4Fe-4S binding domain protein
COG1150	163.001	174.339	229.246	126.017	74.1639	59.8597	42.4562	52.6524	4Fe-4S dicluster domain
COG1151	68.0682	107.711	78.6047	75.9119	124.693	45.6835	59.7332	110.699	Catalyzes the reduction of hydroxylamine to form NH(3) and H(2)O
COG1154	471.582	389.276	461.025	431.294	423.862	552.311	519.996	482.716	Catalyzes the acyloin condensation reaction between C atoms 2 and 3 of pyruvate and glyceraldehyde 3-phosphate to yield 1-deoxy-D-xylulose-5-phosphate (DXP)
COG1155	113.979	167.721	181.934	148.852	200.665	186.149	81.9577	131.314	V-type proton ATPase catalytic subunit
COG1156	109.093	166.633	157.717	154.623	170.598	168.988	75.6821	136.356	V-type proton ATPase subunit
COG1157	128.774	195.287	135.618	41.5229	147.303	40.5132	14.7839	78.1585	Flagellar protein export ATPase, FliI
COG1158	357.942	329.946	348.767	377.197	349.607	416.427	432.542	354.208	Facilitates transcription termination by a mechanism that involves Rho binding to the nascent RNA, activation of Rho's RNA-dependent ATPase activity, and release of the mRNA from the DNA template
COG1159	360.436	319.266	380.265	366.844	346.641	342.522	319.898	350.241	An essential GTPase that binds both GDP and GTP, with rapid nucleotide exchange. Plays a role in 16S rRNA processing and 30S ribosomal subunit biogenesis and possibly also in cell cycle regulation and energy metabolism
COG1160	431.111	472.587	399.212	400.426	416.459	473.42	454.519	430.344	GTPase that plays an essential role in the late steps of ribosome biogenesis
COG1161	121.57	134.248	131.482	119.371	155.759	151.597	109.611	125.151	Large subunit GTPase 1 homolog
COG1162	280.802	209.187	363.413	385.716	341.657	366.013	375.684	326.415	ribosome biogenesis GTPase
COG1163	0	0	0	1.63117	0	0	0	0	C-terminal region of MMR_HSR1 domain
COG1164	239.945	269.507	262.673	133.44	208.633	116.037	90.9559	110.71	Oligopeptidase F
COG1165	237.226	74.5967	100.964	262.021	154.67	237.851	285.326	233.135	Catalyzes the thiamine diphosphate-dependent decarboxylation of 2-oxoglutarate and the subsequent addition of the resulting succinic semialdehyde-thiamine pyrophosphate anion to isochorismate to yield 2-succinyl-5-enolpyruvyl-6-hydroxy-3- cyclohexene-1-carboxylate (SEPHCHC)
COG1166	234.78	145.54	239.853	225.871	154.795	240.038	285.565	229.967	Belongs to the Orn Lys Arg decarboxylase class-II family. SpeA subfamily
COG1167	165.766	346.174	217.656	206.345	445.475	195.115	79.3487	254.299	Aromatic amino acid aminotransferase
COG1168	465.923	308.438	378.484	452.039	423.852	404.132	479.452	401.871	Aminotransferase, class I
COG1169	146.133	60.895	109.966	179.691	111.263	187.92	225.904	189.157	Isochorismate synthase
COG1171	347.471	311.77	274.233	173.637	303.618	339.489	311.843	265.667	Threonine dehydratase
COG1172	209.229	442.388	388.894	224.583	369.773	74.4296	45.758	224.47	Branched-chain amino acid transport system / permease component
COG1173	277.058	462.724	280.042	262.205	585.982	343.583	238.687	291.418	Binding-protein-dependent transport system inner membrane component
COG1174	55.4417	23.079	53.0944	83.9706	42.8054	15.336	24.2273	16.7217	Substrate binding domain of ABC-type glycine betaine transport system
COG1175	795.344	1302.13	1129.52	511.451	1431.5	310.83	220.934	807.428	Binding-protein-dependent transport system inner membrane component
COG1176	119.875	112.152	111.477	117.915	155.813	106.444	67.0153	104.631	ABC transporter, permease protein
COG1177	98.181	217.097	187.403	119.709	197.893	119.124	70.2873	108.591	ABC transporter permease
COG1178	60.4628	87.7967	69.6942	28.6423	130.921	33.2486	23.8496	48.3009	inner membrane component
COG1179	326.911	225.028	362.694	306.975	323.718	345.723	335.055	304.29	ThiF family
COG1180	331.491	368.145	434.835	295.723	374.643	376.083	337.144	370.696	Radical SAM domain protein
COG1181	484.756	441.77	457.413	415.826	502.646	618.297	631.071	520.298	D-alanine--D-alanine ligase
COG1182	7.13311	32.4015	30.4926	71.5071	31.1916	25.7784	21.8483	23.2733	Catalyzes the reductive cleavage of azo bond in aromatic azo compounds to the corresponding amines. Requires NADH, but not NADPH, as an electron donor for its activity
COG1183	291.033	239.53	312.246	289.955	245.114	269.423	331.091	253.583	Belongs to the CDP-alcohol phosphatidyltransferase class-I family
COG1184	0	0	0	2.04688	1.89091	0	0	0	Belongs to the eIF-2B alpha beta delta subunits family
COG1185	578.07	570.78	546.768	504.426	553.911	638.493	600.558	555.152	Adipocyte plasma membrane-associated
COG1186	515.52	389.154	528.146	490.448	489.031	574.622	520.939	475.498	RF-1 domain
COG1187	410.421	385.441	421.032	458.685	452.902	593.272	519.99	438.872	RNA pseudouridylate synthase
COG1188	231.884	194.388	193.939	291.688	205.073	243.69	222.884	221.602	S4 domain protein
COG1189	155.574	221.955	145.387	82.5881	167.284	161.017	101.003	117.664	FtsJ-like methyltransferase
COG1190	463.97	376.827	509.447	464.031	460.924	536.868	511.09	475.634	lysyl-tRNA aminoacylation
COG1191	470.649	841.088	499.98	247.549	679.147	577.962	247.455	575.184	Sigma factors are initiation factors that promote the attachment of RNA polymerase to specific initiation sites and are then released
COG1192	1799.18	1871.32	1666.51	1955	1686.45	1930.27	2140.1	2111.67	Involved in chromosome partitioning
COG1193	921.894	684.254	905.378	973.099	689.965	742.456	753.364	812.09	Endonuclease that is involved in the suppression of homologous recombination and may therefore have a key role in the control of bacterial genetic diversity
COG1194	209.291	254.808	262.353	122.452	201.552	191.163	120.686	144.21	NUDIX domain
COG1195	436.32	200.236	445.736	459.293	458.366	572.562	580.43	541.453	AAA ATPase domain
COG1196	2185.05	2902.62	2279.66	2207.15	2174.73	1926.07	1750.25	2326.69	Phage-related minor tail protein
COG1197	588.6	625.658	579.932	539.618	595.968	613.098	558.238	538.363	Couples transcription and DNA repair by recognizing RNA polymerase (RNAP) stalled at DNA lesions. Mediates ATP-dependent release of RNAP and its truncated transcript from the DNA, and recruitment of nucleotide excision repair machinery to the damaged site
COG1198	537.059	524.599	502.77	527.38	493.857	529.335	468.042	481.198	COG1112 Superfamily I DNA and RNA
COG1199	152.36	282.561	189.09	109.784	179.207	101.74	125.984	126.194	DNA repair helicase
COG1200	520.764	471.253	482.481	438.906	409.949	520.271	488.781	451.176	Critical role in recombination and DNA repair. Helps process Holliday junction intermediates to mature products by catalyzing branch migration. Has a DNA unwinding activity characteristic of a DNA helicase with a 3'- to 5'- polarity. Unwinds branched duplex DNA (Y-DNA)
COG1201	137.132	128.039	213.454	108.025	198.98	41.329	47.4661	87.3757	COG1205 Distinct helicase family with a unique C-terminal domain including a metal-binding cysteine cluster
COG1203	194.795	123.087	169.181	166.264	253.147	178.294	207.528	204.158	DEAD-like helicases superfamily
COG1204	27.1092	70.0339	59.397	18.0036	36.2241	15.1097	21.7488	27.6	Sec63 Brl domain
COG1205	46.9388	56.9647	58.7306	60.7947	107.367	35.1492	34.4583	58.0785	COG1205 Distinct helicase family with a unique C-terminal domain including a metal-binding cysteine cluster
COG1206	65.0093	142.717	86.1093	53.7579	151.805	133.305	77.6567	90.2954	FAD dependent oxidoreductase
COG1207	346.387	222.931	349.503	240.309	330.01	409.726	374.859	331.391	Bacterial transferase hexapeptide (six repeats)
COG1208	778.058	542.918	744.664	877.73	741.293	911.204	1041.11	928.172	Mannose-1-phosphate guanyltransferase
COG1209	548.927	467.129	574.228	710.76	578.699	588.139	723.641	652.507	Catalyzes the formation of dTDP-glucose, from dTTP and glucose 1-phosphate, as well as its pyrophosphorolysis
COG1210	108.261	178.028	107.289	107.805	111.375	151.048	95.6638	124.119	Nucleotidyl transferase
COG1211	457.652	549.378	479.693	496.128	485.948	432.506	377.77	379.512	Bifunctional enzyme that catalyzes the formation of 4- diphosphocytidyl-2-C-methyl-D-erythritol from CTP and 2-C-methyl- D-erythritol 4-phosphate (MEP) (IspD), and catalyzes the conversion of 4-diphosphocytidyl-2-C-methyl-D-erythritol 2- phosphate (CDP-ME2P) to 2-C-methyl-D-erythritol 2,4- cyclodiphosphate (ME-CPP) with a corresponding release of cytidine 5-monophosphate (CMP) (IspF)
COG1212	273.855	185.558	242.827	198.244	129.207	224.254	230.059	179.848	3-deoxy-manno-octulosonate cytidylyltransferase
COG1213	153.498	233.413	208.409	120.625	195.922	183.754	183.989	175.893	Belongs to the class-II pyridoxal-phosphate-dependent aminotransferase family. Histidinol-phosphate aminotransferase subfamily
COG1214	289.359	310.027	355.298	342.82	316.565	370.134	347.186	313.269	Glycoprotease
COG1215	1472.46	1420.56	1350.02	1276.84	1413.93	1217.23	1276.65	1415.7	Chitin synthase
COG1216	3569.35	3993.47	4087.76	3117.53	3026.52	3371.4	3780.75	3554.63	Glycosyltransferase like family 2
COG1217	463.813	475.826	501.962	505.948	470.785	510.317	491.231	488.288	GTP-binding protein TypA
COG1218	154.019	203.257	222.47	122.55	68.3845	63.5639	57.4742	69.5313	PAP-specific phosphatase HAL2-like
COG1219	483.88	510.543	552.209	419.915	435.847	469.288	413.454	425.474	ATP-dependent Clp protease ATP-binding subunit clpX-like
COG1220	75.5367	162.588	71.9217	45.1697	61.618	18.8878	17.4868	13.1556	this subunit has chaperone activity. The binding of ATP and its subsequent hydrolysis by HslU are essential for unfolding of protein substrates subsequently hydrolyzed by HslV. HslU recognizes the N-terminal part of its protein substrates and unfolds these before they are guided to HslV for hydrolysis
COG1221	24.415	11.2297	43.7626	50.2679	20.6299	13.5382	21.875	13.2987	Sigma-54 interaction domain
COG1222	11.2093	21.3651	6.26021	18.5151	26.165	11.4858	7.97094	9.66087	Ribulose bisphosphate carboxylase oxygenase activase
COG1223	0	0	0	0.620841	2.47586	0	0.079688	0	mitochondrion organization
COG1224	0	0	0	0	0	0	0	0	Belongs to the RuvB family
COG1225	244.556	243.904	218.46	392.329	307.917	312.845	340.302	307.334	Peroxiredoxin Q
COG1226	156.641	213.401	162.067	67.6806	142.431	184.814	208.616	102.42	Ion channel
COG1227	116.787	156.971	168.406	70.2965	132.202	181.449	157.882	123.393	COGs COG1227 Inorganic pyrophosphatase exopolyphosphatase
COG1228	262.302	297.684	289.595	303.6	292.848	203.166	171.149	249.739	amidohydrolase
COG1229	0	0	0	0.381062	2.33368	2.27751	0.318324	0.680875	Amidohydrolase family
COG1230	60.4351	53.1351	81.2052	181.238	134.656	126.161	176.5	144.89	metal tolerance protein
COG1231	0	0	0.615092	9.35917	36.8743	12.4896	7.57924	5.91544	Polyamine oxidase
COG1232	217.653	112.571	88.2424	81.6239	91.2911	143.685	158.182	135.303	Catalyzes the 6-electron oxidation of protoporphyrinogen-IX to form protoporphyrin-IX
COG1233	69.6561	78.0037	93.417	169.904	105.547	83.452	68.8562	88.5612	Chloroplastic
COG1234	390.119	191.356	372.686	417.356	303.206	269.168	314.911	311.747	Zinc phosphodiesterase ELAC protein
COG1235	511.435	345.71	534.3	614.748	509.516	627.696	679.019	565.224	hydrolase C777.06c
COG1236	92.7372	219.617	161.818	78.1836	174.875	248.721	191.699	190.348	Cleavage and polyadenylation specificity factor
COG1237	68.5752	72.952	54.176	28.5021	55.9189	67.5701	35.8896	49.728	hmm pf00753
COG1238	85.1841	162.057	170.529	148.659	50.0886	76.1624	67.3591	62.5143	ABC transporter substrate-binding protein
COG1239	0	0	0	2.11807	6.72891	3.79487	1.56409	1.27222	Involved in chlorophyll biosynthesis. Catalyzes the insertion of magnesium ion into protoporphyrin IX to yield Mg- protoporphyrin IX
COG1240	0	0	0	2.34236	4.34454	1.80103	0.888759	0.635813	Involved in chlorophyll biosynthesis. Catalyzes the insertion of magnesium ion into protoporphyrin IX to yield Mg- protoporphyrin IX
COG1241	28.52	8.56502	3.79074	31.8235	20.5428	32.3394	27.6875	45.3284	DNA replication initiation
COG1242	281.892	221.54	270.689	287.104	222.476	252.526	230.458	264.849	Radical_SAM C-terminal domain
COG1243	28.547	75.9625	51.2253	9.68896	70.4497	47.8545	21.426	33.8863	Catalytic histone acetyltransferase subunit of the RNA polymerase II elongator complex, which is a component of the RNA polymerase II (Pol II) holoenzyme and is involved in transcriptional elongation
COG1244	8.35558	13.3512	23.9309	3.90923	27.0723	10.3299	11.727	9.97538	Elongator protein 3, MiaB family, Radical SAM
COG1245	18.7702	24.2552	2.90219	6.21541	10.6194	3.46473	4.66444	6.92795	4Fe-4S binding domain
COG1246	202.897	336.688	244.215	181.024	211.369	227.64	229.859	186.352	Acetyltransferase (GNAT) domain
COG1247	286.419	220.002	252.669	192.441	245.071	190.461	218.092	243.011	Acetyltransferase (GNAT) domain
COG1249	323.991	180.988	302.263	495.048	311.235	337.406	377.082	300.725	Belongs to the class-I pyridine nucleotide-disulfide oxidoreductase family
COG1250	91.246	169.477	125.216	67.3705	188.816	85.7962	48.7249	90.6909	3-hydroxyacyl-CoA dehydrogenase
COG1251	28.1367	52.5846	38.7277	41.4729	128.706	50.3022	21.491	42.6076	FAD dependent oxidoreductase
COG1252	216.395	170.418	173.102	182.583	123.028	148.853	188.34	159.786	External alternative NAD(P)H-ubiquinone oxidoreductase
COG1253	805.912	809.957	979.006	782.127	764.325	1019.56	1033.54	865.678	DUF21 domain-containing protein
COG1254	27.4495	18.996	42.3894	27.4462	20.1524	10.7939	15.5631	7.67117	Acylphosphatase
COG1256	247.482	439.764	275.988	144.076	183.092	87.5907	73.2617	173.748	Flagellar basal body rod FlgEFG protein C-terminal
COG1257	12.2427	5.4284	19.9136	37.8838	3.14886	6.45121	17.0669	5.16605	3-hydroxy-3-methylglutaryl-coenzyme A reductase 1
COG1258	0	0	0	0	0	0	0	0	tRNA pseudouridine synthase
COG1259	135.257	113.89	107.998	142.044	109.965	183.354	234.658	171.036	PFAM Uncharacterised ACR, COG1259
COG1260	180.137	107.213	138.807	200.049	127.088	176.57	235.145	197.624	synthase
COG1261	67.5637	89.9226	54.6039	3.12747	34.6339	12.9634	3.61219	9.07694	TIGRFAM Flagella basal body P-ring formation protein FlgA
COG1262	590.67	351.826	755.894	539.6	431.824	566.857	670.822	448.606	Sulfatase-modifying factor enzyme 1
COG1263	272.928	246.833	442.377	364.559	314.372	206.057	199.689	273.969	Pts system
COG1264	249.496	220.085	418.447	349.436	289.919	196.519	194.247	252.373	Pts system
COG1266	618.155	591.811	633.387	651.483	524.681	577.165	527.661	580.893	CAAX amino terminal protease family protein
COG1267	149.642	130.264	112.849	128.57	103.073	42.2444	49.8651	54.2003	Lipid phosphatase which dephosphorylates phosphatidylglycerophosphate (PGP) to phosphatidylglycerol (PG)
COG1268	72.3364	113.705	65.3514	49.0331	119.652	84.9139	41.9617	76.7747	BioY family
COG1269	110.886	116.639	140.499	141.971	189.4	218.663	124.925	132.227	Essential component of the vacuolar proton pump (V- ATPase), a multimeric enzyme that catalyzes the translocation of protons across the membranes. Required for assembly and activity of the V-ATPase
COG1270	112.281	118.212	141.731	70.9879	99.7911	124.257	123.969	102.063	Converts cobyric acid to cobinamide by the addition of aminopropanol on the F carboxylic group
COG1271	314.883	151.057	278.974	352.559	223	275.448	330.255	254.506	COG1271 Cytochrome bd-type quinol oxidase, subunit 1
COG1272	78.8547	126.412	125.586	102.44	144.498	118.347	91.165	113.091	Heptahelical transmembrane protein
COG1273	11.6823	0	15.7226	6.75385	12.6663	7.94069	5.3709	14.0786	With LigD forms a non-homologous end joining (NHEJ) DNA repair enzyme, which repairs dsDNA breaks with reduced fidelity. Binds linear dsDNA with 5'- and 3'- overhangs but not closed circular dsDNA nor ssDNA. Recruits and stimulates the ligase activity of LigD
COG1274	22.3809	23.3533	15.4353	11.2775	104.098	110.952	83.9092	50.931	phosphoenolpyruvate carboxykinase (GTP) activity
COG1275	49.3597	173.419	61.4537	8.60151	26.9343	19.8001	5.13437	11.146	C4-dicarboxylate transporter malic acid transport protein
COG1276	0	0	0	9.72528	20.6285	4.72187	1.75902	1.3821	CopC domain
COG1277	465.249	661.304	552.284	281.549	475.752	264.896	202.072	421.259	ABC-type transport system involved in multi-copper enzyme maturation permease component
COG1278	74.4504	76.0624	133.692	110.775	135.686	145.18	77.8715	96.9604	Cold shock
COG1279	38.1836	119.11	36.0756	39.7266	14.6535	16.9212	11.2698	7.60424	LysE type translocator
COG1280	274.942	253.804	299.285	326.797	269.181	253.368	250.254	233.725	PFAM Lysine exporter protein (LYSE YGGA)
COG1281	98.6815	113.116	126.59	88.1888	153.747	184.59	139.309	116.391	Hsp33 protein
COG1282	21.4702	70.4965	58.6116	11.708	38.3558	11.0248	6.32057	6.73841	NAD(P) transhydrogenase, mitochondrial
COG1283	499.209	591.245	542.928	413.388	511.055	437.752	385.108	452.748	domain protein
COG1284	552.426	512.204	570.108	676.323	549.466	543.839	549.257	536.335	Uncharacterized protein conserved in bacteria (DUF2179)
COG1285	325.674	356.97	372.917	263.841	321.262	219.911	232.363	278.005	Domain of unknown function (DUF4956)
COG1286	188.391	179.658	239.741	145.286	77.4963	85.4879	85.6427	64.7481	Colicin V production protein
COG1287	337.617	330.317	342.855	365.019	302.502	311.762	348.831	362.226	Oligosaccharyl transferase STT3 subunit
COG1288	101.129	87.9195	98.9842	82.967	106.678	57.2586	61.7757	68.9814	C4-dicarboxylate anaerobic carrier
COG1289	55.8494	24.0977	8.20136	31.6234	28.2124	18.1552	6.76989	9.83175	Fusaric acid resistance protein-like
COG1290	45.5062	71.4295	50.3167	9.63677	21.7201	18.0031	5.42293	6.81256	of the ubiquinol-cytochrome c reductase complex
COG1291	88.9288	180.016	124.772	28.9621	89.1124	23.2259	10.9102	51.4982	PFAM MotA TolQ ExbB proton channel
COG1292	37.2802	17.6478	62.3838	38.7653	85.3238	9.32872	9.3496	37.7076	BCCT, betaine/carnitine/choline family transporter
COG1293	231.684	370.627	226.071	138.774	237.127	156.244	94.6879	174.431	Nuclear export mediator factor
COG1294	269.845	105.198	274.037	313.127	180.906	226.22	288.806	216.675	Cytochrome d ubiquinol oxidase subunit II
COG1295	307.086	300.408	343.631	373.566	283.348	329.049	304.881	302.408	Virulence factor BrkB
COG1296	132.273	248.733	166.916	91.8096	170.137	181.362	84.5287	111.288	branched-chain amino acid
COG1297	233.148	141.213	210.502	320.178	213.251	290.172	333.491	274.332	metal-nicotianamine transporter YSL6
COG1298	151.403	387.318	193.66	59.5754	168.358	39.978	17.5222	96.8355	Required for formation of the rod structure of the flagellar apparatus. Together with FliI and FliH, may constitute the export apparatus of flagellin
COG1299	41.7947	44.1402	90.301	74.7581	69.3116	49.9255	48.8061	52.0006	Phosphotransferase System
COG1300	13.6237	8.91631	27.6086	24.1274	19.7816	45.6586	26.866	31.3856	membrane
COG1301	319.754	303.579	258.403	245.818	230.198	221.401	226.887	228.671	Belongs to the dicarboxylate amino acid cation symporter (DAACS) (TC 2.A.23) family
COG1302	134.201	137.32	122.118	111.798	151.99	188.894	103.985	159.867	Protein conserved in bacteria
COG1304	76.4498	53.914	126.474	76.3142	97.5721	30.5122	50.1915	61.2881	peroxisomal (S)-2-hydroxy-acid oxidase
COG1305	712.841	611.675	824.971	809.227	683.697	1072.42	922.651	817.484	Transglutaminase/protease-like homologues
COG1306	42.0119	74.6822	52.9955	17.1752	56.5922	41.441	13.6151	55.6807	Putative glycosyl hydrolase domain
COG1307	428.663	604.614	640.311	317.885	561.033	351.416	240.518	394.684	Uncharacterised protein, DegV family COG1307
COG1308	5.01429	3.9589	5.10649	3.12215	14.3487	30.801	16.6771	9.99349	Nascent polypeptide-associated complex subunit alpha-like protein 2
COG1309	1508.19	1845.22	1809.64	1544.45	2204.17	1378.63	1181.27	1694.53	Bacterial regulatory proteins, tetR family
COG1310	13.6653	10.9363	15.9367	10.6962	33.7272	55.0504	70.4961	46.8592	proteasome-mediated ubiquitin-dependent protein catabolic process
COG1311	0	0	0	0	1.13982	0	0	0	DNA-directed DNA polymerase activity
COG1312	132.644	155.017	149.453	161.77	176.815	127.303	118.954	175.284	D-mannonate dehydratase (UxuA)
COG1313	66.6598	68.066	71.4273	43.3684	115.194	120.462	61.2971	87.1461	Psort location Cytoplasmic, score 8.87
COG1314	254.268	272.959	260.698	216.702	190.653	233.299	242.857	204.65	Preprotein translocase SecG subunit
COG1315	170.708	442.878	245.772	65.0621	119.56	37.6724	16.6357	93.8012	Flagellar Assembly Protein A
COG1316	316.338	204.141	356.875	260.899	353.51	342.151	261.735	372.375	Cell envelope-related transcriptional attenuator domain
COG1317	188.234	246.164	216.367	115.995	136.609	81.8005	77.1823	122.081	Flagellar assembly protein FliH
COG1319	11.5031	36.4318	9.71935	17.0214	80.7787	16.8261	9.14081	20.7503	CO dehydrogenase flavoprotein C-terminal domain
COG1320	10.9551	56.3308	27.0953	14.2353	33.2138	12.3179	4.60246	25.2897	monovalent cation:proton antiporter activity
COG1321	119.185	246.654	187.194	101.987	252.477	198.83	151.536	161.729	Regulates the synthesis of glucosamine and N-acetylglucosamine by acting as a repressor of the nagEBACD operon and both a repressor and activator of the glmSU operon
COG1322	296.233	173.744	246.532	326.253	209.902	321.27	329.358	300.162	RmuC family
COG1323	108.862	120.037	107.497	73.2212	138.625	141.737	78.4885	126.187	Belongs to the UPF0348 family
COG1324	48.1168	58.9344	45.9189	3.11013	22.9083	11.8746	3.87058	5.56197	Protein CutA chloroplastic
COG1327	251.294	167.822	170.194	307.69	269.14	346.865	350.711	314.704	Negatively regulates transcription of bacterial ribonucleotide reductase nrd genes and operons by binding to NrdR- boxes
COG1328	515.033	430.955	482.17	473.366	612.605	632.619	583.993	625.124	TIGRFAM Anaerobic ribonucleoside-triphosphate reductase
COG1329	54.9477	49.8266	28.1821	26.6805	79.2651	71.7748	46.6942	69.8788	CarD-like/TRCF domain
COG1330	3.67877	0	0	7.64311	15.3268	7.73408	4.5861	5.31431	A helicase nuclease that prepares dsDNA breaks (DSB) for recombinational DNA repair. Binds to DSBs and unwinds DNA via a highly rapid and processive ATP-dependent bidirectional helicase activity. Unwinds dsDNA until it encounters a Chi (crossover hotspot instigator) sequence from the 3' direction. Cuts ssDNA a few nucleotides 3' to the Chi site. The properties and activities of the enzyme are cha…
COG1331	206.976	237.679	234.739	244.607	259.076	171.081	149.386	171.788	COG1331 Highly conserved protein containing a thioredoxin domain
COG1332	0	1.87595	9.9304	2.68173	6.41235	3.3022	2.23108	5.13667	CRISPR-associated RAMP protein, Csm5 family
COG1333	125.302	238.091	132.168	54.3952	67.1946	120.949	116.245	71.2243	cytochrome c biogenesis protein
COG1334	52.0312	98.6936	77.395	13.743	14.7924	12.4448	3.46111	23.0947	FlaG protein
COG1335	191.823	219.673	186.803	206.817	264.72	211.577	179.022	194.549	Isochorismatase family
COG1336	0	0	0	0	0	0	0	0	RAMP superfamily
COG1337	208.615	37.0753	14.789	12.903	39.7838	15.4398	9.65154	28.7176	RAMP superfamily
COG1338	98.2148	186.996	120.119	26.9248	83.3233	21.0784	8.97635	46.3348	Plays a role in the flagellum-specific transport system
COG1339	0	0	0	0	0	0.179345	0.204728	0	FMN biosynthetic process
COG1340	10.583	3.8918	25.0524	7.83555	10.216	6.0362	12.4743	4.95468	Phage tail tape measure protein, TP901 family
COG1342	13.2156	37.2176	24.6004	10.9773	53.5704	14.3073	6.97013	19.2615	dinitrogenase iron-molybdenum cofactor
COG1343	24.7784	44.516	80.1634	29.2327	70.4002	65.5679	68.6841	66.4994	CRISPR (clustered regularly interspaced short palindromic repeat), is an adaptive immune system that provides protection against mobile genetic elements (viruses, transposable elements and conjugative plasmids). CRISPR clusters contain sequences complementary to antecedent mobile elements and target invading nucleic acids. CRISPR clusters are transcribed and processed into CRISPR RNA (crRNA). Fun…
COG1344	575.607	1675.08	949.38	292.674	761.948	153.071	70.1017	427.601	Flagellin is the subunit protein which polymerizes to form the filaments of bacterial flagella
COG1345	265.978	461.205	383.323	207.145	198.024	73.6074	45.1035	169.506	Required for morphogenesis and for the elongation of the flagellar filament by facilitating polymerization of the flagellin monomers at the tip of growing filament. Forms a capping structure, which prevents flagellin subunits (transported through the central channel of the flagellum) from leaking out without polymerization at the distal end
COG1346	189.535	109.63	234.131	267.094	175.608	171.509	222.279	196.287	Plastidal glycolate glycerate translocator 1
COG1347	137.26	53.7052	183.122	186.691	82.9497	160.023	180.714	158.623	NQR complex catalyzes the reduction of ubiquinone-1 to ubiquinol by two successive reactions, coupled with the transport of Na( ) ions from the cytoplasm to the periplasm. NqrA to NqrE are probably involved in the second step, the conversion of ubisemiquinone to ubiquinol
COG1348	0	7.73673	1.67525	0.683947	0.947822	0.431453	0.39918	2.84617	Belongs to the NifH BchL ChlL family
COG1349	452.996	597.972	718.784	553.962	684.508	299.637	429.544	520.821	Putative DNA-binding domain
COG1350	204.597	192.836	180.036	188.307	175.071	172.229	175.839	210.188	The beta subunit is responsible for the synthesis of L- tryptophan from indole and L-serine
COG1351	119.327	261.956	112.421	24.3125	128.935	57.5184	26.9886	58.4376	thymidylate synthase (FAD) activity
COG1352	142.592	234.787	133.909	35.1174	109.714	28.3966	13.6047	61.4821	Methyltransferase
COG1353	91.2834	14.5874	2.45963	10.0264	13.8128	8.5935	4.806	17.1153	crispr-associated protein
COG1354	67.2948	125.46	84.669	57.934	130.891	130.234	68.2004	98.127	Participates in chromosomal partition during cell division. May act via the formation of a condensin-like complex containing Smc and ScpB that pull DNA away from mid-cell into both cell halves
COG1355	6.85943	6.17248	4.43131	1.02259	20.1597	0.976066	0.682576	2.10587	Belongs to the MEMO1 family
COG1357	57.5915	65.4311	92.5931	52.0268	95.6753	29.7654	24.3212	49.4825	Pentapeptide repeats (9 copies)
COG1358	107.584	119.836	82.562	59.5663	135.542	91.2324	46.3164	67.8581	Belongs to the eukaryotic ribosomal protein eS12 family
COG1359	76.8608	68.341	78.6722	158.369	120.089	117.477	114.064	120.824	Antibiotic biosynthesis monooxygenase
COG1360	342.233	361.107	320.372	270.134	260.575	237.9	256.686	271.664	OmpA family
COG1361	444.442	172.844	460.397	248.476	513.25	494.696	368.162	337.966	S-layer homology domain
COG1362	374.338	229.223	334.593	238.501	385.891	321.533	269.746	351.801	Belongs to the peptidase M18 family
COG1363	134.814	109.894	109.69	35.8046	295.867	462.183	334.214	211.496	M42 glutamyl aminopeptidase
COG1364	178.939	303.717	122.35	46.9886	183.496	194.817	111.405	116.725	Catalyzes two activities which are involved in the cyclic version of arginine biosynthesis the synthesis of acetylglutamate from glutamate and acetyl-CoA, and of ornithine by transacetylation between acetylornithine and glutamate
COG1365	0	0	0.958399	1.91227	3.10805	2.68175	1.17535	1.81019	_
COG1366	89.6672	89.7651	63.1409	36.4227	144.945	147.154	128.27	118.821	STAS domain
COG1368	753.524	766.245	693.577	682.02	558.265	673.495	590.181	563.973	PFAM sulfatase
COG1372	85.727	107.244	127.665	61.9938	154.611	64.757	64.8475	167.895	C-5 cytosine-specific DNA methylase
COG1373	1452.62	1143.7	1745.27	1489.48	1195.44	1499.74	1833.84	1805.1	Domain of unknown function (DUF4143)
COG1374	0	0	0	0	0	0	0	0	60S ribosome subunit biogenesis protein NIP7 homolog
COG1376	239.755	228.03	237.275	336.456	512.548	646.375	704.391	382.737	ErfK ybiS ycfS ynhG family protein
COG1377	98.865	232.772	147.205	45.5757	109.66	33.1171	15.6277	58.7827	Required for formation of the rod structure in the basal body of the flagellar apparatus. Together with FliI and FliH, may constitute the export apparatus of flagellin
COG1378	2.26646	13.9664	9.04243	5.31122	8.35278	3.85542	1.33099	6.28763	Archaeal transcriptional regulator TrmB
COG1379	24.2918	35.5421	36.8655	20.2997	71.9759	18.7726	24.1334	38.2402	Psort location Cytoplasmic, score 8.87
COG1380	131.277	48.8038	131.717	164.527	117.14	115.14	147.722	145.499	effector of murein hydrolase LrgA
COG1381	360.113	327.202	344.271	360.671	348.248	369.07	345.697	336.087	Involved in DNA repair and RecF pathway recombination
COG1382	0	0.673757	0.725548	2.71883	0.112072	0	0	0.665323	Prefoldin subunit
COG1383	0	0	0	0	0	0	0	0	Ribosomal S17
COG1384	20.0388	7.46509	48.1917	36.7129	40.6796	56.5249	59.913	32.474	tRNA synthetases class I (K)
COG1385	383.963	242.7	325.837	310.88	309.25	293.652	293.501	279.573	Ribosomal RNA small subunit methyltransferase
COG1386	98.548	161.275	67.3063	56.2473	124.179	116.529	65.6445	89.3767	Participates in chromosomal partition during cell division. May act via the formation of a condensin-like complex containing Smc and ScpA that pull DNA away from mid-cell into both cell halves
COG1387	392.97	325.831	383.435	259.042	424.729	378.193	345.502	345.477	Histidinol phosphate phosphatase, HisJ family
COG1388	1091.37	1068.21	1147.38	1446.42	1068.66	1116.94	1063.12	1120.26	Glycosyl hydrolases family 25
COG1389	1.44699	2.26754	9.17679	2.44645	2.06587	5.5776	1.37041	1.70961	Histidine kinase-like ATPases
COG1390	66.2608	75.3399	107.728	96.0282	112.655	113.415	45.8055	67.2115	proton ATPase subunit
COG1391	5.40358	0	1.83978	12.3765	35.6501	7.37766	5.64311	4.25041	Involved in the regulation of glutamine synthetase GlnA, a key enzyme in the process to assimilate ammonia. When cellular nitrogen levels are high, the C-terminal adenylyl transferase (AT) inactivates GlnA by covalent transfer of an adenylyl group from ATP to specific tyrosine residue of GlnA, thus reducing its activity. Conversely, when nitrogen levels are low, the N-terminal adenylyl removase (…
COG1392	6.11321	18.6575	8.29617	32.3779	22.8207	10.3646	10.7724	12.8192	Protein of unknown function DUF47
COG1393	134.622	206.699	115.471	109.276	102.772	171.471	115.126	90.5266	Transcriptional regulator, Spx MgsR family
COG1394	73.1451	79.499	111.056	114.652	133.221	136.905	56.3517	99.1221	V-type proton ATPase subunit
COG1395	44.8219	112.344	81.6078	145.079	48.3735	80.6608	72.3265	93.6141	PFAM RagB SusD
COG1396	2390.79	3325.93	2458.8	1942.78	2754.03	2469.27	1785.54	2417.41	sequence-specific DNA binding
COG1397	289.599	240.553	298.847	546.52	579.402	594.581	596.602	542.119	ADP-ribosylglycohydrolase
COG1398	0	0	0	1.22278	3.54185	1.80157	0.340984	0.809609	Fatty acid desaturase
COG1399	303.876	232.538	261.076	296.911	268.144	323.167	334.204	278.136	Uncharacterized ACR, COG1399
COG1401	276.272	184.817	231.186	149.306	178.29	148.529	125.064	190.029	AAA domain (dynein-related subfamily)
COG1402	40.8469	18.1043	50.484	38.0885	52.2685	56.9767	49.7022	42.8693	Creatinine amidohydrolase
COG1403	470.264	535.209	423.989	451.955	737.603	623.926	571.009	590.268	HNH endonuclease
COG1404	1061.59	884.166	1227.87	1219.76	1148.13	751.634	647.283	799.817	Subtilase family
COG1405	0	0	0	0	0	0	0	0	DNA-templated transcriptional preinitiation complex assembly
COG1406	20.0375	107.603	73.2723	1.69172	25.1618	3.52683	1.32523	3.69876	Chemotaxis phosphatase CheX
COG1407	0	0	0	0.726226	6.86552	0.932772	0	1.04735	Calcineurin-like phosphoesterase
COG1408	484.081	468.936	422.543	369.671	503.581	636.631	555.634	494.151	Calcineurin-like phosphoesterase
COG1409	1080.01	829.454	1142.98	1240.37	1022.82	1419.67	1203	1254.83	Purple acid phosphatase
COG1410	293.864	426.362	347.481	403.492	449.239	379.63	380.062	391.885	B12 binding domain
COG1411	0	0	0	0	1.98622	0.21841	0.166215	0.159085	Histidine biosynthesis protein
COG1412	0	0	0	0	0	0	0	0	Large family of predicted nucleotide-binding domains
COG1413	197.251	321.586	398.282	217.648	266.571	135.521	168.093	184.193	Catalyzes the hydroxylation of the N(6)-(4-aminobutyl)- L-lysine intermediate to form hypusine, an essential post- translational modification only found in mature eIF-5A factor
COG1414	69.711	162.313	77.5701	139.703	217.3	81.5176	53.7751	97.3171	helix_turn_helix isocitrate lyase regulation
COG1415	0.535213	2.76646	2.97912	3.78076	2.89455	1.806	0.970562	1.04453	Protein of unknown function (DUF763)
COG1416	7.79345	0	14.46	1.86178	15.1326	2.78106	1.30582	3.04702	DsrE/DsrF-like family
COG1418	815.098	779.779	694.999	738.165	735.246	731.943	654.883	720.835	Metal dependent phosphohydrolases with conserved 'HD' motif.
COG1419	115.252	171.465	138.48	17.7197	42.9716	19.3026	5.20561	32.9729	SRP54-type protein, GTPase domain
COG1420	199.015	176.511	121.721	101.14	155.388	194.428	109.555	149.296	Negative regulator of class I heat shock genes (grpE- dnaK-dnaJ and groELS operons). Prevents heat-shock induction of these operons
COG1421	0	4.38199	0	1.70894	2.62906	2.27066	0	3.91962	CRISPR-associated protein, Csm2 family
COG1422	0	0	0	3.19001	0	0	0	0	Protein of unknown function (DUF1090)
COG1423	0	21.0759	6.29305	1.93422	8.45214	0.159851	0	2.63129	RNA ligase
COG1424	1.36685	5.82782	4.57902	2.13817	7.68755	0.237563	0.77292	2.99314	Catalyzes the transformation of pimelate into pimeloyl- CoA with concomitant hydrolysis of ATP to AMP
COG1426	81.7029	167.273	150.863	64.9509	68.4901	81.2435	68.0782	68.5711	Protein conserved in bacteria
COG1427	42.1406	143.887	74.3441	41.541	19.6232	28.6361	16.0595	14.4539	Catalyzes the dehydration of chorismate into 3- (1- carboxyvinyl)oxy benzoate, a step in the biosynthesis of menaquinone (MK, vitamin K2)
COG1428	77.0086	50.1774	110.208	176.621	53.6581	43.0064	65.6139	49.3888	Deoxynucleoside kinase
COG1429	163.047	61.8995	181.515	249.609	88.1911	230.556	215.901	197.787	Magnesium-chelatase subunit ChlH
COG1430	12.9235	0	0	0.912628	10.4604	4.16709	1.0902	2.10033	Uncharacterized ACR, COG1430
COG1431	8.58032	11.7673	14.8636	7.96041	7.33446	0.6	0.049766	2.79687	Psort location OuterMembrane, score 9.49
COG1432	181.029	205.7	178.196	190.264	245.763	272.43	225.926	235.292	NYN domain
COG1433	179.363	234.732	268.818	237.458	240.845	223.018	201.695	234.05	dinitrogenase iron-molybdenum cofactor
COG1434	166.611	155.535	157.359	103.237	183.054	208.421	187.938	159.991	DUF218 domain
COG1435	545.09	350.777	508.436	858.288	378.914	687.969	677.511	656.106	Thymidine
COG1436	14.9155	44.2702	5.24551	8.92009	69.0251	87.8643	29.4636	40.0074	Subunit of the peripheral V1 complex of vacuolar ATPase essential for assembly or catalytic function. V-ATPase is responsible for acidifying a variety of intracellular compartments in eukaryotic cells
COG1437	33.6787	5.31519	6.47295	18.8741	10.6859	39.2039	27.8609	31.634	CYTH domain
COG1438	122.316	165.433	100.872	195.69	146.177	150.552	128.17	158.096	Regulates arginine biosynthesis genes
COG1439	0	0	0	0	0	0	0	0	lipopolysaccharide metabolic process
COG1440	88.317	53.6479	115.848	52.6541	82.6199	16.0995	60.8208	58.612	PTS system, Lactose/Cellobiose specific IIB subunit
COG1441	0	0	0	2.08893	0.699797	0.641263	1.46404	0	Converts 2-succinyl-6-hydroxy-2,4-cyclohexadiene-1- carboxylate (SHCHC) to 2-succinylbenzoate (OSB)
COG1442	342.591	506.082	468.085	284.43	379.089	595.263	762.679	555.57	Glycosyl transferase family 8
COG1443	147.386	77.1559	114.226	198.664	142.656	243.799	276.084	235.701	isopentenyl diphosphate isomerase
COG1444	0	0	0	3.60821	0	0	0	0	RNA cytidine acetyltransferase with specificity toward both 18S rRNA and tRNAs. Catalyzes the formation of N(4)- acetylcytidine (ac4C) in 18S rRNA. Required for early nucleolar cleavages of precursor rRNA at sites A0, A1 and A2 during 18S rRNA synthesis. Catalyzes the formation of ac4C in serine and leucine tRNAs. Requires a tRNA-binding adapter protein for full tRNA acetyltransferase activity bu…
COG1445	37.1112	37.224	88.6159	73.3022	63.3483	47.7312	45.7268	47.1662	PTS system, Lactose/Cellobiose specific IIB subunit
COG1446	13.188	3.599	18.6619	9.52621	25.6066	8.59324	7.12772	11.5164	threonine aspartase
COG1447	76.4286	20.3775	114.598	38.8233	55.5516	17.3642	36.051	27.4009	PTS system, Lactose/Cellobiose specific IIA subunit
COG1448	5.95914	5.6004	24.6262	16.3286	22.9583	10.5445	12.6553	13.468	Belongs to the adaptor complexes medium subunit family
COG1449	259.286	158.729	211.927	297.754	178.867	273.823	297.899	263.554	Belongs to the glycosyl hydrolase 57 family
COG1450	67.7049	217.526	105.447	16.5939	98.523	149.249	146.571	51.2264	general secretion pathway protein D
COG1451	335.811	275.873	320.865	269.02	224.545	261.162	283.905	270.157	Protein of unknown function (DUF2786)
COG1452	359.344	346.827	342.651	557.098	341.398	426.988	449.417	403.615	Psort location OuterMembrane, score 9.49
COG1453	453.43	517.71	500.014	333.018	511.223	277.962	256.372	412.497	4Fe-4S dicluster domain
COG1454	317.541	309.141	325.233	320.097	511.992	389.188	297.548	353.293	alcohol dehydrogenase
COG1455	256.555	57.7124	528.31	165.887	186.8	58.1051	177.323	145.486	Phosphotransferase system, EIIC
COG1456	22.9323	43.1502	26.1127	7.03183	8.38668	1.28747	0.537334	9.62873	Psort location Cytoplasmic, score 8.87
COG1457	30.1144	37.0858	28.5712	52.4617	46.1049	28.2402	19.8482	28.8218	Permease for cytosine/purines, uracil, thiamine, allantoin
COG1458	15.6187	13.5868	10.9306	17.1544	15.3354	50.4816	43.2427	38.1442	Domain of unknown function (DUF3368)
COG1459	188.393	253.545	201.746	123.489	169.159	244.613	174.178	170.276	Type II secretion system (T2SS), protein F
COG1461	139.235	248.935	184.697	128.421	232.293	156.788	87.1119	133.534	Dak2
COG1462	19.5006	9.73639	36.8924	13.1996	28.1437	5.90383	5.52694	6.33385	chlorophyll binding
COG1463	244.789	253.255	282.102	351.799	365.685	320.792	319.099	276.506	Trigalactosyldiacylglycerol 2
COG1464	201.889	189.764	189.598	87.2063	119.641	105.144	67.4055	84.099	Belongs to the nlpA lipoprotein family
COG1465	6.07605	10.4688	22.5396	0.937319	16.0206	1.20874	0.766795	2.85524	PFAM 3-dehydroquinate synthase
COG1466	357.877	316.466	368.654	328.242	341.724	388.818	374.152	344.769	dna polymerase III delta subunit
COG1467	0	0	0	1.66494	0.879861	0	0	0	DNA replication initiation
COG1468	50.9391	64.9047	54.5616	48.207	101.531	103.688	117.854	98.6668	Domain of unknown function DUF83
COG1469	8.14896	52.7652	8.47387	1.97888	39.9074	57.2597	58.6469	23.6417	Converts GTP to 7,8-dihydroneopterin triphosphate
COG1470	205.2	219.133	232.068	268.52	294.221	263.034	148.824	267.427	COG COG3210 Large exoproteins involved in heme utilization or adhesion
COG1471	0	0	0	0	0	0	0	0	Belongs to the eukaryotic ribosomal protein eS4 family
COG1472	1546.29	1261.25	1442.18	1778.83	1709.95	1294.67	1194.26	1489.35	xylan 1,4-beta-xylosidase activity
COG1473	220.993	235.54	256.347	199.429	374.418	184.158	120.85	173.194	IAA-amino acid hydrolase ILR1-like
COG1474	65.6723	76.822	72.8408	77.0181	102.489	98.9687	51.6736	80.0154	Psort location Cytoplasmic, score
COG1475	1584.79	2373.61	1791.34	1445.28	1682.26	1613.65	1390.44	1702.7	Belongs to the N(4) N(6)-methyltransferase family
COG1476	1124.4	1758.4	1354.47	815.123	1401.07	1174.55	753.201	1233.56	NfeD-like C-terminal, partner-binding
COG1477	335.653	261.484	332.524	418.883	344.784	389.617	366.047	318.709	Flavin transferase that catalyzes the transfer of the FMN moiety of FAD and its covalent binding to the hydroxyl group of a threonine residue in a target flavoprotein
COG1478	35.7318	97.9532	46.5114	32.9881	81.6308	62.7645	40.172	66.2102	Catalyzes the GTP-dependent successive addition of two or more gamma-linked L-glutamates to the L-lactyl phosphodiester of 7,8-didemethyl-8-hydroxy-5-deazariboflavin (F420-0) to form coenzyme F420-0-glutamyl-glutamate (F420-2) or polyglutamated F420 derivatives
COG1479	517.529	485.938	427.126	646.239	857.134	622.658	734.784	691.513	Protein of unknown function (DUF1524)
COG1480	279.482	146.983	230.1	297.835	224.872	266.675	316.1	269.413	Hydrolase
COG1481	143.439	132.001	106.874	78.3213	159.355	131.014	82.6915	116.91	May be required for sporulation
COG1482	346.478	218.659	384.649	385.312	308.778	342.681	383.175	370.343	Belongs to the mannose-6-phosphate isomerase type 1 family
COG1483	0.54174	13.3181	5.97326	1.26296	2.29243	0.230085	0	3.94154	Protein of unknown function (DUF499)
COG1484	2113.59	1816.11	2063.27	2121.02	1945.21	1487.94	1780.91	2086.61	IstB-like ATP binding protein
COG1485	1.30655	35.4555	1.81814	18.3064	16.9224	5.20399	2.75015	1.96247	AFG1-like ATPase
COG1486	72.8388	91.1684	50.1974	130.041	177.884	76.2942	43.9884	99.9574	family 4
COG1487	9.64203	14.9365	16.3694	13.4875	37.2014	4.75979	3.60297	8.01273	PIN domain
COG1488	253.588	244.554	254.94	255.633	266.326	269.383	202.781	260.056	nicotinate
COG1489	82.5744	120.074	64.0486	36.3687	100.392	65.4251	27.6818	56.8342	Sugar fermentation stimulation protein
COG1490	171.477	164.657	218.225	288.97	229.189	340.176	330.426	263.177	D-aminoacyl-tRNA deacylase
COG1492	105.402	126.213	154.25	92.581	126.142	133.255	157.316	112.371	Catalyzes amidations at positions B, D, E, and G on adenosylcobyrinic A,C-diamide. NH(2) groups are provided by glutamine, and one molecule of ATP is hydrogenolyzed for each amidation
COG1493	77.6721	99.6358	117.687	80.7184	153.154	139.112	109.852	106.265	Catalyzes the ATP- as well as the pyrophosphate- dependent phosphorylation of a specific serine residue in HPr, a phosphocarrier protein of the phosphoenolpyruvate-dependent sugar phosphotransferase system (PTS). HprK P also catalyzes the pyrophosphate-producing, inorganic phosphate-dependent dephosphorylation (phosphorolysis) of seryl-phosphorylated HPr (P- Ser-HPr). The two antagonistic activit…
COG1494	18.6255	24.1261	17.9598	13.0211	34.75	3.6223	2.62394	4.44799	Fructose-1,6-bisphosphatase
COG1495	0	0	0	1.58342	3.0938	0.501351	0.572307	0	Disulfide bond formation protein
COG1496	243.878	184.421	240.83	181.231	210.136	323.03	289.158	218.236	Belongs to the multicopper oxidase YfiH RL5 family
COG1498	0	0	0	0	2.25941	0	0	0	Nucleolar protein
COG1499	0	0	0	0	0	0	0	0	amine dehydrogenase activity
COG1500	0	0	0	0	0	0	0	0	Ribosome maturation protein
COG1501	989.982	689.056	981.326	854.687	766.181	905.966	903.099	972.493	Belongs to the glycosyl hydrolase 31 family
COG1502	650.9	589.029	731.777	714.892	626.116	628.553	674.776	660.103	phospholipase d
COG1503	1.30655	0	4.08031	1.04718	4.70706	0.775575	1.21626	0	translation release factor activity
COG1504	0	0	0	0	0.674314	0.370747	0.423219	1.01267	Protein of unknown function (DUF498/DUF598)
COG1505	164.454	64.9154	117.028	129.888	82.9108	156.38	194.833	144.741	isoform X1
COG1506	900.741	443.528	887.64	1201.05	718.088	908.217	998.033	934.996	glutamyl endopeptidase, chloroplastic
COG1507	2.25496	0	1.04597	1.01301	4.51926	0.930217	3.11554	1.5595	Protein of unknown function (DUF501)
COG1508	357.302	293.073	367.055	345.865	250.89	312.422	345.882	287.283	RNA polymerase sigma54 factor
COG1509	30.1112	11.4376	47.7717	14.8846	20.877	14.4516	4.95883	17.4895	KamA family
COG1510	9.42248	2.80705	4.14238	0.886421	36.4886	39.6597	56.9877	19.0056	MarR family
COG1511	595.316	447.945	685.947	647.068	617.505	436.966	453.604	507.984	Transport permease protein
COG1512	303.54	157.598	256.921	296.824	305.732	250.536	281.353	252.294	UPF0603 protein At1g54780
COG1513	3.04265	0	0	1.98006	4.15107	4.85495	6.8003	4.0282	Catalyzes the reaction of cyanate with bicarbonate to produce ammonia and carbon dioxide
COG1514	15.595	33.0599	6.30186	9.05526	23.8585	13.6833	17.886	15.778	Hydrolyzes RNA 2',3'-cyclic phosphodiester to an RNA 2'- phosphomonoester
COG1515	1.85095	17.7017	9.81218	4.91237	2.82047	0	0	0.102998	DNA repair enzyme involved in the repair of deaminated bases. Selectively cleaves double-stranded DNA at the second phosphodiester bond 3' to a deoxyinosine leaving behind the intact lesion on the nicked DNA
COG1516	146.903	224.534	88.059	40.7397	83.1919	21.9936	7.40809	59.573	flagellar protein fliS
COG1517	0	0	15.4998	1.92682	6.23199	5.0163	3.59454	3.79912	TIGRFAM CRISPR-associated protein, TM1812 family
COG1518	128.117	214.362	275.799	152.072	217.28	219.526	241.027	200.619	CRISPR (clustered regularly interspaced short palindromic repeat), is an adaptive immune system that provides protection against mobile genetic elements (viruses, transposable elements and conjugative plasmids). CRISPR clusters contain spacers, sequences complementary to antecedent mobile elements, and target invading nucleic acids. CRISPR clusters are transcribed and processed into CRISPR RNA (c…
COG1519	284.066	208.719	272.029	245.772	143.737	300.903	326.8	223.104	transferase
COG1520	317.725	172.966	290.959	332.203	253.908	392.46	235.714	266.933	PQQ enzyme repeat
COG1521	334.403	357.535	310.382	315.621	349.127	343.456	358.784	305.416	Catalyzes the phosphorylation of pantothenate (Pan), the first step in CoA biosynthesis
COG1522	480.541	308.593	354.505	636.572	538.433	672.599	679.602	598.844	Transcriptional regulator
COG1523	629.22	426.155	471.097	501.467	586.633	495.875	657.258	631.675	belongs to the glycosyl hydrolase 13 family
COG1524	149.566	128.962	199.945	211.52	187.017	275.277	254.268	185.206	Ectonucleotide pyrophosphatase phosphodiesterase family member
COG1525	122.413	88.045	53.3522	35.2134	116.979	98.0796	96.51	61.2527	Staphylococcal nuclease homologue
COG1526	51.3124	126.556	44.7202	15.3476	21.3865	15.8661	6.78551	10.354	FdhD/NarQ family
COG1527	80.4187	129.187	99.443	117.943	137.729	152.506	71.2747	104.381	Subunit of the integral membrane V0 complex of vacuolar ATPase. Vacuolar ATPase is responsible for acidifying a variety of intracellular compartments in eukaryotic cells, thus providing most of the energy required for transport processes in the vacuolar system
COG1528	202.726	117.234	153.374	231.701	181.62	231.035	243.756	199.711	Stores iron in a soluble, non-toxic, readily available form. Important for iron homeostasis. Iron is taken up in the ferrous form and deposited as ferric hydroxides after oxidation
COG1529	58.1994	88.2028	70.1259	56.7984	257.952	59.0307	33.6286	66.0461	PFAM aldehyde oxidase and xanthine dehydrogenase molybdopterin binding
COG1530	310.454	201.085	291.255	324.331	310.713	332.694	377.928	305.711	S1 RNA binding domain
COG1533	351.765	419.036	414.339	301.624	374.728	486.314	433.784	460.938	PFAM Radical SAM
COG1534	50.8844	44.4251	72.3483	31.0228	68.2359	55.8817	25.9488	57.729	RNA-binding protein, YhbY family
COG1535	0	0	0	3.84871	0	0	0	0	Isochorismatase family
COG1536	127.609	310.653	144.562	42.3489	125.081	24.3364	14.7693	77.3592	flagellar motor switch protein FliG
COG1537	0	0	0	0	2.69773	0	0	0	nuclear-transcribed mRNA catabolic process, no-go decay
COG1538	2075.94	1225.14	1995.38	2304.53	1382.65	2080.11	2326.78	1925.49	Efflux transporter, outer membrane factor lipoprotein, NodT family
COG1539	252.067	193.662	248.676	237.557	192.354	241.586	245.58	212.021	Catalyzes the conversion of 7,8-dihydroneopterin to 6- hydroxymethyl-7,8-dihydropterin
COG1540	2.58997	4.48469	1.63536	13.7658	28.5862	8.09677	5.5171	7.22771	Belongs to the UPF0271 (lamB) family
COG1541	464.37	495.649	443.497	547.863	415.029	387.145	378.523	458.911	Catalyzes the activation of phenylacetic acid (PA) to phenylacetyl-CoA (PA-CoA)
COG1542	0	16.0461	0.856319	0.104968	2.11282	0.53209	0.974632	3.62355	Belongs to the 'phage' integrase family
COG1543	13.647	54.107	9.79352	5.92595	9.99199	25.3342	18.4025	18.5481	Belongs to the glycosyl hydrolase 57 family
COG1544	235.825	256.856	283.47	213.316	253.603	292.331	301.461	256.325	Required for dimerization of active 70S ribosomes into 100S ribosomes in stationary phase
COG1545	2.96151	8.34979	0	15.5832	53.0885	16.9104	5.04473	9.00877	Rubredoxin-like zinc ribbon domain (DUF35_N)
COG1546	303.643	341.44	370.651	332.452	342.312	404.704	351.323	325.251	Belongs to the CinA family
COG1547	0	0	0	0.528803	2.77571	0.97117	0	1.51581	Domain of unknown function (DUF309)
COG1548	0	0	0	0	0.998051	0.109748	0	0.119908	Hydantoinase/oxoprolinase
COG1550	11.7161	0	10.9604	1.49097	10.0343	1.8102	1.08308	3.23771	Protein of unknown function (DUF503)
COG1551	39.4655	177.761	59.0522	12.8993	45.8069	12.0368	5.06773	28.9098	Carbon storage regulator
COG1552	0	0	0	0	2.74123	1.02127	0	1.11581	Ribosomal L40e family
COG1553	7.95198	8.63219	24.8605	9.24676	17.8813	0.663442	0.369842	2.60392	Part of a sulfur-relay system required for 2-thiolation of 5-methylaminomethyl-2-thiouridine (mnm(5)s(2)U) at tRNA wobble positions. Accepts sulfur from TusA and transfers it in turn to TusE
COG1554	431.974	338.011	482.68	584.007	342.589	690.007	650.343	507.149	Psort location
COG1555	185.633	233.049	289.438	289.102	179.236	182.648	155.663	164.528	Psort location OuterMembrane, score
COG1556	98.1466	112.468	129.704	45.0729	38.5938	33.469	34.1699	28.6759	LUD domain
COG1558	99.1366	187.61	93.6302	33.1219	87.4259	18.5202	9.92823	43.3024	Flagellar basal body rod FlgEFG protein C-terminal
COG1559	399.103	424.368	342.622	363.987	333.099	362.624	311.654	364.629	YceG-like family
COG1560	255.197	220.76	224.79	294.793	221.347	268.304	316.357	229.182	Lipid A Biosynthesis
COG1561	272.57	217.206	239.779	309.449	263.077	330.8	321.995	304.642	Domain of unknown function (DUF1732)
COG1562	6.56211	0	0	2.31597	53.3254	116.204	122.347	35.145	Phytoene synthase
COG1563	4.72796	34.7585	22.6015	11.7818	20.4812	7.83573	2.56422	16.0287	Domain of unknown function (DUF4040)
COG1564	136.212	125.538	185.964	251.823	184.183	143.172	136.61	189.232	Belongs to the thiamine pyrophosphokinase family
COG1565	44.1889	91.3682	50.1064	4.59405	38.278	63.5435	62.1154	22.6303	Arginine methyltransferase involved in the assembly or stability of mitochondrial NADH ubiquinone oxidoreductase complex (complex I)
COG1566	142.99	81.6078	157.769	292.519	129.793	202.297	193.454	184.263	HlyD membrane-fusion protein of T1SS
COG1567	3.34109	7.37148	1.31665	0.442829	5.70219	3.11268	2.80539	3.27841	CRISPR-associated RAMP protein, Csm4 family
COG1569	28.1881	43.2041	5.99823	12.554	20.9391	2.90079	5.845	13.3611	PIN domain
COG1570	454.883	295.277	426.973	428.354	390.932	461.697	430.005	384.673	Bidirectionally degrades single-stranded DNA into large acid-insoluble oligonucleotides, which are then degraded further into small acid-soluble oligonucleotides
COG1571	0	0	0	0	0	0	0	0	tRNA wobble cytosine modification
COG1572	994.095	368.078	780.717	1233.57	871.341	748.962	814.661	879.354	BNR repeat-like domain
COG1573	278.331	322.24	283.066	222.603	284.197	444.385	421.559	327.054	uracil-dna glycosylase
COG1574	71.2722	115.293	135.628	61.1702	222.433	60.3336	44.7165	71.6724	hydrolase activity, acting on carbon-nitrogen (but not peptide) bonds
COG1575	310.076	114.704	318.022	449.74	322.504	307.353	378.456	297.453	Belongs to the MenA family. Type 1 subfamily
COG1576	300.306	190.512	302.886	273.09	258.756	317.863	291.733	268.895	Specifically methylates the pseudouridine at position 1915 (m3Psi1915) in 23S rRNA
COG1577	27.2164	3.7519	40.6108	60.6234	4.53804	6.86113	31.2309	8.52263	Mevalonate
COG1578	86.3804	111.424	109.745	12.237	59.0222	21.4126	8.69829	19.184	Protein of unknown function DUF89
COG1579	287.258	227.42	279.575	259.346	200.946	275.115	278.356	256.954	_
COG1580	61.5151	101.13	59.2166	3.87746	27.3875	12.2818	1.00445	6.78026	Controls the rotational direction of flagella during chemotaxis
COG1582	16.8035	7.97279	25.8727	7.3953	16.0651	2.68862	2.91396	15.8016	Flagellar protein (FlbD)
COG1583	5.9683	29.2177	26.3903	21.4298	10.1843	10.7263	12.3692	25.9957	CRISPR (clustered regularly interspaced short palindromic repeat), is an adaptive immune system that provides protection against mobile genetic elements (viruses, transposable elements and conjugative plasmids). CRISPR clusters contain sequences complementary to antecedent mobile elements and target invading nucleic acids. CRISPR clusters are transcribed and processed into CRISPR RNA (crRNA)
COG1584	1.11615	69.231	34.17	4.47351	7.27715	1.5434	0	0.403935	GPR1 FUN34 yaaH family protein
COG1585	98.899	103.009	98.8983	64.5224	120.989	143.219	138.332	151.326	NfeD-like C-terminal, partner-binding
COG1586	5.85571	11.7253	8.01346	10.0512	15.5987	1.6951	2.33953	6.23661	Catalyzes the decarboxylation of S-adenosylmethionine to S-adenosylmethioninamine (dcAdoMet), the propylamine donor required for the synthesis of the polyamines spermine and spermidine from the diamine putrescine
COG1587	267.396	236.302	255.812	268.622	236.194	298.86	363.121	259.53	Uroporphyrinogen-III synthase HemD
COG1589	299.711	289.652	300.001	376.162	347.47	437.251	414.717	351.33	Putative stage IV sporulation protein YqfD
COG1591	4.22396	0	15.6598	6.08252	28.5401	9.41429	6.27272	9.41466	pfam vrr-nuc
COG1592	816.174	646.236	801.585	760.609	769.506	885.66	830.747	834.588	Rubrerythrin
COG1593	144.635	262.301	202.925	69.0723	374.381	70.069	44.9134	173.387	transporter, DctM subunit
COG1594	6.13114	12.6931	10.5446	3.71014	23.504	56.1003	59.7458	22.203	Transcription elongation factor
COG1595	3715.53	4400.46	4032.44	3980.34	4009.39	3931.36	3531	4486.68	Sigma-70 region 2
COG1596	367.319	274.026	363.868	598.201	366.813	495.29	570.118	486.371	COG1596 Periplasmic protein involved in polysaccharide export
COG1597	395.395	306.993	375.161	568.017	439.257	560.774	475.63	436.501	sphingosine kinase
COG1598	169.081	122.427	147.552	102.337	176.168	105.961	109.378	148.454	Toxin-antitoxin system, antitoxin component, HicB family
COG1599	0	0	0	0	0	0	0	0	DNA recombination
COG1600	274.462	128.468	283.822	286.514	245.45	268.891	295.693	233.507	4Fe-4S binding domain
COG1601	0	0	0	0	0	0	0	0	translation initiation factor activity
COG1604	0	4.07121	0	0	0	0	0	0	RAMP superfamily
COG1605	337.697	256.682	298.86	302.222	255.853	285.73	301.564	278.119	chorismate mutase
COG1606	56.9154	139.443	52.7802	23.7734	77.3883	65.8403	73.8883	63.8132	TIGRFAM TIGR00268 family protein
COG1607	80.894	112.735	91.4806	25.3829	54.2054	74.4359	88.2627	40.0615	thioesterase
COG1608	0	0	0	0	0.72219	0	0	0	PFAM aspartate glutamate uridylate kinase
COG1609	1149.95	1508.88	1265.04	1258.41	1408.88	580.935	567.219	1026.53	lacI family
COG1610	239.396	201.958	266.147	260.356	195.047	233.976	306.97	232.307	Glutamyl-tRNA amidotransferase
COG1611	221.584	188.691	218.432	218.865	155.609	262.977	302.13	192.947	Cytokinin-activating enzyme working in the direct activation pathway. Phosphoribohydrolase that converts inactive cytokinin nucleotides to the biologically active free-base forms
COG1612	0	0	0	3.88817	12.6258	3.89757	1.82275	1.56434	Cytochrome c oxidase assembly protein
COG1613	4.49035	6.66533	2.50729	16.2659	24.8554	13.6613	5.51627	11.0579	Bacterial extracellular solute-binding protein
COG1614	52.6359	65.3412	70.3868	6.82743	21.0139	5.40113	2.05572	16.4383	CO dehydrogenase/acetyl-CoA synthase complex beta subunit
COG1615	34.2961	39.5226	30.059	76.1779	26.9177	75.1759	93.434	69.9285	PFAM Uncharacterised protein family (UPF0182)
COG1618	5.69522	0	0	0	3.89667	0.577624	0.528703	2.62256	nucleotide phosphatase activity, acting on free nucleotides
COG1619	269.031	139.104	294.023	266.879	278.686	269.878	275.353	263.337	proteins homologs of microcin C7 resistance protein MccF
COG1620	102.396	165.668	100.255	40.0545	82.9878	77.5431	82.6975	61.8416	L-lactate permease
COG1621	606.444	505.1	562.331	768.013	685.322	590.035	782.219	797.264	Belongs to the glycosyl hydrolase 32 family
COG1622	0	0	0	14.5043	25.2525	5.84323	2.73498	5.44139	cytochrome-c oxidase activity
COG1623	6.38543	0	4.27797	2.21433	12.5089	7.76402	14.9039	11.5271	DNA integrity scanning protein DisA
COG1624	292.81	233.588	309.346	320.349	289.163	338.034	317.017	309.264	Catalyzes the condensation of 2 ATP molecules into cyclic di-AMP (c-di-AMP), a second messenger used to regulate differing processes in different bacteria
COG1625	46.0082	128.249	47.195	27.8361	92.3676	76.8413	27.2912	74.5872	Psort location Cytoplasmic, score 8.87
COG1626	15.9603	16.6769	11.482	37.0652	16.9506	42.8394	25.4537	42.2025	Alpha-trehalose glucohydrolase
COG1629	6978.83	3422.89	5995.02	10040.9	5592.23	7435.98	8636.6	8257.47	TonB-linked outer membrane protein, SusC RagA family
COG1630	0	0	0	0	0.130265	0	0	0	NurA
COG1632	0	0	0	0	0	0	0	0	Belongs to the eukaryotic ribosomal protein eL15 family
COG1633	34.8218	134.38	81.5589	19.1345	102.877	58.3461	60.7767	39.406	Catalyzes the formation of the isocyclic ring in chlorophyll biosynthesis. Mediates the cyclase reaction, which results in the formation of divinylprotochlorophyllide (Pchlide) characteristic of all chlorophylls from magnesium-protoporphyrin IX 13-monomethyl ester (MgPMME)
COG1635	10.4399	9.4807	9.60574	29.9406	6.89443	15.8998	9.61538	13.1449	Involved in biosynthesis of the thiamine precursor thiazole. Catalyzes the conversion of NAD and glycine to adenosine diphosphate 5-(2-hydroxyethyl)-4-methylthiazole-2-carboxylic acid (ADT), an adenylated thiazole intermediate. The reaction includes an iron-dependent sulfide transfer from a conserved cysteine residue of the protein to a thiazole intermediate. The enzyme can only undergo a single …
COG1636	192.681	258.775	135.284	130.406	142.566	137.475	95.3003	108.633	Catalyzes the conversion of epoxyqueuosine (oQ) to queuosine (Q), which is a hypermodified base found in the wobble positions of tRNA(Asp), tRNA(Asn), tRNA(His) and tRNA(Tyr)
COG1637	20.0985	33.9926	34.3524	65.6571	84.3869	61.7231	44.8585	66.6623	Protein of unknown function (DUF1524)
COG1638	132.784	292.998	224.672	89.0439	331.631	80.6624	55.0077	194.012	PFAM Bacterial extracellular solute-binding protein, family 7
COG1639	48.0377	261.583	85.779	0.689432	9.9103	11.2443	2.44636	3.68507	Signal transduction protein
COG1640	334.117	302.633	269.25	360.856	376.452	397.722	358.731	411.549	heteropolysaccharide binding
COG1641	82.6536	153.365	107.829	22.0203	104.295	70.3167	82.0253	73.4046	Involved in the biosynthesis of a nickel-pincer cofactor ((SCS)Ni(II) pincer complex). Binds Ni(2 ), and functions in nickel delivery to pyridinium-3,5-bisthiocarboxylic acid mononucleotide (P2TMN), to form the mature cofactor. Is thus probably required for the activation of nickel-pincer cofactor- dependent enzymes
COG1643	50.901	25.7481	47.3915	52.4437	101.848	156.765	168.469	64.688	ATP-dependent RNA helicase
COG1644	0	0	0	0	0	0	0	0	DNA-directed RNA polymerases I, II, and III subunit
COG1645	48.2165	59.4789	50.8966	19.3051	41.5071	7.31512	4.54249	30.5861	Fn3 associated
COG1647	31.2157	50.1277	36.9852	13.6601	36.451	22.6179	23.6834	20.8167	Serine aminopeptidase, S33
COG1648	56.789	167.429	166.701	28.9481	91.5559	15.649	14.8986	39.0989	Siroheme synthase
COG1649	458.661	345.784	390.963	635.582	359.771	481.323	490.265	459.83	Ami_3
COG1650	0	0	0	0	0	0	0	0.257769	D-amino acid catabolic process
COG1651	215.635	250.166	195.932	193.64	164.764	198.963	235.88	200.162	Thiol disulfide interchange protein
COG1652	220.257	407.037	183.925	227.135	312.605	235.344	200.964	251.53	Lysin motif
COG1653	1878.46	2471.24	2176.07	1083.24	2993.3	709.749	471.477	1755.83	PFAM extracellular solute-binding protein family 1
COG1654	80.6911	185.564	91.6104	82.8373	112.308	110.743	43.4771	88.8249	Acts both as a biotin-- acetyl-CoA-carboxylase ligase and a repressor
COG1655	51.7125	35.9487	45.1741	14.7096	14.3842	7.4045	1.05076	22.9045	Uncharacterized protein conserved in bacteria (DUF2225)
COG1657	93.7324	70.8306	88.3384	36.1982	274.475	581.087	579.719	253.077	Belongs to the terpene cyclase mutase family
COG1658	46.8648	64.6171	67.0855	37.901	61.4233	79.6974	38.0066	47.2715	Required for correct processing of both the 5' and 3' ends of 5S rRNA precursor. Cleaves both sides of a double-stranded region yielding mature 5S rRNA in one step
COG1659	0	0	0	0.830888	4.48162	1.56832	1.02775	0.447039	Encapsulating protein for peroxidase
COG1660	263.877	227.566	294.079	286.54	261.757	255.338	239.668	280.494	Displays ATPase and GTPase activities
COG1661	16.5192	12.1013	2.94365	7.08182	11.9009	24.237	10.0512	12.2613	Domain of unknown function (DUF296)
COG1662	27.8224	80.0467	30.4076	11.0671	32.6724	4.01708	4.78285	24.9236	PFAM IS1 transposase
COG1663	228.566	243.653	264.922	262.012	196.483	267.062	295.279	234.643	Transfers the gamma-phosphate of ATP to the 4'-position of a tetraacyldisaccharide 1-phosphate intermediate (termed DS-1- P) to form tetraacyldisaccharide 1,4'-bis-phosphate (lipid IVA)
COG1664	162.565	179.187	157.307	98.2263	132.042	190.445	167.671	129.884	Integral membrane protein CcmA involved in cell shape determination
COG1666	3.96631	96.1962	34.4024	6.49827	13.9213	3.81228	4.78355	2.20274	Belongs to the UPF0234 family
COG1668	657.744	417.041	684.601	639.521	481.259	593.967	658.644	637.829	Psort location CytoplasmicMembrane, score
COG1669	367.815	499.845	483.417	314.444	322.365	301.718	366.554	444.688	Nucleotidyltransferase domain
COG1670	1113.19	1208.62	1023.58	1192.66	1434.93	1123.64	1115.93	1192	N-acetyltransferase
COG1671	6.23345	7.60319	7.47177	10.4436	12.2968	18.9657	6.3456	12.172	Belongs to the UPF0178 family
COG1672	927.646	955.174	1018.82	1483.3	1300.11	1259.73	1474.24	1527.48	Psort location Cytoplasmic, score 8.96
COG1673	3.60574	1.79388	1.28785	1.57474	16.2576	3.94757	1.1619	5.19062	EVE domain
COG1674	677.83	698.224	656.964	697.915	786.236	760.758	698.768	687.324	Ftsk_gamma
COG1676	0	0	0	0	0	0	0	0	tRNA-splicing endonuclease subunit
COG1677	59.3899	180.302	87.8381	20.9415	58.4586	10.7937	2.87558	35.7964	Flagellar hook-basal body complex protein FliE
COG1678	151.759	46.1913	87.5179	113.251	86.3871	143.983	180.551	126.744	Uncharacterized ACR, COG1678
COG1679	4.38536	0	1.50406	4.37654	7.23118	2.77027	0.117123	2.97603	Protein of unknown function (DUF521)
COG1680	740.819	427.426	759.264	667.53	783.903	456.702	450.471	555.322	Beta-lactamase
COG1682	141.608	207.182	144.664	73.3187	154.402	89.7288	77.6436	122.233	Transport permease protein
COG1683	29.6719	54.3324	34.1103	31.1486	59.7286	14.4174	20.7603	25.3425	Protein of unknown function (DUF523)
COG1684	95.8007	230.31	119.481	26.3107	82.3634	23.7722	11.8722	53.8537	Role in flagellar biosynthesis
COG1686	480.257	555.985	432.983	256.263	606.356	599.437	397.801	502.309	Belongs to the peptidase S11 family
COG1687	12.0997	56.3138	31.1907	3.29702	25.5466	75.3409	28.6133	34.8286	Branched-chain amino acid transport protein (AzlD)
COG1688	0	0	0	1.67173	3.1209	4.3028	7.15041	8.81239	CRISPR-associated protein (Cas_Cas5)
COG1690	235.985	203.249	228.222	277.527	295.46	328.454	321.14	306.2	tRNA-splicing ligase RtcB
COG1691	61.4529	165.677	72.6804	26.752	85.986	71.2206	79.5706	56.4055	AIR carboxylase
COG1692	42.4077	154.682	68.7199	13.3026	106.122	170.227	99.2017	70.0633	YmdB-like protein
COG1694	479.466	273.573	416.35	530.705	423.804	473.16	457.145	451.495	MazG nucleotide pyrophosphohydrolase
COG1695	346.299	537.453	358.862	312.074	449.818	381.755	201.249	365.01	transcriptional regulator, PadR family
COG1696	1001.19	1050.99	964.511	621.559	663.288	749.336	562.63	769.688	Belongs to the membrane-bound acyltransferase family
COG1697	6.80504	8.72046	17.342	3.8688	30.2686	3.39246	2.79964	5.93369	Component of the DNA topoisomerase VI involved in chromatin organization and progression of endoreduplication cycles. Relaxes both positive and negative superturns and exhibits a strong decatenase activity
COG1699	95.1513	298.31	136.404	23.9051	75.0656	26.6019	10.7865	40.0659	bacterial-type flagellum assembly
COG1700	69.1877	17.7368	38.8813	63.3655	60.6495	18.0561	22.7847	43.971	PD-(D/E)XK nuclease superfamily
COG1702	325.482	258.994	359.31	370.344	320.968	310.575	313.167	323.153	PhoH-like protein
COG1703	216.379	158.503	235.737	276.307	189.519	257.269	281.387	236.027	LAO AO transport system ATPase
COG1704	296.419	110.084	173.24	297.137	204.471	267.898	260.754	249.621	LemA family
COG1705	364.844	305.612	368.328	517.453	340.771	303.991	247.253	364.109	Mannosyl-glycoprotein endo-beta-N-acetylglucosaminidase
COG1706	59.1482	173.873	50.0766	4.4006	44.6522	14.3993	4.48835	7.58487	Assembles around the rod to form the L-ring and probably protects the motor basal body from shearing forces during rotation
COG1708	128.43	79.8804	90.2139	71.459	93.5756	67.8489	55.0943	90.7671	Domain of unknown function (DUF4111)
COG1712	43.1724	21.2524	56.3838	67.3533	62.0709	68.0759	34.4308	59.8375	Catalyzes the reversible NADPH-dependent reductive amination of L-2-amino-6-oxopimelate, the acyclic form of L- tetrahydrodipicolinate, to generate the meso compound, D,L-2,6- diaminopimelate
COG1713	133.417	159.918	131.794	114.173	171.562	208.93	156.965	170.573	HD superfamily hydrolase involved in NAD metabolism
COG1714	120.088	314.093	107.711	25.2253	83.467	96.4012	94.6982	60.6356	RDD family
COG1715	34.8327	42.4161	36.516	89.6585	48.4027	30.1795	43.2261	49.9065	Restriction endonuclease
COG1716	376.859	484.689	376.522	342.871	499.563	301.554	274.326	389.88	DNA segregation ATPase FtsK SpoIIIE and related proteins
COG1717	0	0	0	0	1.19766	0	0	0	RIBOSOMAL protein
COG1718	24.5376	13.1963	41.1773	38.3562	10.6426	68.7961	95.7742	67.4236	aminotransferase class I and II
COG1719	40.3143	33.4671	37.4132	32.799	15.8349	6.24389	14.8053	9.74378	V4R
COG1720	64.3548	57.8636	41.7204	36.8231	114.551	103.764	98.2579	69.4995	Methyltransferase, YaeB
COG1721	332.01	248.37	370.842	326.578	317.92	382.029	370.653	309.877	Protein of unknown function DUF58
COG1722	119.498	35.5364	117.791	104.699	119.867	114.754	101.033	97.103	Bidirectionally degrades single-stranded DNA into large acid-insoluble oligonucleotides, which are then degraded further into small acid-soluble oligonucleotides
COG1723	0	0	0	0	2.07271	0.407001	0.185841	0.266806	Uncharacterised ACR, YagE family COG1723
COG1724	18.8694	9.25872	26.2498	13.4493	34.2821	22.6497	17.0365	21.9598	HicA toxin of bacterial toxin-antitoxin,
COG1725	404.969	392.165	443.247	258.841	344.684	388.604	296.618	392.143	Transcriptional regulator, GntR family
COG1726	233.991	102.489	198.745	219.11	95.7313	197.104	213.923	177.513	NQR complex catalyzes the reduction of ubiquinone-1 to ubiquinol by two successive reactions, coupled with the transport of Na( ) ions from the cytoplasm to the periplasm. NqrA to NqrE are probably involved in the second step, the conversion of ubisemiquinone to ubiquinol
COG1727	0	0	0	0	0	0	0	0	60s ribosomal protein
COG1728	19.9375	38.7935	35.8133	16.6839	18.0638	4.65199	0.850879	17.9591	Protein of unknown function (DUF327)
COG1729	499.776	372.578	626.287	566.699	520.218	683.805	778.035	534.248	Outer membrane lipoprotein
COG1730	24.6514	0	7.96523	41.4002	4.70028	22.4384	33.5349	24.7281	Prefoldin subunit
COG1732	44.2754	38.2613	51.9495	67.2492	28.2941	13.5168	19.9641	14.6482	Substrate binding domain of ABC-type glycine betaine transport system
COG1733	504.395	573.909	626.922	629.189	670.972	612.532	648.365	647.406	HxlR-like helix-turn-helix
COG1734	145.401	190.556	234.743	141.46	99.5573	168.272	185.024	113.675	RNA polymerase-binding protein DksA
COG1735	7.81023	7.83673	15.8515	13.5623	28.8425	5.53931	12.0601	14.2838	metal-dependent hydrolase with the TIM-barrel fold
COG1736	0	0	0	0	0	0	0	0	Diphthamide biosynthesis protein
COG1737	230.018	193.813	363.166	218.48	345.907	181.329	204.652	240.941	Helix-turn-helix domain, rpiR family
COG1738	130.423	151.859	153.99	151.324	90.9384	157.796	167.365	136.406	Involved in the import of queuosine (Q) precursors, required for Q precursor salvage
COG1739	339.065	205	324.42	294.291	284.781	303.22	278.189	294.157	Domain of unknown function (DUF1949)
COG1740	99.6901	162.012	76.6697	8.77642	48.1406	85.3781	67.4063	29.4267	Small subunit
COG1741	57.9772	7.39108	3.48522	44.2787	46.168	54.8054	52.9855	25.6989	Pirin C-terminal cupin domain
COG1742	0	0	0	1.79987	2.02449	0	0	0	UPF0060 membrane protein
COG1743	6.42194	2.92878	3.77094	11.0351	7.24217	6.12281	4.18384	16.2175	DNA methylAse
COG1744	155.899	229.023	224.304	111.972	207.454	148.352	74.7663	215.334	ABC transporter substrate-binding protein PnrA-like
COG1746	7.48932	97.8759	35.5363	12.4118	14.0558	29.542	17.3578	25.4919	tRNA cytidylyltransferase activity
COG1747	248.845	89.47	126.71	203.514	146.972	282.576	313.201	246.362	Gliding motility protein
COG1748	273.773	292.098	284.037	275.259	250.778	256.659	298.848	253.424	Saccharopine dehydrogenase
COG1749	148.269	356.719	245.682	36.6517	166.522	42.1644	16.1686	61.3034	Flagella basal body rod protein
COG1751	0	0	0	0	0	0	0	0	Pyruvate kinase, alpha/beta domain
COG1752	484.549	240.183	438.999	568.002	462.56	530.854	574.179	541.667	Patatin-like phospholipase domain-containing protein
COG1754	48.5267	4.34792	62.8169	20.6397	43.0939	14.1303	7.00127	12.5093	Releases the supercoiling and torsional tension of DNA, which is introduced during the DNA replication and transcription, by transiently cleaving and rejoining one strand of the DNA duplex. Introduces a single-strand break via transesterification at a target site in duplex DNA. The scissile phosphodiester is attacked by the catalytic tyrosine of the enzyme, resulting in the formation of a DNA-(5'…
COG1755	0	0	0	1.86256	3.1522	0.884789	0.136856	0	Isoprenylcysteine carboxyl methyltransferase (ICMT) family
COG1757	453.526	475.02	424.458	524.04	552.384	445.935	529.516	523.042	Na+/H+ antiporter family
COG1758	89.546	70.5385	58.4263	31.0965	76.1739	69.4602	59.9349	50.107	DNA-directed RNA polymerases II
COG1760	339.322	208.773	326.369	370.6	360.912	271.007	295.893	270.379	L-serine dehydratase, iron-sulfur-dependent, alpha subunit
COG1761	0	0	0	1.42992	0	0	0	0	DNA-directed RNA polymerases II, IV and V subunit
COG1762	133.71	88.6942	296.344	160.096	230.693	139.409	193.803	152.557	phosphoenolpyruvate-dependent sugar phosphotransferase system, EIIA 2
COG1763	33.6482	140.744	72.626	14.9239	47.7051	15.577	6.69779	11.7647	Mo-molybdopterin cofactor biosynthetic process
COG1764	3.24253	4.01427	2.90219	10.4663	36.4616	40.1412	46.0821	14.5873	response to oxidative stress
COG1765	25.9548	20.1523	78.3446	52.2746	80.0077	61.1731	78.6576	41.0641	OsmC-like protein
COG1766	116.534	295.963	158.426	36.5484	132.292	27.9013	15.9321	66.8851	Flagellar M-ring protein C-terminal
COG1767	45.2509	13.0725	25.2298	84.4181	76.1358	20.0075	32.121	54.487	2-(5''-triphosphoribosyl)-3'-dephosphocoenzyme-A synthase
COG1768	36.149	15.0186	9.89524	12.5043	60.4793	78.4053	35.8364	51.8005	Ser Thr phosphatase family protein
COG1769	0	0	0	0.340748	0	0	0	0	CRISPR-associated protein (Cas_Cmr3)
COG1770	4.9116	0	1.51884	7.23068	24.5695	8.53967	3.29438	3.64591	Prolyl oligopeptidase, N-terminal beta-propeller domain
COG1773	136.777	129.349	149.189	105.037	194.553	68.9137	78.1636	139.466	Rubredoxin
COG1774	382.027	253.633	392.122	345.799	349.202	371.123	329.87	344.213	PSP1 C-terminal conserved region
COG1775	40.6049	119.83	31.9237	25.1711	111.252	18.5475	16.1956	40.9482	2-hydroxyglutaryl-CoA dehydratase, D-component
COG1776	127.306	192.841	139.606	57.2157	149.223	24.5277	20.4586	104.29	chemotaxis
COG1778	260.679	175.084	236.825	255.55	181.809	198.303	208.557	218.245	3-deoxy-D-manno-octulosonate 8-phosphate phosphatase, YrbI family
COG1779	0	0	0	0	1.15182	0	0	0	zinc finger
COG1780	20.6162	4.59233	10.7042	39.0543	10.4232	7.01432	20.3	7.81352	Probably involved in ribonucleotide reductase function
COG1781	174.611	99.7286	123.751	134.065	78.6971	121.596	132.149	138.911	Aspartate carbamoyltransferase regulatory chain, metal binding domain
COG1783	210.748	225.151	155.837	307.066	289.814	388.102	286.25	271.558	Phage terminase, large subunit, PBSX family
COG1785	207.153	116.071	185.712	253.149	130.445	254.025	311.646	209.261	Alkaline phosphatase homologues
COG1786	4.35517	0	0	2.53432	5.7683	0.753187	0.18653	2.62087	Protein of unknown function DUF126
COG1787	45.9603	69.9472	65.1385	41.2701	48.1535	22.9767	17.7611	48.4965	Restriction endonuclease
COG1788	15.5997	81.8928	60.5191	17.4275	50.1341	14.6236	6.7699	25.1194	Acyl CoA acetate 3-ketoacid CoA transferase, alpha subunit
COG1791	0	0	0	3.53623	1.83297	0.223954	0	0	Catalyzes the formation of formate and 2-keto-4- methylthiobutyrate (KMTB) from 1,2-dihydroxy-3-keto-5- methylthiopentene (DHK-MTPene)
COG1792	356.055	328.993	334.818	355.873	267.001	299.847	238.921	261.431	Involved in formation and maintenance of cell shape
COG1793	71.818	64.0538	49.981	26.1484	65.2252	26.4759	14.0746	32.5131	DNA ligase
COG1794	69.7876	136.086	72.0406	78.5426	93.7059	131.253	79.261	72.797	Asp/Glu/Hydantoin racemase
COG1795	0	0	0	0.348156	2.19223	0.137015	0	0.299397	Formaldehyde-activating enzyme (Fae)
COG1797	54.6705	126.797	93.8059	62.8359	112.612	63.4884	65.4488	85.9271	CobB/CobQ-like glutamine amidotransferase domain
COG1799	70.5877	91.2793	66.3032	57.5674	92.0029	103.655	49.3949	96.3967	Cell division protein that is part of the divisome complex and is recruited early to the Z-ring. Probably stimulates Z-ring formation, perhaps through the cross-linking of FtsZ protofilaments. Its function overlaps with FtsA
COG1800	0.309998	0	4.89153	1.0785	2.67989	0.384847	0.246016	1.12686	CBD_II
COG1801	14.158	30.5654	20.3141	45.9046	10.0831	10.2707	9.85067	4.6003	Protein of unknown function DUF72
COG1802	103.225	225.513	196.143	114.231	305.033	109.057	60.9382	155.254	PFAM Bacterial regulatory proteins, gntR family
COG1803	204.045	158.726	145.56	188.942	189.4	213.859	176.087	193.553	MGS-like domain
COG1804	185.714	96.436	153.812	169.658	256.041	198.95	165.355	202.042	CoA-transferase family III
COG1805	0	0	0	3.93593	0	0	0	0	NQR complex catalyzes the reduction of ubiquinone-1 to ubiquinol by two successive reactions, coupled with the transport of Na( ) ions from the cytoplasm to the periplasm. NqrA to NqrE are probably involved in the second step, the conversion of ubisemiquinone to ubiquinol
COG1806	20.8956	8.44177	20.2838	26.6944	22.4008	9.68007	19.5879	4.81156	pyruvate, phosphate dikinase regulatory protein
COG1807	477.434	461.665	517.85	275.238	359.727	403.167	412.062	485.499	Dolichyl-phosphate-mannose-protein mannosyltransferase
COG1808	166.988	78.523	173.539	181.661	80.6033	164.916	211.758	168.318	membrane
COG1809	0	0	0	0	0	0	0	0	(2R)-phospho-3-sulfolactate synthase (ComA)
COG1811	47.8832	58.4327	32.1038	69.1861	65.348	58.8291	42.1169	54.0871	Protein of unknown function (DUF554)
COG1813	204.13	116.101	173.217	249.091	231.3	213.41	213.892	249.906	Multiprotein bridging factor 1
COG1814	40.0791	10.1602	50.6632	91.2616	21.4933	18.1599	24.454	11.5243	Vacuolar iron transporter 1
COG1815	63.7503	188.378	131.955	23.403	72.2657	18.8645	8.32712	48.1406	Structural component of flagellum, the bacterial motility apparatus. Part of the rod structure of flagellar basal body
COG1816	44.9748	49.2429	95.1123	35.9575	80.1902	33.7482	31.8616	44.2106	AMP deaminase
COG1817	63.2751	100.524	67.234	1.41522	5.897	12.2833	3.04017	3.24692	Protein of unknown function (DUF354)
COG1819	8.1778	29.7806	10.6862	21.9642	24.9187	13.3513	7.0402	14.6558	TIGRFAM glycosyltransferase, MGT family
COG1820	212.031	139.498	209.854	227.662	265.272	303.748	237.196	210.505	Belongs to the metallo-dependent hydrolases superfamily. NagA family
COG1823	19.756	0	34.6656	10.7009	3.66745	0.090408	5.4236	2.02919	Belongs to the dicarboxylate amino acid cation symporter (DAACS) (TC 2.A.23) family
COG1825	247.71	141.364	208.794	254.133	177.789	225.687	250.417	199.98	50S ribosomal protein
COG1826	181.381	161.82	166.215	64.4513	75.1859	121.448	126.507	89.7653	Sec-independent protein translocase protein TATA
COG1827	24.9895	65.7127	37.5782	14.0979	40.2212	10.0357	12.019	24.0406	3H domain
COG1828	37.0391	64.7018	65.8843	11.3644	11.6839	11.3771	3.94409	3.11583	Part of the phosphoribosylformylglycinamidine synthase complex involved in the purines biosynthetic pathway. Catalyzes the ATP-dependent conversion of formylglycinamide ribonucleotide (FGAR) and glutamine to yield formylglycinamidine ribonucleotide (FGAM) and glutamate. The FGAM synthase complex is composed of three subunits. PurQ produces an ammonia molecule by converting glutamine to glutamate.…
COG1830	37.3673	37.3747	45.6461	57.4547	37.127	18.5342	9.36039	25.8506	Catalyzes a transaldol reaction between 6-deoxy-5- ketofructose 1-phosphate (DKFP) and L-aspartate semialdehyde (ASA) with an elimination of hydroxypyruvaldehyde phosphate to yield 2- amino-3,7-dideoxy-D-threo-hept-6-ulosonate (ADH). Plays a key role in an alternative pathway of the biosynthesis of 3-dehydroquinate (DHQ), which is involved in the canonical pathway for the biosynthesis of aromatic…
COG1831	2.82587	2.92133	0	3.77966	0.408363	0.729701	0.320375	0.858575	_
COG1832	34.9244	102.529	47.6593	6.21178	19.8828	16.614	2.93425	5.53923	CoA-binding domain protein
COG1834	106.738	50.5638	121.091	227.599	115.811	138.822	152.528	145.838	SusD family
COG1835	634.197	452.262	502.241	613.18	556.278	659.695	713.176	509.801	Acyltransferase family
COG1836	0	0	0	0	0	0	0	0	Transmembrane protein 19-like
COG1837	56.7062	155.698	96.6176	53.6385	89.3508	124.502	101.69	83.1691	Belongs to the UPF0109 family
COG1838	301.469	306.539	296.545	335.343	289.777	364.863	334.987	303.913	Fe-S type, tartrate fumarate subfamily, beta
COG1839	0	0	0	0	1.23832	0.136169	0	0.446323	Adenosine specific kinase
COG1840	44.1283	114.93	42.7951	41.4735	128.903	50.833	26.4174	48.3657	ABC-type Fe3 transport system, periplasmic component
COG1841	91.8875	140.517	112.11	108.69	101.33	82.6864	64.8199	93.1405	60S ribosomal Protein
COG1842	21.3779	36.1946	23.4059	14.0815	35.0894	7.39599	4.85149	18.222	PspA/IM30 family
COG1843	91.0698	223.225	100.51	26.7394	87.9543	17.124	7.41611	42.6628	Required for flagellar hook formation. May act as a scaffolding protein
COG1845	3.26621	0	0	12.4165	30.3492	9.14495	2.30526	4.22771	Subunits I, II and III form the functional core of the enzyme complex
COG1846	916.033	894.948	929.747	1007.94	1252.97	1142.71	1079.06	1156.83	Winged helix DNA-binding domain
COG1847	133.805	328.995	182.924	89.1609	211.965	240.56	151.766	161.162	R3H domain protein
COG1848	65.7438	26.0354	56.3248	41.6594	87.9449	17.981	10.5355	47.7156	Toxic component of a toxin-antitoxin (TA) module. An RNase
COG1850	2.14804	12.0597	0.86578	3.27154	4.71096	1.6441	0.868772	2.81525	Ribulose bisphosphate carboxylase, large chain
COG1852	0	0	0	0.272986	3.84381	0	0.081758	0.626011	Protein of unknown function DUF116
COG1853	485.826	410.988	522.797	450.79	565.978	510.375	457.165	532.993	Flavin reductase like domain
COG1854	167.785	163.368	172.683	172.77	174.215	136.707	176.128	150.628	Involved in the synthesis of autoinducer 2 (AI-2) which is secreted by bacteria and is used to communicate both the cell density and the metabolic potential of the environment. The regulation of gene expression in response to changes in cell density is called quorum sensing. Catalyzes the transformation of S-ribosylhomocysteine (RHC) to homocysteine (HC) and 4,5- dihydroxy-2,3-pentadione (DPD)
COG1857	21.8012	15.3312	19.4889	4.43896	24.1901	6.29284	14.6908	19.0454	CT1975-like protein
COG1858	98.9986	161.749	128.618	45.9175	76.3222	156.247	156.996	59.2171	cytochrome c peroxidase
COG1859	17.9329	50.5648	33.0148	5.54753	8.76615	3.96361	8.9803	8.49848	tRNA 2'-phosphotransferase
COG1861	19.5067	146.352	20.6308	15.5223	46.3325	10.1239	8.6828	24.87	Cytidylyltransferase
COG1862	208.853	169.273	188.68	173.336	161.486	210.093	184.596	172.771	Preprotein translocase subunit
COG1863	24.7527	62.1449	21.3505	11.7885	29.5881	8.62721	4.97289	30.2066	Na+/H+ ion antiporter subunit
COG1864	336.673	212.359	306.753	485.992	204.081	336.551	361.139	300.905	DNA RNA non-specific endonuclease
COG1865	0	2.60928	0	0.129752	0.747061	0	0	0	COG1120 ABC-type cobalamin Fe3 -siderophores transport systems, ATPase components
COG1866	412.852	379.902	367.378	431.702	322.908	369.687	361.263	364.7	Phosphoenolpyruvate carboxykinase ATP
COG1867	0	0	0	0	0	0	0	0	N(2),N(2)-dimethylguanosine tRNA methyltransferase
COG1868	103.574	282.284	139.073	30.8675	109.856	30.1953	13.7901	59.3397	flagellar motor switch protein FliM
COG1869	24.2786	23.7385	14.1119	38.6199	6.89719	7.93756	12.7377	12.7078	Catalyzes the interconversion of beta-pyran and beta- furan forms of D-ribose
COG1871	48.1595	103.501	49.0075	26.2283	56.1013	8.46431	3.45548	33.7081	Probably deamidates glutamine residues to glutamate on methyl-accepting chemotaxis receptors (MCPs), playing an important role in chemotaxis
COG1872	6.00307	26.0928	2.26435	8.19527	14.7417	41.387	36.9204	28.4131	DUF167
COG1873	38.1188	13.4347	30.7664	13.3333	60.6576	56.3942	18.2856	41.5523	TIGRFAM sporulation protein, YlmC YmxH
COG1874	404.898	407.169	460.393	504.296	500.53	496.849	460.233	479.59	beta-galactosidase
COG1875	69.3338	97.792	98.8859	48.4475	28.4912	42.6021	24.8671	32.7275	PFAM PhoH-like protein
COG1876	196.48	195.479	162.221	96.9624	260.212	282.081	182.145	225.572	D-alanyl-D-alanine carboxypeptidase
COG1877	1.94836	0	0	6.78615	5.01784	0.874349	0.452905	0.346783	alpha,alpha-trehalose-phosphate synthase UDP-forming
COG1878	12.3341	49.2382	17.6854	33.838	66.5222	42.1663	15.8714	50.7087	Putative cyclase
COG1879	451.708	619.59	568.314	527.09	572.208	357.704	304.805	575.462	Periplasmic binding protein LacI transcriptional regulator
COG1881	54.8064	56.7461	69.3552	43.0296	83.659	31.8987	31.0344	44.8039	Phosphatidylethanolamine-binding protein
COG1882	238.436	275.567	346.309	241.035	390.081	273.407	227.67	335.545	Psort location Cytoplasmic, score 9.97
COG1883	339.097	366.876	300.458	326.614	301.482	327.727	302.184	322.002	sodium ion-translocating decarboxylase, beta subunit
COG1884	429.27	233.183	453.959	527.632	348.619	495.986	560.308	465.077	Methylmalonyl-CoA mutase
COG1886	142.644	360.771	209.981	35.7522	126.771	33.8674	19.0895	74.7475	flagellar motor switch protein
COG1887	291.532	903.413	595.855	173.912	458.877	130.416	96.6017	265.889	CDP-Glycerol:Poly(glycerophosphate) glycerophosphotransferase
COG1888	0	0	0	0	1.29425	0.237198	0	0.259155	Uncharacterized ArCR, COG1888
COG1889	0	0	0	0	1.42163	0	0	0	ubiE/COQ5 methyltransferase family
COG1890	0	0	0	0	1.04363	0	0	0	Belongs to the eukaryotic ribosomal protein eS1 family
COG1891	0	0	0	0.188731	3.83746	1.11217	0.187922	0.171081	4-HFC-P synthase
COG1893	120.772	111.637	103.814	106.215	117.903	167.059	184.056	150.503	Ketopantoate reductase PanE/ApbA
COG1894	112.591	121.609	95.4594	72.55	221.76	188.433	121.813	163.449	Core subunit of the mitochondrial membrane respiratory chain NADH dehydrogenase (Complex I) that is believed to belong to the minimal assembly required for catalysis. Complex I functions in the transfer of electrons from NADH to the respiratory chain
COG1895	39.9244	42.3962	18.0364	50.9764	30.7461	30.4231	30.2477	55.9715	HEPN domain
COG1896	175.532	306.04	169.43	90.9167	145.131	193.673	93.7103	133.989	HD domain
COG1897	175.829	132.48	196.668	151.71	130.784	134.252	88.6092	120.293	Transfers an acetyl group from acetyl-CoA to L- homoserine, forming acetyl-L-homoserine
COG1898	344.023	327.67	423.93	357.962	318.785	323.493	319.92	381.982	dTDP-4-dehydrorhamnose 3,5-epimerase
COG1899	8.82632	7.02191	13.5006	42.6407	15.0038	11.8819	9.45452	12.7447	Deoxyhypusine synthase
COG1900	26.7596	16.4526	47.1717	14.8465	24.9766	4.10804	3.83573	5.5243	Homocysteine biosynthesis enzyme, sulfur-incorporation
COG1902	143.512	148.544	263.636	359.721	588.972	367.73	302.456	359.652	12-oxophytodienoate reductase
COG1903	53.5487	132.719	69.3113	46.7863	72.0676	58.6058	48.6494	65.6098	CbiD
COG1904	117.951	99.7179	144.559	125.549	182.321	121.915	106.628	165.721	glucuronate isomerase
COG1905	42.8258	66.5294	112.841	31.452	117.628	132.144	83.8104	83.9265	NADH dehydrogenase ubiquinone flavoprotein 2
COG1906	3.18427	3.1715	7.42455	3.70419	9.68097	11.1968	8.525	7.59881	membrane
COG1907	0	0	0	0	2.51236	2.11576	0	0	transferase activity, transferring glycosyl groups
COG1908	6.64834	2.39683	5.3075	5.19905	10.6828	2.49195	3.48782	7.48187	Methyl-viologen-reducing hydrogenase, delta subunit
COG1910	5.19659	9.14529	8.35799	2.65395	30.717	11.8741	5.12041	14.1381	MoeA domain protein domain I and II
COG1911	0	0	0	0	0	0	0	0	ribosomal protein
COG1912	40.5698	28.1786	64.3924	58.702	14.7518	75.6977	24.3163	23.961	5'-nucleotidase, C-terminal domain
COG1913	0	0	0	0	0	0.624324	1.90049	0.909488	Peptidase family M54
COG1914	45.4542	27.7775	73.0344	102.984	74.9106	35.8916	36.9213	33.6845	ethylene-insensitive protein
COG1915	3.06363	0	1.11987	2.12943	8.22298	8.02282	3.81575	2.8187	PFAM LOR SDH bifunctional enzyme conserved region
COG1916	33.2301	77.9531	66.497	47.5368	59.3764	24.4652	16.4144	33.4059	traB domain-containing
COG1917	515.354	600.054	513.801	573.741	928.402	663.506	633.694	656.785	AraC-like ligand binding domain
COG1918	152.269	176.286	155.114	120.363	240.987	225.269	156.188	177.283	Ferrous iron transport protein A
COG1920	0	0	0	2.1156	3.74344	1.6245	1.09011	0.467825	Guanylyltransferase that catalyzes the activation of 2- phospho-L-lactate (LP) as (2S)-lactyl-2-diphospho-5'-guanosine (LPPG), via the condensation of LP with GTP. Is involved in the biosynthesis of coenzyme F420, a hydride carrier cofactor
COG1921	64.714	143.008	84.7516	25.0236	44.7804	16.9681	6.2807	11.2612	Converts seryl-tRNA(Sec) to selenocysteinyl-tRNA(Sec) required for selenoprotein biosynthesis
COG1922	232.076	176.361	179.385	259.672	193.857	261.26	238.251	205.856	Glycosyl transferase WecB/TagA/CpsF family
COG1923	2.92254	21.0859	2.42419	4.49138	17.7752	21.8629	10.7613	11.1836	RNA chaperone that binds small regulatory RNA (sRNAs) and mRNAs to facilitate mRNA translational regulation in response to envelope stress, environmental stress and changes in metabolite concentrations. Also binds with high specificity to tRNAs
COG1924	231.975	380.441	254.065	120.746	307.28	180.637	125.328	211.262	BadF/BadG/BcrA/BcrD ATPase family
COG1925	192.114	198.691	194.98	167.447	242.683	189.951	114.902	210.608	PTS HPr component phosphorylation site
COG1926	34.5884	92.4893	40.8706	2.15544	6.67866	5.13423	1.82106	3.24669	phosphoribosyltransferase
COG1928	5.42632	0	0	0.580861	28.4868	56.6412	62.6271	18.9617	C-terminal four TMM region of protein-O-mannosyltransferase
COG1929	137.411	81.7438	151.62	162.866	87.3466	52.7948	69.1037	84.1061	Belongs to the glycerate kinase type-1 family
COG1930	0	42.7753	8.86261	3.45766	3.66754	1.82225	0.270769	1.36044	Part of the energy-coupling factor (ECF) transporter complex CbiMNOQ involved in cobalt import
COG1932	247.008	226.817	240.742	334.76	291.337	298.621	249.378	303.118	O-phospho-L-serine:2-oxoglutarate aminotransferase activity
COG1933	48.7845	14.0526	32.5759	84.7254	128.869	86.9034	116.91	109.921	Double zinc ribbon
COG1934	211.21	205.501	232.115	126.094	111.404	193.835	168.892	159.444	Bacterial Ig-like domain 2
COG1936	4.48064	6.87474	19.7603	10.0667	19.8399	2.29826	3.09187	14.1229	AAA domain
COG1937	95.9127	192.076	83.5827	37.2447	77.3668	97.1928	76.3472	72.5319	Metal-sensitive transcriptional repressor
COG1938	0	0	0	0.481556	2.206	0.758056	0.173069	0	PAC2 family
COG1939	49.5478	92.8993	80.299	61.2752	95.9328	98.0574	52.3954	82.1676	Ribonuclease III domain
COG1940	943.803	799.112	987.934	1051.37	1086.28	883.849	939.707	942.866	ROK family
COG1941	0	0	0	2.29905	2.11579	0.344679	0	0	NADH ubiquinone oxidoreductase, 20 Kd subunit
COG1942	126.135	115.897	116.05	126.562	161.022	142.413	161.049	156.246	Tautomerase enzyme
COG1943	441.347	692.53	594.526	810.747	694.548	787.105	895.557	768.117	Transposase IS200 like
COG1944	4.93456	21.5485	18.3578	42.7759	14.7962	8.562	5.84651	8.58754	ATP diphosphatase activity
COG1945	0	0	8.17087	1.55703	3.15036	0	0.279795	1.69748	Belongs to the PdaD family
COG1946	8.7684	0	2.02015	14.8074	35.4798	9.76397	8.67508	11.1209	Acyl-CoA thioesterase
COG1947	315.068	353.124	286.985	347.446	341.807	348.373	323.671	307.36	4-diphosphocytidyl-2-C-methyl-D-erythritol kinase, chloroplastic chromoplastic
COG1948	16.6423	21.3987	24.9174	10.4366	22.17	41.0787	13.5888	37.4588	DNA repair endonuclease
COG1949	8.70886	0	8.06531	19.0003	15.4781	17.7351	15.6462	25.2511	3'-to-5' exoribonuclease specific for small oligoribonucleotides
COG1950	28.3079	0	3.00811	37.1325	18.6761	35.9687	33.2256	35.2945	membrane
COG1951	332.331	357.196	340.142	350.736	304.291	364.103	342.571	320.937	Hydrolyase, tartrate alpha subunit fumarate domain protein, Fe-S type
COG1952	14.5195	11.673	41.0154	58.3065	57.8247	20.1884	24.3846	31.0205	Preprotein translocase subunit SecB
COG1953	2.51374	15.1256	2.67448	8.42776	11.9234	4.52358	3.23855	4.39219	permease
COG1954	6.13319	39.3724	0	7.00149	27.4596	4.72315	5.74284	10.6904	glycerol-3-phosphate responsive antiterminator
COG1956	53.2908	62.6839	49.0936	49.1351	30.2209	23.1192	33.1373	27.2058	GAF domain
COG1957	112.784	57.3838	128.788	247.67	166.138	69.8749	84.3809	100.157	uridine nucleosidase
COG1958	0	0	0	0.354766	0	0	0	0	Small nuclear ribonucleoprotein
COG1959	151.03	327.353	251.466	182.85	238.993	188.93	137.469	171.238	Transcriptional regulator
COG1960	401.977	451.426	491.895	512.609	750.023	475.186	390.356	472.089	Belongs to the acyl-CoA oxidase family
COG1961	4488.91	8585.33	4811.97	2657.56	4452.34	3015.59	1851.11	3863.54	Recombinase
COG1963	50.2702	38.5376	53.6759	23.3442	47.4779	37.132	34.7205	51.5276	membrane protein YuiD-like
COG1964	4.42017	0	0.962877	5.73782	10.9817	5.23993	1.13125	3.92959	Radical SAM
COG1965	0	0	0	2.88123	0	0.450193	0.256954	0.737799	Belongs to the frataxin family
COG1966	333.204	315.67	231.006	280.392	235.093	275.592	307.533	265.945	Carbon starvation protein
COG1968	321.934	207.282	372.127	363.746	359.546	403.11	388.904	352.987	Catalyzes the dephosphorylation of undecaprenyl diphosphate (UPP). Confers resistance to bacitracin
COG1969	47.7385	64.992	55.202	3.95535	23.8464	65.4876	66.9092	23.6995	Ni Fe-hydrogenase, b-type cytochrome subunit
COG1970	172.679	49.9174	201.661	256.093	239.29	324.336	311.845	258.001	Channel that opens in response to stretch forces in the membrane lipid bilayer. May participate in the regulation of osmotic pressure changes within the cell
COG1971	180.104	198.619	153.811	114.718	181.076	190.771	139.567	126.097	Probably functions as a manganese efflux pump
COG1972	33.1367	50.035	35.5523	105.045	15.1963	20.1404	21.4911	12.0631	Na+ dependent nucleoside transporter C-terminus
COG1974	672.237	388.09	513.02	607.56	543.993	763.153	594.439	655.854	Represses a number of genes involved in the response to DNA damage (SOS response), including recA and lexA. In the presence of single-stranded DNA, RecA interacts with LexA causing an autocatalytic cleavage which disrupts the DNA-binding part of LexA, leading to derepression of the SOS regulon and eventually DNA repair
COG1975	13.2706	28.7184	10.1008	10.5512	56.4883	7.22905	3.78349	12.8123	Xanthine and CO dehydrogenases maturation factor, XdhC CoxF family
COG1976	0	0	0	0	0	0	0	0	Binds to the 60S ribosomal subunit and prevents its association with the 40S ribosomal subunit to form the 80S initiation complex in the cytoplasm. May also be involved in ribosome biogenesis
COG1977	17.3903	15.4112	22.2392	8.22139	15.602	5.36155	2.57147	2.35588	molybdopterin converting factor
COG1978	13.9933	39.6729	29.7429	7.02293	12.5627	0.583322	2.38795	14.485	glycine betaine sarcosine D-proline reductase family
COG1979	359.949	287.812	291.558	276.893	320.046	299.626	350.375	290.969	Iron-containing alcohol dehydrogenase
COG1980	0	0	0	0.923553	2.47402	1.30275	0.699486	1.52606	Catalyzes two subsequent steps in gluconeogenesis the aldol condensation of dihydroxyacetone phosphate (DHAP) and glyceraldehyde-3-phosphate (GA3P) to fructose-1,6-bisphosphate (FBP), and the dephosphorylation of FBP to fructose-6-phosphate (F6P)
COG1981	22.8335	106.679	21.1516	9.50938	11.478	17.9404	6.88234	11.2822	membrane
COG1982	96.7723	125.023	124.269	119.86	160.301	156.514	84.961	118.518	Orn Lys Arg decarboxylase major
COG1983	224.647	149.2	290.924	327.099	156.118	140.091	144.257	174.366	PspC domain
COG1984	3.69855	18.7451	9.54908	17.8741	29.8471	10.3331	6.36922	9.70785	Pfam:AHS2
COG1985	328.639	324.476	340.572	339.83	319.911	370.759	377.159	290.071	actin filament binding
COG1986	10.1688	0	8.2896	12.094	5.11333	15.6233	17.2079	19.1343	Phosphatase that hydrolyzes non-canonical purine nucleotides such as XTP and ITP to their respective diphosphate derivatives. Probably excludes non-canonical purines from DNA precursor pool, thus preventing their incorporation into DNA and avoiding chromosomal lesions
COG1987	47.4017	83.929	41.9128	13.1804	45.5224	8.15401	4.84645	24.1581	Role in flagellar biosynthesis
COG1988	61.9514	50.29	42.8778	43.0276	40.6863	5.97346	13.3261	4.31958	membrane-bound metal-dependent
COG1989	153.638	234.846	127.222	97.8554	124.866	146.529	132.809	145.016	peptidase
COG1990	0	0	0	1.3346	6.66369	7.59967	1.27732	1.30977	peptidyl-tRNA hydrolase
COG1993	0	0	0	1.74176	4.24437	2.7206	0.503507	0.922905	Uncharacterized ACR, COG1993
COG1994	91.0248	197.659	135.76	71.7821	192.17	283.268	226.997	212.023	PFAM peptidase
COG1995	285.356	263.37	274.262	332.107	233.275	301.194	338.287	263.392	Catalyzes the NAD(P)-dependent oxidation of 4- (phosphohydroxy)-L-threonine (HTP) into 2-amino-3-oxo-4- (phosphohydroxy)butyric acid which spontaneously decarboxylates to form 3-amino-2-oxopropyl phosphate (AHAP)
COG1996	11.7493	58.0045	17.9281	20.2305	71.3173	49.7787	22.7772	46.2419	Psort location Cytoplasmic, score 8.87
COG1997	0	0	0	0	0	0	0	0	rRNA binding
COG1999	3.32415	40.8077	13.5485	3.74092	13.4138	3.31113	2.63625	2.25432	involved in biogenesis of respiratory and photosynthetic
COG2000	7.42988	26.7342	14.2667	8.54012	25.2048	25.1119	4.17186	26.2958	Iron only hydrogenase large subunit, C-terminal domain
COG2001	105.775	194.688	139.461	116.459	153.342	177.224	156.245	137.439	MraZ protein, putative antitoxin-like
COG2002	129.025	210.518	109.843	60.7061	209.755	192.965	85.9066	159.638	toxin-antitoxin pair type II binding
COG2003	656.652	945.949	819.673	617.83	698.648	490.964	426.106	552.542	Belongs to the UPF0758 family
COG2004	0	0	0	0	0	0	0	0	Belongs to the eukaryotic ribosomal protein eS24 family
COG2005	69.0394	100.556	57.388	13.2715	38.4326	17.7701	7.78528	10.7436	Bacterial regulatory helix-turn-helix protein, lysR family
COG2006	13.7208	50.3783	31.9641	43.3817	92.2934	86.0003	98.2608	62.9528	Domain of unknown function (DUF362)
COG2007	0	0	0	0	1.04483	0	0	0	Belongs to the eukaryotic ribosomal protein eS8 family
COG2008	127.065	95.6972	115.508	80.014	135.178	138.022	106.086	121.084	low-specificity L-threonine aldolase 1
COG2009	40.5741	138.494	33.1822	4.5854	18.0751	18.1671	5.72757	4.7511	Succinate dehydrogenase/Fumarate reductase transmembrane subunit
COG2010	93.5539	224.385	71.9923	21.1092	136.382	141.526	115.453	56.299	Aldehyde oxidase and xanthine dehydrogenase, a/b hammerhead domain
COG2011	84.5223	171.737	102.983	80.2838	104.391	77.4396	56.6017	77.1296	Binding-protein-dependent transport system inner membrane component
COG2013	118.678	102.192	83.6021	127.213	155.849	72.1905	69.3292	120.342	Mitochondrial biogenesis AIM24
COG2014	1.72851	0	0.780514	1.41071	4.12455	1.99789	0.565877	1.0092	Putative heavy-metal chelation
COG2015	11.887	12.1168	11.1982	9.25681	38.9309	70.3681	80.3009	33.1327	COG2015, Alkyl sulfatase and related hydrolases
COG2016	0	0	0	0	0	0	0	0	Malignant T-cell-amplified sequence 1 homolog
COG2017	519.095	428.171	511.162	647.665	526.804	603.814	582.196	551.483	Converts alpha-aldose to the beta-anomer
COG2018	0	0	0	1.38159	1.69528	0.621393	0	0	PFAM Roadblock LC7
COG2019	3.84846	14.0344	1.31665	5.30785	0.47411	2.81781	0.483656	1.04367	AAA domain
COG2020	101.71	26.5271	12.5183	27.3324	75.5455	29.112	16.9995	49.7229	Phospholipid methyltransferase
COG2021	80.5352	80.51	42.6406	177.107	182.988	202.136	261.188	174.072	Serine aminopeptidase, S33
COG2022	240.654	243.998	181.711	183.198	166.807	221.119	237.404	181.919	Catalyzes the rearrangement of 1-deoxy-D-xylulose 5- phosphate (DXP) to produce the thiazole phosphate moiety of thiamine. Sulfur is provided by the thiocarboxylate moiety of the carrier protein ThiS. In vitro, sulfur can be provided by H(2)S
COG2023	0	0	0	0	2.84158	0	2.77985	0.202533	tRNA 5'-leader removal
COG2025	319.246	230.553	326.136	257.861	220.653	253.086	235.986	261.309	Electron transfer flavoprotein domain
COG2026	83.1007	187.873	63.6486	111.875	146.554	354.497	445.459	274.526	Psort location Cytoplasmic, score
COG2027	207.175	82.4009	125.3	247.022	143.54	187.45	223.911	201.121	D-alanyl-D-alanine carboxypeptidase
COG2029	0	0	0	0	0	0.11924	1.68494	0.570448	Domain of unknown function (DUF366)
COG2030	51.7613	38.4746	9.61487	91.1824	141.822	66.6848	60.5501	59.1532	MaoC like domain
COG2031	5.79165	68.0533	3.53325	1.9103	7.24735	3.94638	3.34545	4.75096	Short chain fatty acid transporter
COG2032	41.8372	47.7105	47.1847	26.4901	56.7037	43.8208	20.6731	51.7914	Destroys radicals which are normally produced within the cells and which are toxic to biological systems
COG2033	41.3367	46.3695	44.986	12.6199	44.3078	67.5457	36.8385	38.9665	Desulfoferrodoxin, N-terminal domain
COG2035	75.2469	74.9356	121.349	79.2288	110.142	38.5661	40.1936	64.0487	Domain of unknown function (DUF368)
COG2036	0	0	0	1.14863	15.7654	0.432538	0	0	Histone-like transcription factor (CBF/NF-Y) and archaeal histone
COG2037	0	0	0	0	1.34737	0.493868	0	0	Catalyzes the transfer of a formyl group from 5-formyl tetrahydromethanopterin (5-formyl-H(4)MPT) to methanofuran (MFR) so as to produce formylmethanofuran (formyl-MFR) and tetrahydromethanopterin (H(4)MPT)
COG2038	140.469	167.671	132.896	79.8061	107.035	130.203	148.945	122.24	Catalyzes the synthesis of alpha-ribazole-5'-phosphate from nicotinate mononucleotide (NAMN) and 5,6- dimethylbenzimidazole (DMB)
COG2039	41.0694	20.845	41.0133	16.468	38.2512	5.96333	20.2909	24.4265	Pyrrolidone-carboxylate peptidase
COG2040	22.0122	11.1464	27.8027	54.0218	6.69627	7.32159	16.5537	10.4412	homocysteine S-methyltransferase
COG2041	124.623	205.238	123.108	44.8024	120.514	29.2548	27.0307	52.2251	Mo-co oxidoreductase dimerisation domain
COG2042	0	0	0	5.7566	2.79709	2.82877	0.232088	2.70513	rRNA processing
COG2043	29.0524	4.84422	29.594	21.6789	34.6505	24.5637	21.689	25.3941	Psort location Cytoplasmic, score
COG2044	0	0	0	0.689177	0.822165	0.180815	0.206406	0.395106	DsrE/DsrF-like family
COG2045	9.91913	9.25872	10.1863	8.49351	6.31763	2.82353	3.69506	3.0509	2-phosphosulpholactate phosphatase
COG2046	3.28247	60.671	41.2236	1.16711	10.7024	1.61084	0.839364	1.68956	ATP sulfurylase 1, chloroplastic-like
COG2047	8.69441	0	0	2.98943	6.94765	2.05603	1.81898	2.86847	PAC2 family
COG2048	83.9254	140.958	150.264	92.3251	58.1133	34.7043	29.5199	45.4549	Cysteine-rich domain
COG2049	1.79849	13.0467	1.68209	16.5293	31.0317	10.9345	4.53159	7.25841	Psort location Cytoplasmic, score 8.87
COG2050	135.701	208.229	162.436	187.802	175.739	105.106	76.602	98.6331	Acyl-coenzyme A thioesterase
COG2051	0	0	0	0	0	0	0	0	40S ribosomal protein S27
COG2052	29.8967	32.7709	23.7616	20.1692	51.5444	51.6723	24.4702	46.7695	Belongs to the UPF0296 family
COG2054	0	0	0	0	0.729485	0	0	0	Amino acid kinase family
COG2055	21.6285	51.8477	39.1364	24.7545	42.4506	7.36779	7.46621	16.7063	Belongs to the LDH2 MDH2 oxidoreductase family
COG2056	46.5386	76.7151	33.2304	2.32417	4.69743	3.01951	0.195205	2.08152	Na+-H+ antiporter family
COG2057	26.8862	54.0123	52.6436	11.3237	39.6352	15.9826	6.65654	23.127	COG2057 Acyl CoA acetate 3-ketoacid CoA transferase, beta subunit
COG2058	0	0	0	0	0	0	0	0	Belongs to the eukaryotic ribosomal protein P1 P2 family
COG2059	515.941	326.237	509.37	519.001	436.595	477.692	460.806	473.529	Chromate transporter
COG2060	7.12864	7.44579	10.4567	14.2617	29.9581	8.97255	9.38178	14.5521	Part of the high-affinity ATP-driven potassium transport (or Kdp) system, which catalyzes the hydrolysis of ATP coupled with the electrogenic transport of potassium into the cytoplasm. This subunit binds and transports the potassium across the cytoplasmic membrane
COG2061	0.929345	0	0	0.058633	0.041968	0	0	0.252107	Metallo-beta-lactamase superfamily
COG2062	35.6737	78.7849	52.1314	3.56696	24.2125	11.2049	5.75761	4.42039	phosphohistidine phosphatase
COG2063	45.6246	184.232	63.1551	5.967	31.6363	10.2243	3.19874	6.45922	Assembles around the rod to form the L-ring and probably protects the motor basal body from shearing forces during rotation
COG2064	73.6889	90.2372	112.061	41.9467	115.348	30.3548	15.7839	61.0452	type II secretion system protein
COG2065	32.2005	21.8236	71.0688	44.0748	57.3323	60.8659	84.1118	32.1298	Phosphoribosyl transferase domain
COG2066	231.675	77.7854	143.947	181.037	152.617	221.579	263.007	203.312	Glutaminase
COG2067	1368.2	539.806	1030.69	1289.08	716.953	977.752	1122.51	1007.85	long-chain fatty acid transport protein
COG2068	9.85679	25.4854	12.3969	9.673	45.6587	14.8113	9.07783	23.2922	MobA-like NTP transferase domain
COG2069	19.8075	49.2759	13.978	3.76088	5.39419	0.961936	2.00101	8.77206	CO dehydrogenase acetyl-CoA synthase delta subunit
COG2070	226.561	372.201	270.09	218.377	279.695	141.238	92.5414	162.248	2-nitropropane dioxygenase
COG2071	113.26	240.12	179.645	177.513	135.736	87.149	92.7447	109.048	Peptidase C26
COG2072	30.8446	7.66354	69.249	93.9974	180.616	70.8947	34.4355	51.6011	Flavin-binding monooxygenase-like
COG2073	49.1118	127.08	78.4917	62.0286	77.1563	54.4315	45.8156	59.6538	COG2875 Precorrin-4 methylase
COG2074	28.5764	8.41432	23.4964	5.26759	8.08654	6.80807	2.15377	10.4433	phosphotransferase activity, carboxyl group as acceptor
COG2075	0	0	0	0	0	0	0	0	ribosome biogenesis protein RLP24
COG2076	280.411	310.56	213.361	169.186	147.169	216.789	254.416	156.105	Multidrug Resistance protein
COG2077	235.928	142.92	211.332	158.589	62.4277	149.649	175.997	157.496	Thiol-specific peroxidase that catalyzes the reduction of hydrogen peroxide and organic hydroperoxides to water and alcohols, respectively. Plays a role in cell protection against oxidative stress by detoxifying peroxides
COG2078	85.81	66.0373	67.4743	14.7544	57.5454	6.80428	11.3091	43.5279	AMMECR1
COG2079	62.8835	24.7567	12.859	11.7935	44.4925	18.0147	6.77907	11.9475	MmgE/PrpD family
COG2080	43.0376	67.9844	41.397	33.085	122.227	22.337	14.6634	40.5044	Carbon monoxide dehydrogenase subunit G (CoxG)
COG2081	182.921	322.637	230.823	172.975	281.703	222.558	122.917	205.415	Flavoprotein family
COG2082	57.4331	107.221	40.6639	47.4779	59.3639	42.8903	39.9882	56.3558	Psort location Cytoplasmic, score 8.87
COG2084	32.2979	38.9862	32.5998	46.481	153.806	69.697	57.3266	50.5716	Ketose-bisphosphate aldolase class-II family protein
COG2085	10.5212	0	0	3.89445	11.7555	2.76678	3.57843	2.96127	NADP oxidoreductase coenzyme F420-dependent
COG2086	296.485	249.815	283.944	274.062	223.14	226.114	244.797	262.651	Electron transfer flavoprotein subunit beta
COG2087	117.58	94.0095	123.419	65.1867	116.596	118.943	128.049	105.313	Cobinamide kinase / cobinamide phosphate guanyltransferase
COG2088	141.994	217.431	132.246	59.3822	117.633	127.902	47.7052	140.389	SpoVG
COG2089	290.818	300.382	304.592	208.694	255.495	186.405	217.455	257.2	SAF
COG2091	180.36	202.167	199.984	262.993	204.155	226.725	215.145	204.267	4'-phosphopantetheinyl transferase
COG2092	0	0	0	0	0	0	0	0	Belongs to the EF-1-beta EF-1-delta family
COG2094	33.8888	44.0012	39.5593	19.0348	54.4423	50.1548	33.1939	27.4128	Belongs to the DNA glycosylase MPG family
COG2095	98.8344	133.233	197.439	77.3156	66.8016	135.867	141.706	83.1823	MarC family integral membrane protein
COG2096	217.382	103.546	191.122	267.936	163.931	297.674	322.865	225.099	Cobalamin adenosyltransferase
COG2097	0	0	0	0	0	0	0	0	60S ribosomal Protein
COG2099	68.0155	96.4023	74.144	51.1402	73.2632	55.7181	49.5956	70.6786	reductase
COG2100	6.9897	18.7117	5.98572	21.769	15.529	8.35652	3.96003	15.8464	phosphatase activity
COG2102	14.5666	11.7151	13.627	41.8033	26.6016	6.28564	3.99522	5.76342	Diphthamide synthase
COG2103	116.72	55.1512	103.965	77.9765	66.1173	44.1537	46.7691	51.2183	Specifically catalyzes the cleavage of the D-lactyl ether substituent of MurNAc 6-phosphate, producing GlcNAc 6- phosphate and D-lactate
COG2104	57.6693	57.218	42.4737	42.9396	46.156	80.6825	77.3533	55.3953	TIGRFAM thiamine biosynthesis protein ThiS
COG2105	155.214	296.696	200.796	127.57	143.175	127.199	78.2531	149.469	gamma-glutamylcyclotransferase At3g02910
COG2107	62.376	178.284	73.6534	27.9614	18.3787	23.8917	13.7671	7.15362	Catalyzes the conversion of cyclic dehypoxanthine futalosine (cyclic DHFL) into 1,4-dihydroxy-6-naphthoate, a step in the biosynthesis of menaquinone (MK, vitamin K2)
COG2108	3.39105	75.5242	0.930274	1.89774	6.83068	2.60369	1.84644	2.14092	4Fe-4S single cluster domain
COG2109	61.7827	101.705	69.0414	38.4522	53.4268	16.4237	8.63004	29.0642	Psort location Cytoplasmic, score
COG2110	178.246	95.3285	169.569	181.851	247.062	237.568	221.315	226.682	Macro domain
COG2111	35.7409	72.415	82.9874	27.0234	59.7153	16.1945	6.08167	35.4956	subunit B of antiporter complex involved in resistance to high concentrations of Na , K , Li and or alkali
COG2112	3.29057	0	0	0.207604	4.10087	0.562741	0.315007	0.781521	serine threonine protein kinase
COG2113	8.89948	9.09347	0	37.5749	8.31568	11.7355	14.2027	5.81205	ABC-type glycine betaine transport system
COG2114	63.0622	102.857	60.3627	114.727	328.073	113.773	81.9775	124.381	guanylate cyclase activity
COG2115	114.14	43.8376	118.965	155.731	86.0838	127.37	147.941	137.796	Xylose isomerase
COG2116	168.528	81.5286	109.194	221.27	185.058	195.478	215.727	174.913	Tubulin-folding cofactor
COG2117	5.49786	0	0	14.1339	24.9341	2.82068	2.40258	1.26338	_
COG2119	17.6653	9.91868	7.65779	9.37343	16.6467	5.98347	8.79615	20.9286	GDT1-like protein 2
COG2120	216.769	123.129	173.519	271.386	146.858	144.819	136.327	143.387	GlcNAc-PI de-N-acetylase
COG2121	52.849	127.685	67.1082	3.53389	52.9853	54.1043	52.894	21.6271	Domain of unknown function (DUF374)
COG2122	19.4148	12.7619	26.826	20.0317	19.5675	2.7667	3.35884	4.21866	Flavin transferase that catalyzes the transfer of the FMN moiety of FAD and its covalent binding to the hydroxyl group of a threonine residue in a target flavoprotein
COG2123	0	0	0	2.24212	0	0	0	0	3' exoribonuclease family, domain 1
COG2124	1.04771	63.7823	44.8923	98.5799	202.516	85.2559	56.5023	62.3394	Belongs to the cytochrome P450 family
COG2125	0	0	0	0	0	0	0	0	Belongs to the eukaryotic ribosomal protein eS6 family
COG2126	10.5054	9.85015	4.95725	27.3524	2.32707	8.35477	8.31309	6.58615	Ion transport protein
COG2127	32.0121	50.9315	56.0072	30.4415	58.0012	25.9298	20.8493	32.1986	ATP-dependent Clp protease adapter protein
COG2128	17.9509	152.464	62.6273	36.909	73.546	35.0275	17.8276	15.67	Antioxidant protein with alkyl hydroperoxidase activity. Required for the reduction of the AhpC active site cysteine residues and for the regeneration of the AhpC enzyme activity
COG2129	64.1734	121.091	101.764	120.924	131.432	76.6994	91.432	145.682	Ser Thr phosphatase family protein
COG2130	0	0	0	7.18849	20.7902	5.81892	1.86363	3.95121	2-alkenal reductase (NADP( )-dependent)-like
COG2131	224.133	203.283	310.972	324.141	255.09	328.06	291.402	287.055	Cytidine and deoxycytidylate deaminase zinc-binding region
COG2132	0	0.934159	3.08617	31.8351	59.8071	13.1094	7.55562	12.1213	Belongs to the multicopper oxidase family
COG2133	69.373	44.4976	67.1657	103.878	92.9057	29.2508	41.68	54.6855	HIPL1 protein-like
COG2134	0	0	0	6.54842	2.58044	0.091533	0.104488	1.80011	CDP-diacylglycerol pyrophosphatase
COG2135	40.9417	44.611	64.9272	37.728	84.9429	23.4336	19.6084	36.3496	Embryonic stem cell-specific 5-hydroxymethylcytosine-binding
COG2136	0	0	0	1.17477	0	0	0	0	rRNA primary transcript binding
COG2137	312.395	232.32	301.733	344.996	285.007	321.9	287.716	296.584	Modulates RecA activity
COG2138	26.3393	46.5545	9.81735	19.3107	46.7746	121.997	93.5887	48.4969	FMN_bind
COG2139	0	0	0	0	0	0	0	0	60S ribosomal protein
COG2140	11.5992	11.5936	29.5148	5.24795	66.3376	9.91729	16.6377	23.1944	Glucose-6-phosphate isomerase (GPI)
COG2141	136.15	133.34	75.3068	152.712	260.778	130.959	73.5844	91.3051	COG2141 Coenzyme F420-dependent N5,N10-methylene tetrahydromethanopterin reductase and related flavin-dependent oxidoreductases
COG2142	0	58.4671	0	2.19871	9.24088	3.43323	0.962605	1.43393	succinate dehydrogenase
COG2143	77.094	121.064	85.4618	6.58146	30.8735	64.8464	61.3233	25.3253	COG2143 Thioredoxin-related protein
COG2144	0	0	0	0	0	0	0	0	_
COG2145	33.5719	45.474	35.2624	24.2102	65.0538	60.2789	59.5832	35.9434	Thiamine monophosphate synthase
COG2146	106.951	106.177	127.609	163.719	137.086	98.1323	135.578	128.377	Rieske-like [2Fe-2S] domain
COG2147	0	0	0	1.11216	0	0	0	0	Belongs to the eukaryotic ribosomal protein eL19 family
COG2148	850.647	648.525	785.261	772.623	824.809	607.148	626.641	759.848	Bacterial sugar transferase
COG2149	0	0	0	10.6005	5.70357	0.554576	0	0	Membrane
COG2150	0	0	0	0	0.244644	0	0	0	D-isomer specific 2-hydroxyacid dehydrogenase
COG2151	208.75	107.405	185.198	241.199	156.472	196.429	236.617	169.191	Iron-sulfur cluster assembly protein
COG2152	220.237	180.503	259.327	457.632	251.598	252.862	228.935	286.812	beta-1,4-mannooligosaccharide phosphorylase
COG2153	35.1752	89.831	115.591	80.9151	45.8367	111.037	118.998	61.246	Acetyltransferase GNAT family
COG2154	4.16835	6.13947	8.81522	0.954865	11.0472	2.5789	1.79183	1.67867	TIR domain
COG2155	5.96519	19.0192	22.7722	10.9757	41.7323	37.8406	16.2429	42.2037	Domain of unknown function (DUF378)
COG2156	4.46459	0	4.14182	10.6785	12.8454	3.73147	9.94428	10.3249	Part of the high-affinity ATP-driven potassium transport (or Kdp) system, which catalyzes the hydrolysis of ATP coupled with the electrogenic transport of potassium into the cytoplasm. This subunit acts as a catalytic chaperone that increases the ATP- binding affinity of the ATP-hydrolyzing subunit KdpB by the formation of a transient KdpB KdpC ATP ternary complex
COG2157	0	0	0	0	0	0	0	0	60S ribosomal protein
COG2158	16.0564	26.0149	0	8.9073	6.40896	0.73966	2.59886	8.23289	Cysteine-rich small domain
COG2159	107.373	182.498	181.89	127.673	364.274	89.8411	72.8507	156.686	Amidohydrolase
COG2160	139.605	97.1985	127.955	125.472	99.4312	109.923	90.2925	133.17	Catalyzes the conversion of L-arabinose to L-ribulose
COG2161	96.5118	176.543	143.334	43.0922	143.618	56.6022	55.782	101.377	Antitoxin component of a toxin-antitoxin (TA) module
COG2162	0.867631	0	0.483699	7.17168	19.5418	5.49219	1.58666	5.76254	N-acetyltransferase
COG2163	35.9817	57.6179	53.0837	13.4884	65.4552	52.3867	15.09	46.1224	60S ribosomal protein
COG2164	0	8.31943	0	1.01545	1.59905	0.319702	0.547424	0.174648	Protein of unknown function (DUF3830)
COG2165	79.1034	270.068	169.296	30.6072	43.5527	40.7613	13.847	24.1294	general secretion pathway protein
COG2166	157.112	93.3575	178.374	202.592	149.819	195.257	219.819	167.107	Fe-S metabolism
COG2168	0	0	0	3.50332	0	0	0	0	Part of a sulfur-relay system required for 2-thiolation of 5-methylaminomethyl-2-thiouridine (mnm(5)s(2)U) at tRNA wobble positions
COG2169	113.973	123.734	159.551	130.081	211.604	84.5805	93.5579	132.998	AraC-like ligand binding domain
COG2170	0	0	2.396	7.5876	7.18475	2.10564	1.08893	1.80557	ATP-dependent carboxylate-amine ligase which exhibits weak glutamate--cysteine ligase activity
COG2171	99.1339	154.382	147.183	131.789	83.3196	49.7818	53.6787	44.2062	Catalyzes the conversion of the cyclic tetrahydrodipicolinate (THDP) into the acyclic N-succinyl-L-2- amino-6-oxopimelate using succinyl-CoA
COG2172	122.052	205.241	159.86	83.8199	192.977	292.863	245.336	244.834	Binds to sigma F and blocks its ability to form an RNA polymerase holoenzyme (E-sigma F). Phosphorylates SpoIIAA on a serine residue. This phosphorylation may enable SpoIIAA to act as an anti-anti-sigma factor that counteracts SpoIIAB and thus releases sigma F from inhibition
COG2173	58.9195	100.855	51.5337	113.875	68.1041	154.52	142.075	93.1928	Catalyzes hydrolysis of the D-alanyl-D-alanine dipeptide
COG2174	0	0	0	0	0	0	0	0	60S ribosomal protein
COG2175	0	0	1.68209	17.582	15.3279	4.74616	3.16871	4.03254	dioxygenase
COG2176	314.665	451.671	365.696	218.439	388.865	373.562	252.179	387.915	DNA polymerase III, alpha subunit, gram-positive type K03763
COG2177	411.127	394.426	377.84	386.953	313.535	363.448	354.942	344.29	Part of the ABC transporter FtsEX involved in asymmetric cellular division facilitating the initiation of sporulation
COG2178	0	0	0	0	0	0	0	0	A2A adenosine receptor binding
COG2179	110.907	57.5151	112.968	72.9799	96.68	94.7216	58.601	80.9205	Mitochondrial PGP phosphatase
COG2180	0	0	1.99088	9.62844	9.76251	4.62777	4.67581	4.19936	Nitrate reductase
COG2181	4.5565	18.4944	40.0711	10.6477	40.0111	3.88839	6.09172	8.41685	Nitrate reductase gamma subunit
COG2182	200.338	263.211	297.095	161.98	195.141	50.0779	40.4218	128.487	Bacterial extracellular solute-binding protein
COG2183	389.383	271.469	319.565	374.444	315.702	270.203	271.179	343.326	Transcription elongation factor that enhances transcription elongation by RNA polymerase II (RNAPII)
COG2184	325.811	193.678	218.932	378.555	275.11	236.664	226.156	335.783	Fic/DOC family
COG2185	231.631	197.643	272.665	339.824	231.123	341.366	370.024	276.391	B12 binding domain
COG2186	94.3866	76.5297	102.438	99.1381	210.166	138.794	121.241	138.461	FCD
COG2187	0.862577	26.7514	9.20249	0.339771	7.15183	1.8043	1.20067	0.686552	Zeta toxin
COG2188	189.344	173.455	339.61	430.32	282.02	109.868	199.271	135.017	DNA-binding transcription factor activity
COG2189	487.522	560.256	453.768	504.031	526.168	465.465	525.278	509.409	DNA methylase
COG2190	213.116	252.023	365.262	338.04	254.397	164.481	202.063	228.853	Transporter
COG2191	17.5565	60.4279	57.7866	32.5007	33.2609	11.8186	16.7246	10.5729	PFAM Formylmethanofuran dehydrogenase, subunit E region
COG2192	141.539	9.17639	4.51176	8.05039	27.1056	33.6822	32.4092	18.6842	Carbamoyltransferase C-terminus
COG2193	21.8929	3.43737	31.7464	28.8819	25.1496	17.5524	8.97385	15.6392	Iron-storage protein, whose ferroxidase center binds Fe(2 ) ions, oxidizes them by dioxygen to Fe(3 ), and participates in the subsequent Fe(3 ) oxide mineral core formation within the central cavity of the protein complex
COG2194	404.804	479.937	352.401	221.472	150.85	344.688	373.457	248.274	Sulfatase
COG2195	784.035	588.975	750.562	917.934	624.697	719.8	796.092	741.801	Catalyzes the hydrolysis of Xaa-His dipeptides
COG2197	1072.4	708.948	902.919	1233.35	995.275	1249.46	1352.6	1232.51	Sporulation initiation factor Spo0A C terminal
COG2198	157.767	374.022	246.42	134.555	203.706	126.329	62.2899	136.566	Histidine Phosphotransfer domain
COG2199	862.091	973.149	961.314	533.597	843.615	472.41	311.189	606.936	diguanylate cyclase
COG2200	162.786	97.7496	142.594	103.331	159.798	38.7747	18.1674	73.8705	EAL domain
COG2201	192.204	363.666	206.824	96.3101	247.823	90.0383	42.0633	147.326	protein-glutamate methylesterase activity
COG2202	123.5	262.812	211.447	64.8349	233.734	106.222	88.9938	118.084	Adagio protein
COG2203	169.711	270.7	248.96	84.7774	217.583	75.1541	38.7215	129.131	PhoQ Sensor
COG2204	1539.95	1267.13	1466.84	2012.5	1329.98	1483.79	1757.09	1546.72	phosphorelay signal transduction system
COG2205	3887.45	5205.58	4688.47	3667.93	4026.1	2986.51	2634.52	4083.4	PhoQ Sensor
COG2206	411.921	493.26	427.381	316.833	364.846	368.424	350.172	386.912	Metal dependent phosphohydrolases with conserved 'HD' motif.
COG2207	3353.29	3783.43	3411.68	3599.93	4296.45	2596.89	2425.33	3878.07	AraC-like ligand binding domain
COG2208	198.985	388.304	220.569	106.478	335.095	370.519	296.123	284.823	Sigma factor PP2C-like phosphatases
COG2209	136.943	79.7771	180.462	174.314	75.667	139.157	170.981	144.255	NQR complex catalyzes the reduction of ubiquinone-1 to ubiquinol by two successive reactions, coupled with the transport of Na( ) ions from the cytoplasm to the periplasm. NqrA to NqrE are probably involved in the second step, the conversion of ubisemiquinone to ubiquinol
COG2210	40.2613	11.217	13.8869	64.891	11.8026	44.8764	33.7431	49.553	Belongs to the sulfur carrier protein TusA family
COG2211	738.137	645.266	718.859	967.002	765.124	929.791	711.185	941.506	Major facilitator superfamily
COG2212	17.0447	41.1364	36.2678	15.6431	33.1723	9.74528	3.61402	18.6562	Multiple resistance and pH regulation protein F (MrpF / PhaF)
COG2213	38.8888	38.6298	33.653	57.349	57.3334	10.3313	23.169	33.7976	PTS system, Lactose/Cellobiose specific IIB subunit
COG2214	163.87	261.712	105.956	83.6173	107.311	143.075	157.915	135.363	Mitochondrial
COG2215	0	0	0.550951	13.2999	9.18563	2.36015	0.433315	0.128885	Belongs to the NiCoT transporter (TC 2.A.52) family
COG2216	8.75484	0.838016	22.512	13.8114	30.5278	11.776	8.42818	13.7106	Part of the high-affinity ATP-driven potassium transport (or Kdp) system, which catalyzes the hydrolysis of ATP coupled with the electrogenic transport of potassium into the cytoplasm. This subunit is responsible for energy coupling to the transport system
COG2217	914.31	1271.9	1027.36	639.831	938.072	894.493	740.778	691.526	copper resistance-associated P-type ATPase
COG2218	4.7035	0	13.5543	2.69815	34.7067	11.2098	5.57523	7.78487	COG3209 Rhs family protein
COG2220	296.698	317.32	238.463	308.582	321.177	209.961	197.221	270.678	Metallo-hydrolase oxidoreductase superfamily protein
COG2221	181.576	420.558	365.739	131.171	331.019	190.33	97.8497	208.249	4Fe-4S dicluster domain
COG2222	35.4604	69.605	66.871	74.3975	74.1624	16.282	33.6164	33.9766	Psort location Cytoplasmic, score
COG2223	220.596	154.422	247.915	247.617	272.811	202.719	269.765	233.305	High affinity nitrate transporter
COG2224	0.549786	0	0	12.8534	17.4954	8.75127	5.60412	6.99033	Isocitrate lyase
COG2225	0	3.46503	0	12.2105	21.8137	5.45242	0.809771	2.58706	Malate synthase
COG2226	1126.83	1413.14	1141.27	1068.59	1220.37	892.176	891.426	971.052	methyltransferase At2g41040, chloroplastic-like
COG2227	507.875	400.392	317.027	266.447	293.769	213.43	133.279	226.789	IX methyltransferase
COG2229	0	29.6969	6.34333	4.25433	13.3068	5.41674	2.81318	10.5891	Signal recognition particle receptor subunit
COG2230	42.1912	91.6673	54.4461	76.9843	83.5113	35.553	28.7937	23.5131	Cyclopropane-fatty-acyl-phospholipid synthase
COG2231	43.1924	117.064	47.4855	1.19768	4.39892	6.35088	1.32197	2.8435	endonuclease III
COG2232	103.998	63.9132	56.6747	120.95	100.497	56.1838	64.7562	92.5501	ATP-grasp domain
COG2233	189.177	142.159	148.07	149.062	238.189	146.51	123.098	140.133	Permease family
COG2234	361.731	200.171	267.969	439.249	408.91	479.212	545.447	381.058	Glutamate carboxypeptidase 2
COG2235	65.4501	48.8935	93.0936	58.2153	66.1506	23.4273	31.729	31.7567	arginine dihydrolase
COG2236	6.21296	33.7671	44.3128	9.93641	24.6514	6.02128	2.93894	3.58659	Acts on guanine, xanthine and to a lesser extent hypoxanthine
COG2238	0	0	0	0	0	0	0	0	40s ribosomal protein
COG2239	295.471	201.577	295.223	294.166	270.86	307.9	273.999	294.848	Acts as a magnesium transporter
COG2240	136.429	162.43	146.231	156.158	141.629	122.793	71.529	107.822	Phosphomethylpyrimidine kinase
COG2241	65.7411	122.855	86.2717	56.7219	89.8751	54.5945	49.8267	61.817	Precorrin-6Y C5,15-methyltransferase (Decarboxylating), CbiT subunit
COG2242	146.943	288.169	209.242	102.261	204.829	88.0448	73.7569	128.692	Methyltransferase FkbM domain
COG2243	17.773	99.1937	19.2813	17.4966	40.4281	9.87087	5.10164	19.9997	Precorrin-2 C(20)-methyltransferase
COG2244	1767.62	1169.76	1499.48	2022.09	1800.12	1883.75	1875.16	2011.78	Polysaccharide biosynthesis protein
COG2246	388.551	223.085	402.543	410.193	345.029	336.929	301.996	352.804	Psort location CytoplasmicMembrane, score 9.46
COG2247	248.231	454.429	299.116	138.523	376.986	224.429	129.862	210.111	cell wall binding repeat
COG2248	15.2414	17.0565	35.1534	33.8987	21.8676	7.25661	9.06121	12.4851	Putative, 10TM heavy-metal exporter
COG2249	69.0889	86.3097	80.2339	68.6223	43.247	59.5161	49.5906	46.3729	NADPH-dependent FMN reductase
COG2250	19.7908	50.4463	70.2442	60.3329	42.5067	74.4519	34.9946	44.5089	HEPN domain
COG2251	0	0	0.606046	4.68086	17.1845	6.68817	2.49915	3.99037	_
COG2252	113.706	286.231	197.372	208.044	172.955	118.267	130.744	107.258	Adenine guanine permease
COG2253	298.154	199.996	338.635	284.794	376.133	461.036	489.437	526.718	Nucleotidyl transferase AbiEii toxin, Type IV TA system
COG2254	1.00504	0	4.59231	1.17082	16.09	1.38593	1.48127	3.02595	Probable RNA and SrmB- binding site of polymerase A
COG2255	432.535	380.015	422.73	449.694	410.359	467.304	472.406	430.741	The RuvA-RuvB complex in the presence of ATP renatures cruciform structure in supercoiled DNA with palindromic sequence, indicating that it may promote strand exchange reactions in homologous recombination. RuvAB is a helicase that mediates the Holliday junction migration by localized denaturation and reannealing
COG2256	499.339	459.506	513.379	501.36	483.143	579.268	546.127	490.959	ATPase, AAA family
COG2257	72.5034	108.234	75.3825	14.0882	49.0372	14.0836	7.38533	33.5367	FlhB HrpN YscU SpaS Family
COG2258	16.333	177.803	77.8613	14.5574	63.9927	6.10058	5.53616	17.3823	Psort location Cytoplasmic, score 8.87
COG2259	326.836	176.03	322.087	411.952	275.048	381.363	436.749	357.087	DoxX
COG2261	18.1973	14.001	40.1158	78.2274	20.5322	24.794	41.2802	31.9785	Transglycosylase associated protein
COG2262	357.276	352.031	361.697	403.723	350.997	380.32	381.215	346.603	GTP-binding protein
COG2263	29.1334	60.066	43.6522	26.5361	64.8378	12.841	8.31511	38.9964	Methyltransferase domain
COG2264	324.044	397.671	382.308	338.144	304.938	365.53	325.429	311.46	Ribosomal protein L11 methyltransferase
COG2265	681.861	675.26	722.218	732.669	691.419	688.706	651.246	705.739	Belongs to the class I-like SAM-binding methyltransferase superfamily. RNA M5U methyltransferase family
COG2267	685.587	476.468	617.664	719.599	810.485	694.647	606.766	668.145	Alpha/beta hydrolase family
COG2268	149.591	118.594	159.348	109.473	134.678	143.845	130.848	112.394	Flotillin-like protein
COG2269	0	0	0	7.79117	2.49346	2.12353	0.729899	0.174648	With EpmB is involved in the beta-lysylation step of the post-translational modification of translation elongation factor P (EF-P). Catalyzes the ATP-dependent activation of (R)-beta-lysine produced by EpmB, forming a lysyl-adenylate, from which the beta- lysyl moiety is then transferred to the epsilon-amino group of a conserved specific lysine residue in EF-P
COG2270	59.5292	74.2102	60.0928	78.9583	162.917	41.792	53.9635	96.2893	Transmembrane secretion effector
COG2271	550.885	491.103	631.251	963.228	729.215	518.776	532.772	568.237	Major Facilitator Superfamily
COG2272	168.613	167.213	164.979	170.157	228.472	104.547	75.5148	138.026	Carboxylesterase family
COG2273	502.523	386.116	422.775	595.685	421.274	619.029	665.65	548.09	Catalyzes xyloglucan endohydrolysis (XEH) and or endotransglycosylation (XET). Cleaves and religates xyloglucan polymers, an essential constituent of the primary cell wall, and thereby participates in cell wall construction of growing tissues
COG2274	488.825	262.817	343.248	679.553	502.95	722.617	897.992	752.581	abc transporter atp-binding
COG2301	78.9241	101.129	26.9077	86.1503	142.098	56.8157	38.2492	90.2456	HpcH/HpaI aldolase/citrate lyase family
COG2302	85.4395	118.946	115.239	72.1632	88.8704	131.242	67.5767	94.4731	S4 domain protein
COG2303	0	4.48469	2.41439	31.9506	90.763	24.2208	16.113	18.3571	Long-chain fatty alcohol oxidase involved in the omega- oxidation pathway of lipid degradation
COG2304	1011.03	611.869	1041.69	1025.92	1058.21	1151.94	1134.59	1031.04	TROVE domain
COG2306	36.7827	18.2845	29.5682	25.228	34.0335	11.4597	13.7451	33.6694	Protein of unknown function (DUF402)
COG2307	6.01593	7.76911	10.0499	18.9028	47.9417	30.4982	5.69982	16.5327	A predicted alpha-helical domain with a conserved ER motif.
COG2308	30.0588	32.3353	26.7182	25.5784	80.6814	44.4758	13.4968	37.9167	Circularly permuted ATP-grasp type 2
COG2309	106.692	221.669	133.226	93.9003	214.195	143.811	132.742	129.171	Psort location Cytoplasmic, score 8.87
COG2310	203.686	145.785	94.2954	433.205	460.089	165.137	206.769	288.44	Stress protein
COG2311	96.8752	61.8743	77.5349	105.68	70.1702	141.862	148.074	98.3976	Psort location CytoplasmicMembrane, score 10.00
COG2312	11.1188	19.335	4.48	16.4034	6.54538	4.97973	3.9557	10.7606	Erythromycin esterase
[truncated: 2,386 more rows]

## Sheet: KEGG
	DKD				Ctrl
Entry ID	72	228	252	60	324	360	372	384
K00002	0	0	0	0	0	0	0	0
K00003	159.762	238.155	164.617	168.878	241.074	228.689	176.541	156.182
K00004	0	0	0	0.727959	2.90656	1.97717	0.493851	1.04244
K00005	7.71356	0	7.19885	16.6623	15.355	2.40141	6.25354	2.99768
K00007	0	0	0	3.74916	0	0	0	0
K00008	9.5302	19.9483	12.5518	6.05768	23.143	8.27641	4.25211	13.91
K00009	10.1018	32.4574	7.77148	56.0853	14.1509	8.35809	16.978	6.91772
K00010	17.3895	20.9763	16.3733	19.3641	33.0214	24.0449	1.64122	16.1067
K00012	355.789	276.691	333.971	475.969	395.365	392.606	424.325	425.699
K00013	174.226	204.209	155.552	110.443	167.68	277.18	229.852	182.659
K00014	306.316	251.866	282.851	228.891	232.751	312.805	266.139	256.014
K00015	19.7032	1.78829	19.0513	13.1225	8.29123	2.59323	4.59057	3.33248
K00016	99.5728	60.599	92.115	90.377	93.483	132.244	88.5669	100.619
K00018	185.617	214.541	132.084	166.963	104.78	124.586	90.9809	147.194
K00019	0	0	0	3.61072	5.94277	1.66837	0.287242	1.01681
K00020	3.77793	13.7586	15.9941	11.035	67.9023	7.27493	3.19297	9.86436
K00021	0	0	0	0	0	0	0	0
K00023	0	0	0	0.463249	6.53448	2.58772	0.696562	0.472577
K00024	146.046	185.971	247.618	192.188	138.097	158.594	191.514	153.409
K00025	0	0	0	0	0	0	0	0
K00026	0	0	0	6.26792	0	0	0	0
K00027	299.966	253.954	257.823	249.723	229.099	283.678	235.441	241.723
K00028	0	0	0	0	0	0	0	0
K00029	1.85869	0	0	6.22819	7.9811	6.43762	7.0038	3.23144
K00030	14.5866	0	11.7015	1.14939	27.0722	3.34797	3.73871	8.22787
K00031	88.7635	176.722	73.6235	111.721	160.711	146.819	113.298	121.035
K00033	67.6005	20.2915	76.4437	81.2307	37.0786	19.7487	36.9516	24.0361
K00035	0	0	0	0.72444	2.92046	1.92778	0.162461	0.23324
K00036	26.4305	7.0251	52.5979	77.9683	22.9218	19.4915	30.0731	16.7923
K00038	2.64421	0	3.27073	5.30536	2.50813	1.26069	4.48753	2.02766
K00039	0	0	0	4.27295	1.48599	0.272339	0	0.198366
K00040	0	0	0	4.25508	0	0	0	0
K00041	77.3332	46.0195	85.6064	84.9966	85.5304	60.149	68.9879	91.0918
K00042	6.76617	3.87865	2.04928	8.7203	13.7943	5.5608	2.53007	6.58732
K00043	0	3.05341	0	0.074539	1.92072	0.704024	0.066972	0.192299
K00045	0	0	0	0.186429	1.55683	0.684772	0.223339	0.05344
K00048	54.8357	38.3106	32.2935	31.3192	69.2784	45.0628	65.2363	47.6305
K00051	0	0	0	0	0	0	0	0
K00052	158.309	225.635	170.128	130.737	180.81	276.223	239.6	206.724
K00053	207.896	345.97	259.87	160.26	200.896	276.135	262.176	222.672
K00054	12.2427	5.4284	19.9136	37.2968	3.14886	6.45121	17.0669	5.16605
K00055	0	0	0	4.13757	2.1791	0.791877	1.22679	0.741583
K00057	394.938	324.591	347.6	349.674	310.946	333.617	401.93	315.202
K00058	110.141	159.095	125.861	30.6661	159.449	179.718	128.518	95.6833
K00059	426.982	447.929	407.138	475.964	537.857	497.433	421.081	476.884
K00060	21.2337	21.1048	12.9082	10.0356	37.5421	62.3798	59.1983	24.4406
K00064	0	0	0	0	3.34071	0.332854	0	0
K00065	2.64421	2.27794	0	12.7896	31.1973	3.57456	6.33896	5.66481
K00066	3.87971	0	0	2.7537	0.832218	2.74539	0.439852	1.52607
K00067	315.066	189.914	291.481	413.533	325.284	321.767	360.044	333.905
K00068	7.09122	6.36074	2.96456	6.76676	2.69912	0.630098	0	0.828728
K00073	0	0	0	0.109908	0	0	0	0.535588
K00074	42.8617	44.2003	70.4461	21.2549	56.5753	57.0704	29.7883	45.0022
K00075	324.203	273.388	256.74	356.123	338.24	342.64	297.087	320.325
K00076	80.0224	93.7875	80.6068	22.8098	20.6903	67.1449	92.0715	62.4002
K00077	83.6787	94.7736	84.2225	69.8242	87.4272	147.78	169.095	123.276
K00078	52.2424	38.831	39.9557	59.1427	32.4054	18.2142	16.7964	39.0148
K00083	0	0	0	0	0	0	0	0
K00086	4.43485	0	1.58099	10.6326	2.28415	0.546026	1.86991	2.38628
K00087	5.199	4.9318	2.7737	0.711758	21.1817	0.741666	2.23841	2.90856
K00088	411.383	375.2	352.698	392.751	370.925	431.611	406.233	363.706
K00090	0	0	0	6.48763	0	0	0	0
K00094	0	0	0	7.48985	0	0	0	0
K00096	25.4115	43.5775	46.9491	27.3401	35.2295	20.8037	17.7245	35.7436
K00097	189.267	104.85	172.84	209.327	97.6326	195.042	232.286	171.359
K00099	386.388	350.039	376.87	327.876	335.514	392.139	350.118	316.92
K00100	4.55924	0	0	2.00702	2.36739	8.25788	4.65011	3.70665
K00101	0	0	0.538004	9.04918	6.76514	1.98436	0.514657	0.056843
K00102	0	0	0.556907	0.454484	3.90373	0.39197	0.272233	0.428254
K00104	76.441	145.038	57.0402	5.25026	53.0093	80.5575	75.9669	33.4333
K00105	0	0	0	0.21313	0	0	0	0
K00108	0	0	1.04069	11.4715	28.2458	7.00628	3.42104	3.57257
K00111	130.392	174.045	131.435	215.578	229.042	188.9	132.136	172.466
K00112	38.9703	47.5966	70.0008	132.461	108.835	51.0078	65.1685	83.3402
K00113	41.3929	59.6099	76.0569	132.488	109.71	55.9057	64.7363	87.1327
K00116	43.6112	90.3551	60.2192	7.31319	10.9527	12.0048	4.79994	4.81104
K00117	0	0	0	6.92751	0	0	0	0
K00121	0	0	0	4.36106	3.95093	1.07092	0.272233	0.260556
K00122	0	0	0	0	0	0	0	0
K00123	0.679246	0	0.31507	0.899935	2.05516	0.910711	0.192519	0.700195
K00124	59.3986	90.2448	42.4935	10.0145	24.5167	21.3339	8.91795	8.03462
K00126	0	0	0	0.712386	1.25302	0.858813	0.340291	0
K00127	97.377	234.984	69.6019	9.53066	38.8773	28.0399	8.30061	14.3643
K00128	0	0	0	0.900693	4.6366	1.22611	0.763076	0.160805
K00130	0	0	0	3.93856	0	0	0	0
K00131	0	0	0	0.117512	0	0	0	0
K00133	340.574	301.241	351.361	378.573	345.116	385.237	366.235	318.772
K00134	482.828	565.052	438.513	386.24	414.964	453.26	424.023	425.918
K00135	0	1.15038	0	12.0269	6.85369	1.53385	0.808014	1.39569
K00137	0	0	0	4.12155	0	0	0	0
K00138	0	1.13447	0	4.76672	4.90817	1.50623	0.776347	0.607299
K00140	6.13369	8.98694	9.28735	11.7322	44.5288	21.0738	1.61796	15.1874
K00145	179.941	304.232	199.171	172.92	181.823	276.933	263.513	209.784
K00146	0	0	0	3.19502	0	0	0	0
K00147	59.5005	156.532	82.5834	76.3551	135.754	212.436	128.451	104.824
K00150	9.49203	0	3.52232	0.159695	3.77212	0.125695	0.071742	1.02998
K00151	0	1.13671	0	7.84112	1.66843	0.21841	0.199457	0.381805
K00156	1.15484	0	0	3.56349	20.7802	59.2155	67.3834	18.9633
K00158	11.0504	0.951975	26.654	6.13132	1.56251	0.292662	9.21275	1.99252
K00161	0	3.37671	1.81814	0.569523	6.94122	1.89087	0.292434	0.629387
K00162	0	0	0	1.73232	11.3524	3.82373	2.3043	1.66997
K00163	0	0	1.205	13.8842	18.5264	6.15526	3.88963	4.27368
K00164	0	0	0	4.16029	3.18862	2.13628	1.35185	1.19239
K00166	0	0	0	0	0	0	0	0
K00167	0	0	0	0.165838	2.19601	0.261058	0	0
K00169	87.566	133.845	81.1456	8.98778	36.9707	37.8639	29.4657	27.5444
K00170	61.3806	117.527	56.9863	10.4116	25.0575	28.9687	20.6811	26.4561
K00171	49.0696	82.1509	63.1953	5.8593	15.138	18.9274	12.1353	18.3377
K00172	56.7282	84.7434	54.8443	9.7445	32.123	37.8685	20.855	31.8462
K00174	538.876	371.835	493.012	608.062	397.761	428.82	523.583	453.584
K00175	463.074	295.05	394.661	537.516	362.709	399.213	464.952	416.449
K00176	130.816	103.814	119.641	101.607	93.0358	74.1872	97.7025	91.4482
K00177	221.67	227.888	264.649	266.981	216.262	165.694	216.161	181.346
K00184	10.0367	4.55631	13.3168	1.74104	46.0658	78.3866	82.8248	25.1069
K00185	6.77937	15.6072	21.9788	2.08829	34.5841	46.5305	50.5246	18.9775
K00194	14.1394	35.3939	13.978	0.37093	5.06532	0.439354	0.140679	4.63732
K00196	0	0	1.38292	0	11.017	0.422154	0	0.57278
K00197	15.4802	11.2514	22.7216	3.98841	7.0487	0.726488	0.299773	5.60981
K00198	35.0858	77.4491	39.279	4.98658	29.5826	2.33922	2.24176	21.6144
K00200	0	0	0	0.196677	1.54181	2.27751	0.318324	0.363751
K00207	0	0	0	0	0	0	0	0
K00208	125.858	204.969	152.532	128.721	81.4381	152.432	140.501	90.8981
K00209	7.31769	7.33449	2.12977	0.797372	7.55882	1.33762	1.17732	1.80567
K00213	0	0	0	0	0	0	0	0
K00215	309.971	290.376	285.401	318.692	318.269	373.627	359.919	310.678
K00216	0	0	0	4.44866	0	0	0	0
K00217	0	0	1.13843	0.85555	4.52891	0.739469	0.84178	0.669152
K00218	0	0	0	0	0	0	0	0
K00220	9.62939	0	1.44771	7.35172	22.1076	2.36403	1.30668	8.30177
K00224	0	0	0	0	0	0	0	0
K00225	0	0	0	0	0	0	0	0
K00226	28.517	8.8043	21.2059	28.66	9.72698	8.68304	8.06253	8.19377
K00227	0	0	0	0	0	0	0	0
K00228	0	0	0	5.51155	6.43973	0.734271	0.764918	0.24182
K00230	3.12836	0	1.4511	7.40279	9.392	19.8253	4.38605	14.6708
K00231	0.978473	52.8722	18.694	11.7668	4.20161	4.10117	3.49299	2.63803
K00232	0	0	0	2.49079	7.11516	3.58882	1.94	1.70976
K00234	0	0	0	0	0	0	0	0
K00235	0	0	0	0	0	0	0	0
K00239	243.021	196.294	223.725	306.909	207.748	314.101	358.481	253.055
K00240	166.525	188.574	207.035	299.825	199.595	270.843	315.006	224.988
K00241	204.449	112.627	191.547	274.994	195.458	245.157	300.514	237.425
K00242	0	0	0	2.19871	5.7794	2.61622	0.962605	1.43393
K00244	72.2516	94.2522	47.6764	52.5456	137.405	87.2167	76.9966	41.2321
K00245	30.451	101.548	38.9141	12.9916	12.6877	13.9392	4.50632	4.19005
K00246	38.8915	64.5645	28.4991	0.436211	7.80641	12.4381	4.43234	2.99395
K00247	0	0	0	2.10199	0.668694	0.367657	0	0.200845
K00248	54.289	37.382	79.287	15.9288	27.6976	15.1047	8.59396	24.7627
K00249	14.9526	36.8812	23.5737	15.0332	55.5284	60.3842	34.2801	43.6462
K00252	0	0	0	1.07454	4.07438	2.24913	0.598562	1.53912
K00253	0	0	0	2.69971	11.7178	3.18234	1.7051	1.76843
K00254	50.9009	95.6502	102.063	81.1716	62.79	91.5581	90.1292	46.5601
K00259	107.787	49.0444	100.167	127.06	101.297	40.6387	56.834	71.1328
K00261	0	0	0	3.16535	0	0	0	0
K00262	434.482	387.261	419.176	468.097	345.859	513.622	520.63	441.199
K00263	0	0	0	1.08607	5.49485	0.437174	0.705054	0.543906
K00265	52.055	69.6002	33.3563	104.026	136.089	168.719	213.962	153.164
K00266	334.512	214.267	315.255	350.175	337.422	351.764	377.976	335.62
K00273	0	0	0	0.160152	1.7195	0.252108	0.215841	0
K00274	0	0	0	2.71872	4.37576	2.96396	1.41661	1.25138
K00275	8.90065	8.31943	7.05889	12.9176	30.0784	53.3829	63.3981	22.8041
K00276	0	0	0	2.89163	0	0	0	0
K00278	303.382	223.673	313.722	284.611	228.746	343.764	360.443	285.818
K00279	0	0	0	0	0	0	0	0
K00281	59.8775	31.1669	115.163	96.2947	79.7066	109.832	109.234	48.5264
K00282	181.362	64.7935	117.223	181.257	122.4	176.599	216.936	174.957
K00283	146.504	82.3759	129.804	168.487	118.876	145.552	209.616	163.299
K00285	0	0	0.976567	7.63962	15.8976	3.73956	1.34119	0.903222
K00286	281.059	220.201	305.013	168.995	213.649	268.267	248.383	206.356
K00287	285.268	217.127	282.605	331.002	236.335	344.988	329.792	279.283
K00290	236.323	261.965	265.163	239.376	195.946	240.54	285.905	220.586
K00294	5.30786	11.5363	14.794	7.18157	0.292664	0.584416	1.52461	3.38919
K00297	250.275	244.637	243.364	239.337	277.589	276.207	282.257	263.593
K00299	0	0	0	3.09836	6.94019	1.04655	2.13333	1.42967
K00303	3.51954	5.96406	1.07042	3.70613	7.61238	2.37926	1.8979	4.19929
K00304	0	0	0	0.304636	2.27197	0.239776	0.273712	0.71831
K00305	0	0	0	0.431178	2.21515	1.48705	0	0.123597
K00318	2.2607	0	1.04863	8.83248	0.357318	0.448192	1.79329	4.59204
K00320	0	0	0	0	0	0	0	0
K00322	0	0	0	8.68741	2.16759	0.560833	0.533507	0.663811
K00324	4.77663	0	4.42982	3.98141	14.6217	2.52405	0.262675	2.7021
K00325	0	2.84179	2.19418	5.67271	18.8654	3.72487	2.6678	2.92838
K00326	0	0	0	0	0	0	0	0
K00330	154.556	116.999	133.485	129.299	86.8996	142.67	164.339	125.059
K00331	227.981	103.877	148.2	172.567	113.344	203	222.289	160.321
K00332	0	0	2.26435	1.35062	6.74575	1.64129	1.23673	1.2036
K00333	42.7714	47.6034	37.6931	1.23043	19.252	63.0169	56.2747	15.5976
K00334	20.6312	39.1146	12.3862	16.0107	82.0029	108.073	74.1198	65.1581
K00335	19.1815	21.8598	8.20781	11.9971	51.6602	99.5127	78.3622	59.4221
K00336	0	0	0	4.47068	0	0	0	0
K00337	115.95	55.9561	132.87	77.1789	49.7157	148.29	180.077	105.753
K00338	193.342	99.4318	125.304	150.236	121.95	186.917	212.122	169.173
K00339	103.122	139.703	94.2359	61.1584	44.6557	104.316	101.017	55.9311
K00340	180.277	101.208	81.1159	129.466	91.026	143.497	153.983	128.27
K00341	220.568	166.185	172.565	185.698	128.759	214.229	256.723	182.365
K00342	0.803304	65.397	33.5353	4.05805	2.10403	0.159562	0.091072	0.348665
K00343	200.669	140.631	174.803	192.908	133.23	232.384	256.553	188.447
K00355	1.19416	0	5.53913	7.43548	6.9077	3.62456	1.70221	3.80711
K00362	0	0	0	11.7128	2.22085	0.536726	0.183807	0.175923
K00363	0	0	0	6.22475	3.82003	0.897843	0.387408	0.556187
K00364	24.7021	0	23.2429	47.3441	8.90665	10.6597	23.3133	5.98318
K00366	0	0	0	0	0	0	0	0
K00368	0	0	0	0.6501	2.32664	0.511688	0.389405	0.124234
K00370	5.69163	2.7079	7.7504	21.6257	22.5968	8.91941	7.83275	8.48267
K00371	8.26533	0	2.7924	11.7343	11.137	7.44348	4.08479	3.92667
K00372	0	0	0	4.22449	2.28427	0.547134	0.454232	0.380406
K00373	0	0	1.99088	9.62844	9.76251	4.62777	4.67581	4.19936
K00374	1.88765	9.75707	15.5623	9.92032	27.5079	3.69404	4.39656	5.99404
K00380	0	0	0	4.48425	0	0	0	0
K00381	0.812115	2.09887	0	5.59549	19.9508	56.9432	62.9308	18.1532
K00382	160.959	72.8123	189.372	313.739	169.85	246.206	281.797	204.246
K00383	0	0	0	8.30002	3.33505	1.19143	0.163516	0.364724
K00384	358.55	306.657	326.937	381.484	301.53	304.553	327.48	292.161
K00385	0	1.61702	1.36461	1.12797	2.28395	0.733376	0.154316	3.72707
K00387	0	0	0	0	0	0	0	0
K00390	9.53277	0	26.3186	12.8488	30.1282	55.6219	59.1694	22.8626
K00392	0	0	0	0	0	0	0	0
K00394	3.23145	14.2204	10.5591	1.02689	7.36384	0.670178	0.57975	1.88091
K00395	0	5.31519	11.4475	1.55465	5.33253	1.28381	0.693069	1.25683
K00404	0	0	0	0.10361	2.744	0.489304	0.279277	0.0891
K00406	64.2842	99.9207	31.6042	1.42691	6.06944	9.38852	1.4777	3.09913
K00407	23.0767	23.5907	16.9361	0	3.05638	8.08799	1.28819	4.11488
K00410	0	0	0	0.608391	1.82899	1.02157	0.218653	0.418549
K00411	49.6644	75.0112	25.7281	0.648207	9.8955	13.3516	4.02308	2.64001
K00412	45.5062	57.4965	43.3148	5.99302	5.39825	11.2027	3.43942	4.59822
K00413	44.8978	109.014	40.6832	0.987797	12.1746	12.9221	2.64349	3.98211
K00416	0	0	0	0.95545	0	0	0	0
K00417	0	0	0	0	0	0	0	0
K00422	0	0	0	0	0	0	0	0
K00423	0	0	0	0	0	0	0	0
K00425	314.883	151.057	278.974	349.552	215.58	273.447	329.013	252.392
K00426	269.845	105.198	274.037	311.677	180.56	225.839	288.4	216.221
K00430	0	0	0	0	0	0	0	0
K00432	6.35002	24.3387	9.82727	36.4617	21.0723	18.6462	17.8847	25.4344
K00434	0	0	0	0	0	0	0	0
K00441	1.15922	16.7959	0	0.541695	3.37577	1.30994	0.067511	8.61528
K00446	0	6.17248	0.626309	4.40461	11.9914	3.00116	2.83843	2.52189
K00448	0	0	0	3.12618	2.66292	1.08794	0.991355	0.596063
K00449	0	0	0	3.10776	5.34908	1.51962	0.685909	0.408528
K00450	0	0	0.664696	1.48227	7.52302	1.81796	1.09389	1.19182
K00451	0	0	0	2.14553	13.1693	2.40457	2.74587	3.55776
K00453	0	0	0	0.791796	4.58562	0.928818	0.520564	1.92607
K00454	0	0	0	0	0	0	0	0
K00455	0	0	0	4.60576	0	0	0	0
K00457	0	0	4.38804	4.81272	10.889	4.95351	0.553664	2.01729
K00459	15.2673	9.33399	17.5017	12.7538	40.2354	10.5446	5.79308	13.4818
K00468	0	0	0	1.01157	1.74627	1.03038	0.748495	0.614049
K00469	0	0	0	0	0	0	0	0
K00472	0	0	0	0.328436	2.11579	0.172339	0.098365	0
K00475	0	0	0	0	0	0	0	0
K00477	0	0	0	1.79987	0	0	0	0
K00480	0	0	0	1.08691	5.84699	1.19074	1.65239	1.9378
K00481	0	0	0	6.25744	5.66899	0.854951	0.386912	0.621858
K00483	0	0	0	5.90811	1.75437	1.17427	0.143621	0.687303
K00484	0	0	0	4.26135	0	0	0	0
K00485	0	1.40696	0	0.54954	1.52423	0.756941	0.370316	0.295361
K00487	0	0	0	0	0	0	0	0
K00496	0	0	0	3.22246	6.30729	3.03428	1.30884	1.18642
K00499	0	0	0	0	0	0	0	0
K00500	0	0	0	0.943649	4.99802	2.32323	1.31595	0.543417
K00507	0	0	0	1.22278	3.54185	1.80157	0.340984	0.809609
K00511	0	0	0	0	0	0	0	0
K00512	0	0	0	0	0	0	0	0
K00514	0	0	0	0	0	0	0	0
K00522	0	0	0	0	0	0	0	0
K00525	279.606	221.761	302.386	314.112	217.059	265.663	304.737	240.692
K00526	59.4125	97.3295	72.4258	46.8101	27.7741	22.5524	21.6481	16.3034
K00527	0.686595	0	0	1.94594	0.15503	0	1.05085	0.633268
K00528	8.24339	0	1.69943	4.40563	19.6109	4.59564	6.38432	3.51118
K00529	0	0	0	9.83482	8.15387	2.31796	0.617139	2.7123
K00547	14.3532	11.1464	3.90285	38.178	1.35459	3.99783	8.305	2.64943
K00548	216.166	264.439	282.65	294.23	284.401	296.136	312.068	277.073
K00549	109.115	47.5872	63.7544	99.1014	56.9605	73.7356	82.9738	47.1182
K00558	774.323	539.019	721.647	761.613	733.466	1039.8	1141.89	1084.02
K00559	0	0	0	0	0	0	0	0
K00560	343.547	161.711	296.259	446.539	301.57	380.5	415.298	371.929
K00565	0	0	0	0	1.38949	0	0	0
K00566	125.748	107.444	120.985	152.603	168.024	152.669	163.706	132.09
K00568	0	0	0	3.76304	1.79649	1.23467	0.657726	0.449654
K00570	0	0	1.21926	1.98608	13.4916	4.67572	1.10274	2.67992
K00575	117.51	141.084	52.6893	31.6061	71.8315	15.2411	9.61904	43.5484
K00588	273.776	177.78	254.619	311.145	187.117	206.854	248.865	224.14
K00595	54.3872	95.296	60.3016	34.46	65.6168	49.3244	44.6504	47.8002
K00600	435.095	326.793	367.412	394.98	376.74	417.294	390.43	386.574
K00602	406.389	481.406	427.361	428.889	399.063	442.056	413.619	393.977
K00603	5.88878	15.1628	8.21485	33.3237	6.80124	16.6933	11.1807	21.4241
K00604	261.324	192.616	276.102	311.915	282.317	359.609	354.382	287.832
K00605	235.618	122.162	230.155	267.502	175.624	257.455	302.213	214.024
K00606	298.842	243.512	289.19	270.837	219.33	261.831	298.401	240.223
K00609	302.006	322.077	302.966	324.915	319.117	356.841	339.007	302.479
K00610	171.141	87.7888	122.178	131.441	69.5406	116.651	131.032	134.256
K00611	170.84	189.699	188.177	59.2718	169.093	164.731	108.433	114.058
K00613	6.19057	0	1.13843	1.55708	0.666239	0.613462	0.97698	0.670249
K00615	541.447	577.753	545.184	445.451	558.658	634.593	510.126	565.265
K00616	31.7493	98.9116	60.121	54.2045	58.0843	39.9388	20.668	34.2824
K00619	50.9305	140.478	27.5487	0.535539	12.1086	10.5511	3.04832	4.68089
K00620	173.229	285.984	122.35	41.551	177.463	191.096	109.861	112.011
K00621	1.25488	0	0	0.669219	0.630844	0.138739	0.316749	0.606326
K00625	343.729	338.937	277.09	271.679	185.114	290.048	289.339	248.347
K00626	88.9037	165.684	109.288	120.748	274.452	155.39	77.1045	111.773
K00627	5.63714	2.67618	4.65672	43.4072	3.28593	6.73497	7.93019	3.48471
K00630	0	0	0	0	0	0	0	0
K00631	0	0	0	9.15719	0	0	0	0
K00632	0	0	0	9.74294	8.09712	2.66957	0.835973	1.16987
K00634	0	0	0	0	0	0	0	0
K00635	0	0	1.40174	25.2412	40.4756	20.0836	7.57251	15.1003
K00639	121.363	110.769	148.224	199.846	168.749	169.583	179.002	161.224
K00640	200.74	284.156	204.903	191.465	230.135	300.029	292.36	234.087
K00641	70.5832	58.5441	42.6406	166.997	160.406	191.87	257.479	159.535
K00643	0	0	0	1.27562	5.17105	0.104547	0.660513	1.17278
K00645	333.194	259.917	281.308	274.8	232.426	273.973	303.143	250.363
K00647	34.904	12.3036	10.2473	41.7428	18.8315	28.7812	22.9713	27.7586
K00648	324.693	300.878	366.095	476.987	437.583	438.126	487.192	431.608
K00651	153.917	114.071	163.602	99.2125	114.094	111.639	67.4011	105.347
K00652	38.7217	13.2598	44.47	91.7109	80.3482	84.0382	100.763	68.171
K00654	0	0	0	0	0	0	0	0
K00655	301.858	300.432	256.619	273.145	307.381	417.222	373.999	325.098
K00656	120.721	74.7052	108.276	132.782	133.844	160.871	147.46	131.705
K00657	18.3472	24.688	44.9003	13.2432	36.0912	9.3597	10.2578	15.2124
K00658	0	0	0	4.44659	4.80487	5.55504	1.83189	1.39099
K00660	0	0	0	0	0	0	0	0
K00672	0	0	0	0	1.34737	0.493868	0	0
K00673	0	0	0	3.76546	1.9005	0.116102	0	0
K00674	69.4018	124.299	120.81	88.7021	59.5285	40.559	32.2945	27.1848
K00677	372.483	308.631	387.254	432.624	272	411.571	485.78	393.142
K00679	0	0	0	0	0	0	0	0
K00681	6.63025	5.07813	12.1858	9.95154	14.0069	3.29368	9.20766	7.94734
K00688	410.416	461.985	381.029	352.544	510.006	439.143	414.737	463.704
K00690	23.6235	9.5229	28.4685	23.8518	8.02988	6.08144	11.3776	5.12452
K00691	26.1558	21.933	62.6623	73.5995	20.5086	15.4615	34.9833	15.151
K00694	3.32868	1.56414	1.96511	15.805	5.87442	3.00287	2.55296	1.13843
K00695	0	0	0	0	0	0	0	0
K00696	0	0	0	0	0	0	0	0
K00697	0	0	0	2.86494	2.6302	0.784335	0.279795	0.803381
K00700	363.044	218.461	302.941	370.842	400.836	390.745	385.687	384.805
K00701	0.667007	0	0	0	0.481942	0	0	0
K00702	60.6116	37.8167	42.7654	74.3292	43.2021	21.8456	37.9549	49.632
K00703	98.9988	228.433	124.093	95.181	179.79	113.9	55.1874	112.771
K00705	290.515	210.868	213.131	298.787	287.452	349.837	327.488	337.718
K00710	4.38382	0	3.9951	9.50933	1.3128	6.06463	4.30685	7.91502
K00721	221.897	141.062	207.15	254.605	147.34	183.881	229.659	192.622
K00728	21.2911	11.4031	18.6511	11.4217	51.2416	76.198	31.048	29.3732
K00736	0	0	0	0	0	0	0	0
K00737	29.2735	21.9863	38.3055	14.6766	11.6385	6.41712	2.01999	20.1911
K00748	249.97	245.869	265.992	301.278	220.085	288.436	337.683	240.198
K00756	38.1262	13.1605	21.2879	46.5876	50.6334	50.8117	30.8379	49.8104
K00757	94.8525	60.5428	54.3074	75.4541	57.6738	84.4953	47.2175	63.0357
K00758	0	0	0	8.51629	2.01065	0.452244	0	0.274504
K00759	214.859	248.163	204.6	229.81	157.036	220.194	240.869	216.418
K00760	252.899	156.208	276.312	285.293	251.895	300.682	290.243	257.707
K00761	67.5653	86.382	67.5735	78.9477	141.224	103.73	53.987	73.7182
K00762	345.087	282.724	342.156	382.169	385.384	335.459	351.376	326.593
K00763	228.695	203.89	236.286	196.807	218.112	232.013	184.672	223.889
K00764	601.467	552.336	575.864	564.414	585.697	614.422	612.253	622.831
K00765	139.477	237.972	150.881	101.162	153.882	249.414	221.675	202.557
K00766	74.7295	57.982	49.1797	57.4636	58.6607	111.857	132.911	122.103
K00767	227.772	146.896	290.367	200.451	192.608	251.68	253.371	218.074
K00768	128.501	162.722	132.896	74.5887	103.864	128.966	147.697	112.627
K00769	6.21296	33.7671	26.0595	4.74042	16.5529	0.678264	0.176094	2.00047
K00772	1.7628	11.3897	20.442	0.889731	13.7862	0.087191	0	2.22263
K00784	324.307	104.895	328.958	381.973	226.176	238.301	275.629	265.346
K00787	0	0	0	0	0	0	0	0
K00788	233.685	169.955	186.197	211.835	195.34	268.289	301.545	220.872
K00789	519.49	465.45	478.875	509.346	526.319	576.552	594.877	523.174
K00790	465.405	431.302	431.769	457.561	484.28	543.971	452.802	447.85
K00791	620.855	376.289	466.198	520.272	423.309	569.232	564.388	500.615
K00793	251.418	219.817	243.514	233.743	205.349	251.898	269.583	218.215
K00794	261.62	246.074	210.594	252.888	223.178	253.566	284.638	237.627
K00795	0	0	0	5.51189	3.37658	2.32971	1.49593	0.636342
K00796	310.332	286.064	272.793	311.46	227.428	281.647	291.131	255.653
K00797	11.3598	19.0476	15.7065	13.1925	19.9457	3.91273	3.34754	5.89735
K00798	204.469	103.546	191.122	263.144	162.022	292.063	320.896	221.495
K00799	0	0	0.928179	33.8657	67.1968	13.2287	9.07631	8.9159
K00800	371.238	319.673	361.531	358.102	383.996	412.943	373.866	310.779
K00801	2.22113	0	0	0	19.1247	58.2369	65.9755	15.4249
K00803	1.87043	0	0	1.20359	2.15986	18.2028	1.56163	12.0937
K00805	17.3136	0	17.7173	5.01524	2.44353	2.11533	7.24051	0.068665
K00806	386.094	244.19	279.282	325.403	271.631	369.314	344.899	279.978
K00808	0	1.22397	0	1.28907	4.89893	0.517385	0.263858	1.69877
K00811	0	0	0	0	0	0	0	0
K00812	265.777	154.413	237.337	208.55	195.555	279.409	304.401	207.902
K00813	0	0	0	5.0123	0	0	0	0
K00814	0	0	0	0	0	0	0	0
K00815	0	0	0	0	0	0	0	0
K00817	155.155	242.345	154.932	107.932	169.691	252.197	236.045	180.184
K00818	0	0	0	0	0	0	0	0
K00819	0	0	0.585385	1.80032	6.78169	1.80254	0.976699	1.11118
K00820	319.451	417.535	353.745	278.891	368.449	303.911	309.47	342.085
K00821	62.4993	122.223	71.8123	37.1788	132.662	165.83	118.25	95.623
K00822	0	0	0	0.671442	5.38823	0.413293	0.131496	0.125856
K00823	0	0	0	5.44592	0	0	0	0
K00824	1.56971	4.05682	0.735913	2.67218	14.6052	1.8632	0.711391	1.52494
K00826	334.476	337.716	423.023	371.785	332.34	392.007	360.961	338.021
K00827	0	0	0	0	0	0	0	0
K00830	1.19738	0	0	1.04804	1.43827	0.991984	0.872342	0.637293
K00831	245.534	228.516	233.953	331.279	299.044	361.18	326.06	323.791
K00832	0	0	0	10.542	4.30232	1.65033	2.26068	1.44248
K00833	229.512	313.712	196.538	201.079	174.043	241.821	272.124	218.963
K00835	1.56786	0	0	3.81268	20.0136	62.1817	64.9979	19.3379
K00836	4.44227	2.73353	0	3.03885	19.0744	0.868405	0.296952	1.76213
K00837	0	0	0	0	0	0	0	0
K00839	0	0	0	2.36939	0	0	0	0
K00840	0	0	0	4.13168	0	0	0	0
K00841	25.5622	5.80139	33.632	44.3996	6.27374	7.01713	17.7438	8.73165
K00844	0	0	0	0.864939	3.9212	57.1505	16.5894	9.27934
K00845	303.35	252.691	240.713	369.903	315.493	386.962	441.247	365.622
K00847	156.131	115.687	143.298	77.008	131.981	110.322	105.126	127.48
K00848	107.632	73.0356	82.4999	104.663	121.672	108.661	107.414	114.872
K00849	256.373	135.997	242.561	256.46	143.821	270.131	355.934	243.065
K00850	249.612	160.206	283.105	341.595	233.405	239.65	265.272	267.696
K00851	0	0	0	7.22208	5.87985	1.24462	1.02087	0.272333
K00852	114.816	86.4466	131.923	178.57	107.042	63.7995	67.8757	77.6059
K00853	13.6429	18.8239	41.1084	57.2096	35.9624	20.6681	19.0454	32.3374
K00854	63.8785	55.9773	57.1656	48.9346	100.364	25.6732	20.9513	38.4498
K00855	20.5013	12.2678	13.2472	16.7703	11.0607	7.45375	2.62292	23.1179
K00856	25.4914	37.8628	86.2392	125.734	46.6192	46.8093	36.1298	46.1406
K00857	198.479	136.788	154.185	267.59	149.194	253.137	248.735	204.485
K00858	386.584	344.245	372.499	407.209	367.889	386.367	393.455	335.048
K00859	306.91	225.316	286.621	245.861	246.402	324.053	310.786	266.313
K00860	0	0	0	4.71734	0	0	0	0
K00863	0	0	0	7.38882	0	0	0	0
K00864	119.699	157.008	130.591	164.327	222.451	153.339	118.16	148.521
K00865	137.411	81.7438	151.62	162.866	86.2622	52.4554	69.1037	83.7354
K00867	14.165	3.51095	34.5292	58.3291	14.0296	11.3923	23.4563	7.95186
K00868	94.2966	136.483	77.9869	97.8028	86.5462	46.3592	26.7586	62.8174
K00869	19.9512	3.7519	23.4188	27.4184	3.1442	3.49788	16.5982	4.88289
K00872	55.6874	118.635	47.1992	51.6299	45.7842	27.4393	22.3771	20.0912
K00873	336.889	252.878	292.601	324.614	362.974	392.933	379.448	379.359
K00874	180.432	125.383	189.72	165.764	213.06	120.172	129.341	184.256
K00875	0	0	0	4.07849	0	0	0	0
K00876	273.095	140.116	297.405	322.235	203.407	355.105	392.449	322.584
K00878	33.5719	41.0583	35.2624	22.0536	58.8862	60.0605	59.1898	35.6171
K00879	3.27325	0	0	4.85872	15.3307	58.98	56.5656	16.8964
K00880	0.869329	0	3.63874	0.329509	2.48123	0.47622	0.197502	0.379015
K00881	1.50585	0	0	0	22.9947	1.18419	0	11.1213
K00882	29.5438	44.4318	77.8423	78.0971	46.6456	17.656	31.7757	33.6648
K00883	0	7.69503	0	12.7143	10.2311	1.78711	0.589635	1.82737
K00884	0.689793	0	0	3.6877	0	0	0	0.149698
K00886	9.5068	0	0	1.72444	11.1065	2.26813	3.19823	1.86241
K00887	10.6425	8.38016	26.9783	23.6532	11.4753	17.6961	17.7299	18.9685
K00888	0	0	0	0	0	0	0	0
K00891	310.971	261.529	325.294	299.984	319.599	388.06	327.578	290.482
K00892	0	0	0	5.02545	0	0	0	0
K00895	166.789	63.475	94.0752	182.431	115.513	171.14	209.206	195.503
K00899	3.75166	0	0	8.23272	8.11883	1.62016	2.73266	2.3042
K00901	0	0	0	0	0	0	0	0
K00902	0	0	0	0	0	0	0	0
K00912	228.566	243.653	264.922	259.206	196.483	266.561	295.279	234.232
K00913	0	0	0	0	0	0	0	0
K00917	4.25325	14.7075	1.32512	3.76248	19.3438	1.2659	0.965425	6.54686
K00918	0	1.29873	0	0	0	0.100499	0	0.164702
K00919	297.317	334.332	277.914	338.41	334.295	345.002	318.889	298.51
K00921	0	0	0	0	0	0	0	0
K00925	457.663	422.799	461.319	502.738	399.083	437.191	401.25	411.235
K00926	92.0751	99.6398	107.736	75	125.603	45.5415	33.0152	88.8034
K00927	468.1	386.756	440.477	393.469	391.961	463.245	408.299	407.444
K00928	199.765	198.981	220.402	213.361	212.887	287.056	257.908	205.241
K00929	122.641	96.7712	167.993	194.5	96.0284	81.4932	79.391	96.1234
K00930	169.824	284.144	235.679	207.644	190.598	306.216	276.407	234.343
K00931	146.318	108.828	152.09	149.433	172.631	267.928	262.263	192.339
K00932	0	0	0	2.50361	0	0	0	0
K00937	206.006	359.27	265.27	99.1835	210.278	193.772	169.17	156.395
K00938	7.26521	0	17.192	32.7219	1.39384	3.36325	13.4336	3.63974
K00939	315.075	348.257	304.443	341.602	340.864	379.871	366.395	322.233
K00940	193.76	105.748	172.578	191.156	103.996	193.752	196.442	153.384
K00941	171.411	202.922	213.892	142.709	115.665	150.556	154.957	152.106
K00942	357.888	254.522	296.919	294.248	269.373	323.895	322.801	289.823
K00943	105.585	184.912	132.415	148.116	181.826	174.114	121.655	89.6716
K00945	255.447	316.23	292.621	316.551	277.981	354.321	346.973	302.836
K00946	303.372	197.455	310.275	277.677	189.723	259.52	308.192	214.329
K00948	450.621	476.111	457.054	478.708	455.669	464.139	415.244	420.302
K00949	68.0493	87.4644	141.504	136.205	106.512	75.7869	47.774	84.0516
K00950	361.717	238.511	299.67	375.123	277.742	328.265	389.941	320.485
K00951	643.51	452.851	596.097	725.888	606.453	612.028	657.648	636.623
K00952	0	0	0	0.593154	0	0	0.133235	0.127521
K00953	1.65756	0	0	0.223319	4.41876	0.604054	0.501624	0.185953
K00954	261.138	271.991	334.29	290.649	273.21	347.921	325.557	299.799
K00955	5.25169	7.49274	3.33632	2.08907	12.5324	4.11229	1.08663	10.0397
K00956	18.468	16.8141	23.044	52.6861	24.3128	77.6588	74.1476	34.9925
K00957	32.9065	51.3929	49.2007	68.6825	55.5272	86.0202	72.1148	45.0523
K00958	0	2.70137	2.11374	0.330502	6.84838	0.666977	0.653294	1.43389
K00962	535.507	546.382	498.561	482.957	516.651	547.923	525.503	510.775
K00963	65.5678	163.609	96.5252	67.7888	109.235	163.891	117.278	72.4507
K00965	12.7863	23.5677	4.22988	4.45252	9.22207	6.17661	2.24541	0.999587
K00966	0	0	0	0	0	0	0	0
K00967	0	0	0	0	0	0	0	0
K00968	0	0	0	0	0	0	0	0
K00969	281.786	251.413	246.593	333.492	284.374	344.314	329.653	315.903
K00970	8.77371	0	1.71356	5.61765	5.88062	0	1.25646	0.501069
K00971	317.443	195.916	296.121	529.876	350.368	342.227	402.884	376.398
K00972	26.3485	25.1077	14.2924	13.0239	24.2281	11.9619	17.8103	29.93
K00973	319.58	336.499	360.089	425.856	306.426	315.619	346.896	309.454
K00974	157.731	91.3356	179.655	136.04	137.073	195.705	202.694	182.516
K00975	213.262	283.669	211.159	184.354	323.703	206.075	98.6742	250.589
K00978	48.0674	33.3569	112.446	28.2281	56.7242	64.7848	90.932	75.8551
K00979	273.855	185.558	238.535	194.971	126.91	223.935	230.059	178.96
K00980	66.1514	95.2957	86.0739	61.5585	177.682	134.808	135.255	114.859
K00981	311.365	304.129	321.26	290.432	278.612	319.225	316.091	297.232
K00983	1.62522	56.004	49.2523	0.136715	2.44644	0.053803	0	0.117568
K00990	8.24495	0	3.48289	8.87352	27.2845	9.63067	7.07857	5.09545
K00991	257.519	165.84	219.126	274.35	223.802	302.029	273.973	237.791
K00992	9.80051	0	12.4289	9.62915	7.42584	12.3962	8.59028	12.5502
K00993	0	0	0	0	0	0	0	0
K00995	90.4834	249.048	117.526	61.47	139.758	137.544	102.415	110.044
K00997	74.4398	123.85	64.8366	42.6922	72.1123	80.3671	76.2732	48.5736
K00998	0	0	0	3.47231	0	0	0	0
K01000	358.952	335.962	404.296	375.271	330.346	424.857	430.114	353.954
K01001	0	0	0	0	0	0	0	0
K01004	0	0	1.73887	0.236511	5.75572	2.61537	0.187223	0.203388
K01006	382.358	313.238	340.284	376.508	373.354	456.006	396.203	415.07
K01007	61.3289	91.3172	55.4074	10.6898	24.9614	13.8989	7.18763	8.14721
K01008	56.5137	160.69	89.4066	16.3371	55.4622	16.0698	7.47885	21.6768
K01011	0	4.0857	0	11.432	29.4447	6.35506	5.18187	8.29462
K01012	338.039	255.556	309.976	257.055	242.599	277.167	297.478	258.139
K01026	6.4443	0	13.1105	5.40786	17.5246	1.61099	11.1669	9.85578
K01028	0	0	0	5.09905	4.29971	1.35571	1.11322	1.27696
K01029	0	0	0	2.69817	7.96562	2.44172	2.20646	2.3309
K01031	0	0	0	2.31809	1.44506	0	0.426805	0.510624
K01032	0	0	0	1.79165	0	0	0	0
K01034	10.3309	29.1727	36.3308	1.30235	6.38124	1.22554	0.232088	0.558427
K01035	16.2275	26.4535	46.1818	0.76785	4.50454	0.406626	0.114984	2.10012
K01039	2.42119	14.8977	5.22342	4.43521	15.2158	4.7154	2.33108	12.5954
K01040	4.15943	15.0498	0	3.37281	9.507	5.83054	2.14419	14.1975
K01042	64.714	143.008	82.0755	24.7777	43.8212	16.9681	6.2807	11.2612
K01046	76.7141	62.2494	59.933	20.1086	58.5714	10.4919	4.22368	41.9557
K01047	4.77663	0	3.32348	36.2102	0.431416	3.08358	5.00922	1.29578
K01048	16.4346	10.4808	1.20854	18.144	14.3171	2.33546	3.41435	3.1997
K01051	111.648	74.5519	112.95	204.103	123.025	137.881	137.328	125.551
K01052	0	0	0	0	0	0	0	0
K01053	0	0	0	7.25759	6.94746	1.6678	0.738085	1.14328
K01054	0	0	0	0	0	0	0	0
K01055	0	0	0	3.38934	5.96934	2.13533	0.578262	0.090607
K01057	17.2103	13.9526	27.6407	29.5393	23.487	9.87049	5.04514	9.23585
K01058	178.472	101.625	181.653	148.062	124.625	146.77	195.372	168.159
K01060	60.1711	74.3594	84.8464	153.261	43.7378	76.9461	94.4964	78.8379
K01061	0	0	0	20.8781	27.3462	9.11035	4.57765	4.14568
K01062	0	0	0	0	0	0	0	0
K01067	0	28.6469	6.72351	0.053794	2.73382	1.3549	0.096666	0.09252
K01068	11.0688	7.60327	7.58162	0.7474	15.1262	0.608284	0.083659	0.243449
K01069	175.638	168.457	211.036	238.497	211.969	239.784	230.162	252.784
K01070	0	0	0	6.751	6.49073	1.85893	0.740633	0.705569
K01071	1.81317	0	22.7798	33.0847	1.49473	5.00133	16.1221	3.14675
K01074	0	0	0	0	0	0	0	0
K01075	0	0	0	0	2.18255	0.806804	0.174872	0
K01077	196.818	110.78	179.136	250.555	125.889	248.536	310.307	205.714
K01079	184.048	124.759	197.087	132.829	93.8811	185.617	205.025	179.632
K01081	0	0	0	0.055279	2.01795	0.435097	0.447009	0.095075
K01082	53.5541	179.35	134.925	92.838	45.3139	35.4044	26.4171	28.9106
K01083	0	5.74041	0	0.140133	1.50456	0.220594	0.125908	0
K01085	42.01	3.96802	27.5073	76.1981	64.8457	93.5458	121.911	90.0649
K01087	0	0	0	3.43358	4.06256	0.771747	0.452905	0.346783
K01089	36.0379	36.1141	30.915	59.331	13.4273	105.216	116.459	90.5168
K01091	399.418	442.841	509.456	420.52	487.103	689.369	608.595	487.875
K01092	159.514	163.833	226.229	154.766	79.0624	176.503	172.678	137.794
K01093	0	2.41194	3.69607	4.56089	5.76409	0.479952	0.105805	0.3038
K01094	0	0	0	0	0	0	0	0
K01095	149.642	130.264	112.849	128.422	103.073	42.2444	49.8651	54.2003
K01096	0	0	0	4.48862	0	0	0	0
K01100	0	0	0	0	0	0	0	0
K01101	6.91404	4.46724	4.00887	34.1335	1.32698	3.94838	9.11237	2.25072
K01104	348.284	192.905	280.299	309.168	368.258	494.884	459.628	354.903
K01110	0	0	0	0	0	0	0	0
K01113	4.64754	5.00471	19.4019	2.69843	12.1098	2.6172	1.40457	0.80832
K01114	0	1.92955	0	2.59333	12.1844	4.43284	1.98845	2.45956
K01115	0	0	0	1.49254	0	0	0	0
K01119	79.541	54.8464	78.249	93.0525	28.3135	68.6603	74.6769	63.6783
K01126	201.232	144.087	222.998	292.805	223.65	170.5	156.705	223.789
K01129	318.368	252.238	276.661	295.35	342.119	392.59	372.696	354.911
K01130	55.9307	66.3302	73.1121	167.174	65.3371	182.079	191.242	112.395
K01136	12.2691	2.18682	53.1833	15.8353	13.0707	5.79206	9.24822	12.8913
K01139	0	0	0	9.27611	0	0	0	0
K01141	9.94823	4.71491	5.72632	29.431	7.23999	30.0227	21.3798	26.0388
K01142	233.826	217.818	246.405	202.004	197.565	255.707	222.347	195.228
K01151	231.869	190.411	254.632	233.684	253.674	303.85	275.152	240.551
K01159	294.035	217.967	285.054	285.625	288.548	361.247	321.395	258.987
K01173	205.559	145.649	221.092	378.847	161.57	250.988	246.112	222.721
K01176	112.399	58.7662	58.6044	137.414	104.564	201.471	275.362	165.378
K01177	0	0	0	0	9.06665	0.159082	0	0
K01179	72.1358	52.297	100.017	93.891	119.017	117.835	99.5684	130.613
K01182	34.4008	19.8203	32.3616	23.6963	37.9162	7.69873	11.0558	31.2095
K01183	36.8755	43.3455	19.5825	84.8759	79.2231	54.0059	57.3496	61.5664
K01186	71.5745	28.3254	68.0694	110.688	94.5202	209.769	214.235	115.093
K01187	55.3947	49.2069	55.6125	23.4943	65.9065	66.509	70.3556	44.6853
K01188	0	0	0	0	0	0	0	0
K01190	836.634	550.201	862.297	963.903	711.848	1301.75	1368.61	999.846
K01191	54.6667	66.446	54.2768	39.7496	68.8088	61.9087	8.6289	75.5719
K01192	93.2034	83.9045	67.3353	74.6591	104.628	74.3559	52.4023	86.2653
K01193	77.7666	106.081	87.4108	107.627	81.0329	25.8008	42.7647	58.7897
K01194	5.64606	5.28462	8.17594	17.0043	2.66088	10.2612	5.06603	10.3485
K01195	29.5741	30.1623	44.7412	80.5259	63.2816	28.9925	26.1215	45.6934
K01196	0	0	0	1.01127	0	0	0	0
K01197	53.9164	45.7624	61.7219	85.2039	48.8662	142.043	140.735	83.3585
K01198	386.294	351.758	327.488	475.331	306.129	266.75	298.634	352.922
K01200	180.763	64.4913	137.996	176.218	149.431	134.182	175.934	164.276
K01201	79.8653	60.1337	98.0129	132.319	58.8075	84.8185	66.6902	95.992
K01205	89.3109	63.4005	83.1954	171.879	98.054	293.669	240.88	145.672
K01206	390.801	266.692	455.245	434.243	342.402	777.938	632.415	508.086
K01207	261.282	165.36	197.094	225.646	261.006	208.204	234.656	218.947
K01208	36.3599	55.6132	50.1359	80.7486	38.9031	21.6288	22.9572	14.9398
K01209	310.305	234.573	350.105	270.525	289.526	388.038	305.097	394.444
K01210	2.28394	6.20585	8.53082	3.90132	11.3511	1.58861	2.73498	6.99457
K01214	1.25665	0	0	0.574314	5.0944	0.740459	1.11282	1.50128
K01218	120.777	75.1467	106.131	206.536	101.881	102.123	112.6	149.271
K01220	17.8097	2.22928	32.3163	0	10.4961	0.854855	8.85003	6.72481
K01222	23.6523	16.8789	22.2005	29.1991	53.9807	32.5935	6.58028	41.6489
K01223	180.897	34.6648	297.855	167.166	152.866	50.1279	135.584	99.0082
K01226	14.0912	2.07235	13.1566	56.4756	10.773	10.3286	17.9138	14.1092
K01227	34.3638	27.9447	33.0114	40.9059	25.2513	13.7697	8.88405	27.0608
K01232	7.47906	7.70524	5.06004	62.2821	10.8625	8.72799	16.4631	6.5314
K01233	0	0	0	0	0	0	3.20308	0
K01236	0	0	0	3.25719	7.38985	1.31832	1.098	1.25375
K01239	54.0026	22.1136	52.4402	103.858	47.5626	20.0491	35.3092	30.3198
K01241	25.8345	17.6969	24.1084	37.2847	9.53622	15.7696	9.6774	12.2925
K01243	169.543	171.977	289.186	212.614	211.27	191.891	243.573	215.218
K01244	0	0	0	0	0	0	0	0
K01246	156.401	123.958	160.565	161.38	198.713	183.383	198.135	188.822
K01247	12.0766	23.9599	25.1798	2.57809	46.4355	62.9392	101.464	55.3533
K01251	88.0318	180.76	143.412	139.089	127.943	135.894	112.487	115.843
K01252	0	0	0	3.84871	0	0	0	0
K01255	74.1997	174.186	93.9352	10.1839	46.3587	17.7806	5.58906	8.75183
K01256	4.81753	0	0	5.91675	15.1249	4.75237	4.78106	3.16772
K01259	4.46894	0	5.30712	5.83432	21.8492	7.78393	6.45605	3.0107
K01270	463.157	376.962	407.173	547.457	319.049	328.808	353.018	370.048
K01278	126.463	76.982	181.887	173.61	62.4905	122.695	128.654	111.353
K01283	0	0	0	0	3.88465	0.284027	0	0.321353
K01285	0	0	0	0	0	0	0	0
K01307	0	0	0	0	0	0	0	0
K01318	4.42751	0	0	3.2589	0	0	0	0
K01322	124.236	44.5482	102.801	105.373	57.2909	134.688	169.582	125.484
K01338	255.153	311.157	299.504	218.191	195.968	261.21	212.781	219.298
K01354	4.9116	0	1.51884	5.65609	16.0927	4.16235	2.40708	1.5876
K01358	565.393	675.484	624.765	588.26	624.307	616.169	566.296	580.169
K01363	0	0	0	0	0	0	0	0
K01366	0	0	0	0	0	0	0	0
K01369	0	0	0	0	0	0	0	0
K01373	0	0	0	0	0	0	0	0
K01406	0	0	0	0.080305	3.04867	0.549288	0	0
K01424	354.787	325.367	390.437	396.158	324.438	354.282	342.739	305.722
K01425	229.497	72.1575	142.386	176.217	150.181	219.236	261.118	201.023
K01426	11.5116	11.7791	8.82271	17.144	57.0312	15.2635	14.2722	16.3327
K01428	84.8572	50.2792	89.487	189.149	103.342	108.952	132.386	122.294
K01429	30.3765	20.4366	63.847	126.106	79.6267	90.088	116.651	92.0961
K01430	0	0	10.2008	32.7439	3.97244	4.80503	8.22762	3.10216
K01431	0	0	0	0	0	0	0	0
K01432	0	0	0	1.88767	4.86414	1.55512	0.466516	1.18817
K01433	50.0445	119.403	62.3905	40.2134	26.2092	68.2991	76.9658	60.6778
K01434	0	0	0	0.29879	4.40611	0.274988	0.313908	0.482328
K01438	41.4991	34.8974	52.3366	70.0524	25.8392	109.5	125.789	84.8357
K01439	62.0975	70.7791	77.1593	99.5011	41.7746	27.3673	34.2897	21.335
K01442	323.425	295.498	316.976	399.387	307.613	355.201	384.698	369.013
K01443	199.107	139.498	202.582	225.285	238.467	235.386	171.192	192.291
K01444	13.188	3.599	18.6619	0.726367	10.5003	4.05038	4.22043	6.18097
K01448	843.959	644.852	758.573	714.461	720.539	853.806	677.648	812.793
K01451	0	0	0	9.15273	2.15487	1.12836	0.386417	0.184922
K01455	1.13904	0	0	2.99814	5.6471	5.06644	0.730646	1.65148
K01456	0	0	0	0	0.81881	0	0	0
K01457	0	4.29993	0	0.836625	4.39642	1.14468	0.928756	0.257048
K01458	0	0	0	2.33663	8.80908	3.85243	2.6039	2.94341
K01460	0	0	0	4.55093	0	0	0	0
K01464	10.4989	14.1623	22.1727	2.10421	24.9711	1.54382	1.71819	5.32031
K01465	174.778	137.624	212.545	274.435	287.62	290.673	269.055	237.435
K01466	0	5.02443	3.71163	1.83397	4.67391	1.23476	2.37723	2.64864
K01467	0	0	0	0.139436	1.9462	0.548742	0.689046	1.31898
K01468	168.164	82.5751	160.638	225.061	142.633	101.529	113.434	142.71
K01470	37.651	18.1043	42.3381	38.396	45.5764	56.8217	50.5532	39.7559
K01473	0	0	0	0.117021	0	0.184212	0	0.03498
K01474	0	0	0	0.305189	2.83777	0.320282	0.31991	0.600019
K01476	0	11.0619	5.45747	1.7726	3.20531	10.2059	4.43183	6.32951
K01477	0	0	0	1.15508	3.9945	0.971001	0.295407	0.711816
K01478	65.4501	38.9962	91.2861	56.7191	65.7467	22.0984	29.7356	30.7107
K01479	0	0	0	4.83216	0	0	0	0
K01480	49.39	27.5771	99.0106	75.6045	66.2197	30.8588	23.0763	18.257
K01483	0	0	7.45275	1.82294	3.02339	3.94429	0.314769	1.17698
K01484	0	0	1.86476	7.31353	1.45237	0	0	0
K01485	8.07628	14.0866	5.83424	26.1601	32.4744	16.8031	11.6625	13.0911
K01486	55.9718	50.9843	83.039	38.8689	128.757	25.0263	22.2597	34.6479
K01487	24.5661	22.6072	34.0458	29.3502	41.5952	57.8401	52.2362	52.1319
K01488	23.2092	6.92698	37.0688	10.3587	15.9988	21.3896	16.4267	14.8717
K01489	292.095	129.903	283.853	309.876	303.829	328.779	297.657	276.589
K01490	0	0	0	0	0	0	0	0
K01491	288.259	259.898	326.052	350.682	320.009	365.409	350.03	319.242
K01493	208.841	196.367	295.965	305.067	244.101	318.575	285.333	278.399
K01494	66.6023	43.0781	54.2018	15.6017	42.2072	20.5204	10.6591	21.8835
K01495	253.03	166.891	225.997	273.12	191.179	174.516	195.621	199.794
K01496	16.5917	46.4539	26.3057	3.76607	49.3777	74.5739	73.7352	46.9
K01497	59.1612	70.6512	55.4935	10.4211	9.79128	17.9396	5.20296	8.27824
K01499	0	0	0	0	3.57932	0.549198	0.208975	0
K01501	0.718814	7.45515	0	0.447904	3.23335	0.549768	0.734504	1.78141
K01502	0	0	0	0.545972	2.08424	0.358108	0.163516	0.469509
K01506	0	0	0	0.317282	2.19534	0	0.760196	0.727591
K01507	98.5753	140.118	86.5095	68.4631	85.0629	66.5832	39.1803	59.1848
K01510	0	0	0	0	0	0	0	0
K01512	25.5511	18.996	28.3001	25.8892	14.24	5.45253	9.48574	2.25458
K01515	167.95	97.296	134.858	126.807	148.722	217.782	212.089	171.54
K01518	9.01448	0	17.0865	4.06624	11.7854	21.6793	5.74503	16.8862
K01520	436.466	336.103	333.026	356.292	341.646	418.234	416.122	379.014
K01521	0	0	0	6.54842	2.58044	0.091533	0.104488	1.80011
K01523	0	5.26643	0	1.7638	8.169	47.6698	12.0846	11.8721
K01524	127.193	290.362	199.764	73.8179	118.13	44.8292	42.5589	42.3955
K01525	0	0	0	5.42668	3.77847	2.36198	2.05969	0.531649
K01535	0	0	0	0.605402	2.42157	0.953012	0.063994	0.27562
K01546	7.12864	7.44579	10.4567	14.2617	27.7019	8.97255	8.36875	13.7657
K01547	8.75484	0.838016	22.512	12.4014	25.143	7.56392	8.42818	13.2724
K01548	4.46459	0	4.14182	10.6785	12.8454	3.73147	9.94428	10.3249
K01555	0.472582	0.610682	0	1.27685	7.61116	3.52739	1.8348	1.81525
K01556	0	0	0	0.497263	12.2906	0.381965	0.258272	0.868512
K01557	0	0	0	2.03829	0	0	0	0
K01560	8.84546	0	7.21596	0.66739	9.31998	1.65589	3.445	6.99432
K01561	0.735475	0	0	3.98623	8.61437	2.31176	1.06565	2.86992
K01563	0	0	0	1.71247	4.77539	1.59539	0.676014	1.26623
K01565	0	0	0	0	0	0	0.110932	0.159261
K01568	0	0	0	0	0	0	0	0
K01569	0	0	0	3.249	8.94706	3.72503	1.65135	1.94945
K01571	0	0	0	9.78554	0	0	0	0
K01573	0	0	0	7.38543	1.36778	4.01081	0.286153	2.19104
K01574	0	6.62355	1.58504	0.666695	7.07783	1.97878	1.07979	5.15344
K01575	18.3663	0	20.2974	50.026	6.87406	6.85601	14.3158	3.31693
K01576	0	0	0	0.656477	3.10853	0.755188	0.453721	0.43426
K01577	112.028	22.5041	95.8221	66.2532	47.4051	71.3638	87.8365	72.5127
K01578	0	0	0	2.11822	8.34706	3.78452	0.403981	0.776426
K01579	164.561	229.895	178	177.22	131.845	176.512	218.079	155.852
K01580	62.7359	16.9617	51.5553	96.0734	96.0331	93.1186	106.859	79.902
K01581	0	6.02667	0	1.18441	9.51387	1.4876	1.66338	0.919831
K01582	0	0	0	9.64684	0	0	0	0
K01583	0	0	0	0	0	0	0	0
K01585	219.243	150.279	215.471	209.352	150.66	219.126	264.913	207.843
K01586	210.012	295.251	241.725	241.282	261.042	294.882	288.667	256.072
K01588	379.701	317.306	346.726	319.865	304.564	364.695	359.589	279.299
K01589	47.8251	31.2617	48.2993	97.9212	36.5168	30.0481	36.3165	19.7745
K01590	0	0	0	0	0	0	0	0
K01591	316.031	266.443	346.296	296.934	268.35	336.077	306.373	277.305
K01595	87.1519	152.078	85.0717	18.6824	36.6533	19.5277	14.8559	7.94919
K01596	22.3809	23.3533	15.4353	11.2775	104.098	110.952	83.9092	50.931
K01597	21.913	6.93705	23.2544	35.4832	1.55236	5.18113	14.0233	2.97083
K01598	0	0	0	0	0	0	0	0
K01599	50.3256	106.798	59.1692	9.00592	15.7958	14.4564	5.35213	6.75159
K01601	0	12.0597	0.86578	0.459451	3.49466	1.6441	0.52382	0.728059
K01602	0	0	0	0.59211	2.41779	0.776741	0.359736	0.509185
K01607	184.525	286.845	290.732	247.224	325.291	393.786	402.091	286.82
K01608	0.790439	7.03343	0	0.924757	5.24543	2.65568	0.681126	9.48136
K01609	40.3968	34.4168	22.4845	34.0329	33.2842	10.8086	13.3117	30.3188
K01610	391.417	347.471	318.247	422.572	299.517	355.163	356.41	346.757
K01611	3.96538	11.7253	8.01346	8.91308	13.8912	0.947613	0.893988	5.01983
K01612	0	0	0	6.00569	0	0	0	0
K01613	273.653	217.799	239.666	260.09	226.161	300.636	423.128	304.804
K01615	0.754205	1.96927	0	0.910937	2.64954	0.525874	0.301911	3.76029
K01617	0	0	0	0.123465	1.6791	0	0	0.106174
K01619	370.709	217.978	328.33	383.047	286.529	296.053	316.771	319.837
K01620	127.065	90.5256	111.038	78.3569	128.408	135.403	103.355	116.915
K01621	73.0373	26.2592	44.9081	106.15	46.2889	71.9	77.6588	83.4707
K01622	0	0	0	0.923553	2.47402	1.30275	0.699486	1.52606
K01623	9.48839	0	2.38609	25.1066	11.8434	22.4765	24.2212	29.7813
K01624	431.604	446.049	434.848	411.178	454.486	458.627	428.777	411.848
K01625	180.644	104.714	193.375	110.95	172.231	95.6793	101.756	158.318
K01626	122.525	132.783	75.1079	53.4384	152.87	106.441	98.2976	71.4039
K01627	255.232	194.701	273.583	167.506	127.133	252.217	292.528	204.879
K01628	27.957	95.566	57.9276	19.6063	41.639	53.2035	7.0149	49.3074
K01629	66.9246	44.7469	60.957	77.8851	93.7186	35.9491	57.5082	69.381
K01630	0	0	0	5.88884	0	0	0	0
K01631	0	0	0	17.0111	3.35307	0.959106	0.273712	0.392958
K01633	109.041	77.9067	104.333	82.9501	65.7026	91.9954	72.6724	83.072
K01635	14.7755	3.50025	18.6195	43.6703	1.42574	13.6514	24.3017	4.35876
K01637	0.549786	0	0	13.4683	15.0298	6.54617	2.34047	3.84098
K01638	0	3.46503	0	10.4449	11.9895	3.30104	0.075169	1.50019
K01639	69.3189	87.0933	104.499	103.345	71.6766	140.802	126.439	79.844
K01640	0	2.07235	2.6083	3.55725	13.0783	2.49663	2.14189	4.2442
K01641	18.9445	2.96662	20.7255	36.491	1.97276	5.0734	14.6253	4.92044
K01643	46.7804	29.1786	27.8834	69.2003	69.5207	19.6472	32.0479	63.6868
K01644	47.216	70.8251	10.4934	59.6203	85.2651	28.3502	31.1833	59.1717
K01646	7.08873	29.1903	21.6395	37.1629	45.3427	8.71628	18.0365	31.3115
K01647	60.8658	92.5439	50.9858	9.67943	31.8445	66.7317	64.9798	22.7694
K01648	0	0	0	0	0	0	0	0
K01649	204.295	297.846	192.184	119.808	226.054	381.353	371.575	232.882
K01652	269.664	371.359	287.91	241.283	239.78	295.298	278.696	247.107
K01653	219.225	322.802	222.07	166.207	212.157	257.668	231.334	213.536
K01654	100.599	44.4154	42.2582	96.2417	93.1972	58.4336	70.1713	74.1908
K01657	110.665	104.436	84.9088	45.9395	66.727	156.23	182.757	123.196
K01658	63.7436	24.1392	32.2062	39.6604	33.0964	90.5223	116.424	101.487
K01659	51.3578	35.9712	0.538004	0.949011	2.20731	10.8789	2.37728	2.40316
K01661	140.017	52.0094	89.5252	203.095	109.063	211.413	262.65	178.573
K01662	407.632	310.376	406.327	403.555	376.272	491.992	480.397	421.032
K01663	0	0	0	0	0	0	0	0
K01664	0	0	0	8.38911	1.88914	1.3849	0.338765	0.432313
K01665	0	0	0	3.78234	0	0	0	0
K01666	38.7548	53.6464	48.2977	45.8556	66.3849	41.1898	11.8535	76.1358
K01667	92.5235	17.4449	89.1672	130.449	88.5994	50.4137	48.8289	69.4744
K01668	0	7.3438	0	0.119516	0.641605	0.09407	0	0.308334
K01673	142.268	205.432	213.126	200.063	147.152	92.4824	83.8397	113.478
K01674	0.895619	74.0698	3.32348	0	1.45603	9.69548	0.507692	3.40141
K01676	200.968	103.222	171.386	278.322	165.609	262.981	294.538	221.78
K01677	112.125	204.01	130.524	34.2053	106.613	83.0369	33.6976	67.9901
K01678	81.1937	157.528	94.2952	25.2298	91.3874	83.6286	23.1572	58.8053
K01679	28.9773	7.50964	33.4599	12.1208	20.86	11.1157	16.3889	18.2259
K01681	11.5556	3.79125	0.914787	5.06919	38.752	82.4708	96.9565	27.5624
K01682	37.2826	90.111	38.5276	7.95311	5.94666	11.0686	1.46623	4.24026
K01684	1.74283	0	0.539413	11.115	11.6817	1.35363	3.23137	6.4639
K01685	84.4869	53.0782	84.6122	82.869	84.8556	53.7254	74.1975	79.657
K01686	213.849	218.27	245.084	275.35	269.833	224.995	214.552	275.029
K01687	186.648	256.809	180.663	147.825	173.251	294.816	266.898	219.337
K01689	478.447	411.286	437.598	452.649	407.036	422.201	450.248	400.908
K01690	0	0	0	4.36175	0	0	0	0
K01692	2.5451	6.64066	3.93859	13.2186	42.167	13.6625	4.92367	7.58516
K01693	23.8164	64.4485	29.5294	12.7211	56.2238	12.5723	8.8347	29.1084
K01695	116.053	136.438	129.171	59.4966	80.5494	151.497	189.331	122.304
K01696	104.172	169.126	147.663	62.3192	101.612	221.304	264.54	137.858
K01697	9.09236	0	2.41001	6.18429	8.24041	1.49762	2.41697	0.997065
K01698	83.2242	177.509	130.794	30.437	82.2615	92.4479	70.6847	60.1455
K01699	4.00927	10.3617	0.743883	7.018	1.01391	0.079637	0.45454	1.08761
K01703	165.172	252.335	159.264	117.815	186.008	278.882	263.396	189.061
K01704	142.628	219.715	122.853	108.059	177.783	264.244	227.942	209.478
K01706	0	0	0	6.20722	0	0	0	0
K01707	0	0	0	0.089542	1.79458	0	0	0
K01708	0.438094	7.74904	1.7964	7.77655	5.21474	2.04975	1.69826	5.19177
K01709	53.3303	64.2798	107.813	22.5023	48.9514	62.3383	99.244	67.018
K01710	248.128	231.877	242.529	392.328	260.704	308.29	332.993	279.052
K01711	249.164	184.134	207.74	237.193	177.038	245.014	272.667	261.18
K01712	201.472	95.0513	190.757	265.996	158.901	128.458	134.721	161.187
K01713	0	0	0	4.45077	5.17316	4.74147	2.43114	3.22513
K01714	242.179	312.502	330.481	297.04	285.005	338.031	320.359	271.462
K01715	42.9016	81.6327	74.9403	23.5898	44.5237	63.1399	30.1148	45.1947
K01716	0	0	0	2.41933	5.50176	1.81127	0.994007	0.729519
K01719	235.899	208.997	240.91	259.134	181.086	226.123	273.804	228.466
K01720	60.9047	16.5362	3.39186	2.63105	7.22538	10.9224	2.13964	2.94276
K01721	0	0	0	0.720285	6.50687	0.809341	0.96852	1.08503
K01723	0	0	0	0	0	0	0	0
K01724	0	0	0	0.804589	5.61377	1.29803	1.55427	1.05669
K01725	0	0	0	1.19809	3.05185	1.90615	1.25014	0.686867
K01728	7.93407	5.61867	0	5.31186	2.80977	17.7414	26.0572	12.9249
K01729	6.74946	3.04128	2.67419	21.5446	22.2407	19.2411	15.565	14.1687
K01730	3.40839	5.87254	0	9.09395	16.765	4.24399	3.81267	5.53269
K01733	183.23	251.793	150.548	137.671	170.897	213.007	182.417	168.695
K01734	204.045	158.726	145.56	188.942	186.939	213.451	176.087	191.003
K01735	253.919	272.618	250.029	206.692	243.833	394.729	336.316	248.131
K01736	358.801	352.813	347.268	317.886	381.066	412.373	358.329	331.79
K01737	177.775	51.8882	170.572	263.474	230.163	207.086	245.172	200.86
K01738	197.215	224.006	176.344	200.331	224.629	327.701	307.18	220.051
K01739	6.71376	0	1.03806	0	4.24461	0	0.951442	0.424962
K01740	308.757	353.621	242.808	272.109	317.382	534.64	512.587	389.128
K01744	121.203	206.288	149.207	69.7934	81.1056	80.7757	69.4963	65.6717
K01745	198.304	81.4545	166.495	285.896	158.195	126.829	132.377	169.358
K01746	0	0	1.97182	0	3.64742	0.211095	0.481943	1.03786
K01749	99.6443	219.713	123.513	26.0636	92.2981	77.8097	68.2614	56.2875
K01752	333.451	174.277	324.479	366.95	350.487	266.17	293.221	262.005
K01753	7.8533	5.4801	3.44246	13.8079	21.5793	5.4072	3.88341	7.79016
K01754	301.197	223.788	218.162	145.245	193.398	318.3	297.454	223.312
K01755	253.043	372.018	260.552	237.531	274.683	369.913	343.909	288.281
K01756	349.574	327.093	384.089	356.925	331.764	402.204	361.193	352.754
K01759	26.7968	21.6474	36.1864	88.536	59.7145	22.5715	27.0188	41.2904
K01760	9.3276	6.0346	2.16474	36.7157	2.74804	7.83023	10.5982	4.17905
K01761	0	0	0	0	0.854722	0	0	0.422832
K01764	0	0	0	1.28562	0	0	0	0
K01768	23.2982	23.9551	19.6031	17.5452	22.8577	9.95324	4.18139	25.3408
K01770	122.62	64.4581	147.946	111.987	124.151	161.166	134.647	150.871
K01771	4.64797	6.83382	4.49903	6.79574	6.98535	31.1598	7.23752	20.6164
K01772	55.4509	167.414	62.5159	64.2763	31.1418	26.0235	17.7118	11.0936
K01775	451.825	483.742	445.024	436.308	455.36	565.878	484.076	415.375
K01776	360.833	252.632	330.295	354.9	323.106	294.72	304.519	299.696
K01777	0	6.57094	2.35868	0.237513	0.170007	0	0	0.417379
K01778	258.595	378.357	330.688	310.357	328.774	358.619	346.619	307.813
K01779	62.8611	119.5	51.6004	74.7048	78.573	125.888	76.0176	65.1305
K01782	0	0	0	6.0502	2.26694	1.09273	0.389807	0.485013
K01783	297.307	252.074	279.252	300.227	268.757	318.67	269.211	270.741
K01784	438.412	400.477	404.24	405.338	404.218	508.833	568.407	468.986
K01785	390.781	266.996	354.124	458.607	367.204	432.866	439.122	396.901
K01787	73.8842	51.4394	66.6576	124.466	50.7018	125.914	122.862	63.2498
K01788	43.3022	16.7693	77.517	83.3511	71.2271	37.2287	36.2959	43.0577
K01790	257.847	117.218	290.138	300.651	214.531	231.157	237.827	252.735
K01791	251.081	153.743	208.184	223.689	183.043	219.524	150.652	192.114
K01792	3.89673	2.01418	0	2.01006	21.3027	71.6738	65.9137	22.5792
K01796	0	0	0	3.87865	10.4806	5.70625	2.186	3.4566
K01799	0	0	0	2.88387	12.8784	4.0419	1.46804	2.45261
K01800	0	0	0	1.74215	10.505	3.16833	0.402165	1.57374
K01803	370.063	493.548	404.05	356.561	355.931	413.428	368.53	352.777
K01804	147.12	105.026	142.006	128.377	125.66	118.301	96.2959	147.487
K01805	116.211	47.5773	118.965	155.332	90.0254	126.936	146.639	137.122
K01807	41.6053	24.8091	36.2495	50.8877	29.4867	11.9105	23.2504	19.2681
K01808	268.663	294.969	299.398	279.559	266.006	289.886	228.006	266.004
K01809	337.902	212.617	370.222	356.688	284.127	329.808	374.1	343.329
K01810	414.207	381.418	364.391	380.566	369.381	398.552	382.959	361.56
K01812	117.951	99.7179	144.559	125.549	181.981	121.915	106.628	165.118
K01813	69.2159	50.7542	60.8645	89.516	81.2074	52.1874	63.7504	78.6489
K01814	143.325	224.93	149.146	89.0268	157.095	252.7	214.851	192.189
K01815	102.299	102.23	150.579	113.455	112.678	78.2092	91.0519	120.887
K01816	6.21309	3.8918	4.46922	12.1014	11.0851	2.92028	3.62789	3.69779
K01817	104.972	129.277	105.531	70.8116	63.7681	141.953	168.6	106.544
K01818	81.7753	49.6272	77.3083	96.8905	109.305	138.799	114.137	95.2017
K01819	28.6217	0	21.5242	0	6.40343	0	4.99166	1.75595
K01820	0	0	0	0	0.817526	0.553215	0.157878	0
K01821	111.669	110.582	101.155	120.357	125.444	128.047	155.051	145.619
K01822	0	0	0	1.85953	2.44632	0.487873	0.286153	0.27388
K01823	129.871	68.1654	109.662	213.257	131.952	183.747	212.931	202.071
K01825	0.304265	0	0	7.40976	0	0	0	0
K01826	0	0	0	4.63431	2.5012	1.16102	0	0
K01834	107.497	16.3858	130.474	143.848	87.2174	159.094	221.008	108.339
K01835	269.967	157.081	266.69	310.834	279.557	296.725	281.84	297.06
K01838	29.3851	31.5946	65.0804	57.8831	21.9958	17.6899	26.8661	14.5545
K01839	84.1898	76.5208	96.1394	78.9258	100.387	47.1928	45.2339	84.8184
K01840	3.91389	12.6441	11.3467	2.46363	15.9449	2.04469	0.43332	2.68455
K01841	18.407	14.6291	14.2087	17.2265	25.7815	23.7391	16.7912	23.9293
K01843	23.4928	5.51962	36.1588	1.80861	9.79816	2.85355	0.877716	1.74748
K01844	12.7651	4.39878	33.5531	0.644288	2.53643	0.169038	0.337683	0.092343
K01845	102.661	120.094	125.75	32.488	95.8956	141.79	85.3358	92.2439
K01846	0	0	1.49316	0.193286	0.145368	0.319702	0.172476	0.165078
K01847	169.27	81.9559	200.493	213.612	138.24	213.011	252.151	195.782
K01848	2.83353	33.5819	3.76701	0.614842	3.00729	0.725905	0.276214	0.352168
K01849	0	51.0258	3.05268	0	4.62098	3.27904	0.560981	0
K01850	0	0	0	0	0	0	0	0
K01854	273.372	199.652	272.619	159.031	215.518	377.558	396.717	309.429
K01856	1.13035	0	0	3.9632	2.09286	0.336785	0.192225	0.490615
K01857	0	0	0	3.7858	1.06048	0.826014	0.443727	0.265434
K01858	176.666	89.274	136.06	196.18	126.091	175.712	234.752	197.302
K01859	0	0	0	0	0	0	0	0
K01865	0	0	0	0.762627	1.91056	0.600257	0	0.163955
K01866	460.623	378.684	446.031	427.789	384.563	431.409	437.421	400.66
K01867	429.165	371.149	426.489	400.046	360.214	438.605	414.266	380.941
K01868	470.68	483.96	517.556	429.278	441.505	506.881	455.587	445.878
K01869	445.273	322.22	430.94	450.041	402.069	468.736	470.367	412.827
K01870	377.947	410.117	365.963	370.291	354.158	421.545	385.645	369.529
K01872	496.454	466.427	487.416	473.275	476.809	543.3	479.776	498.499
K01873	403.543	343.243	341.072	360.632	365.294	413.66	379.735	352.583
K01874	483.68	389.198	487.835	456.228	467.043	493.054	468.716	437.998
K01875	531.699	395.451	462.132	438.452	447.743	514.115	471.977	448.356
K01876	496.014	439.664	451.661	426.401	407.481	525.933	457.9	459.508
K01878	81.0399	84.1219	62.6365	30.7859	32.4146	21.7618	16.4484	10.1478
K01879	71.7243	147.178	91.7386	42.1065	40.6451	23.6204	20.3151	12.2621
K01880	400.793	293.076	355.56	406.007	382.659	435.808	415.704	431.35
K01881	448.117	394.008	394.242	382.334	377.722	437.19	409.671	389.127
K01883	379.778	287.11	371.99	407.055	349.261	457.167	431.068	365.873
K01884	0	0	0	0.85656	17.8749	0.26984	0	1.47096
K01885	563.409	469.134	488.243	477.511	465.157	514.616	460.413	449.495
K01886	247.123	148.231	268.384	280.035	269.566	331.255	315.234	288.834
K01887	507.304	432.467	488.402	430.277	449.152	525.608	492.195	462.372
K01889	400.732	349.852	391.795	394.203	364.314	425.842	415.645	376.478
K01890	497.981	525.817	455.252	454.805	462.207	517.507	470.676	473.537
K01892	415.124	321.413	348.569	376.074	343.506	433.091	391.903	378.556
K01893	355.191	209.782	317.469	366.775	318.209	402.899	414.339	358.2
K01895	4.54618	10.2629	8.77073	7.87921	19.8754	1.50051	0.465396	2.85746
K01897	309.366	196.643	234.678	381.657	281.829	346.214	401.879	348.472
K01900	3.38244	0	0	0	14.7147	49.9977	53.2391	17.9232
K01902	12.3801	13.5941	1.68898	4.93888	27.4818	67.1736	68.1124	22.2121
K01903	0	0	0	6.40585	7.59054	3.68338	3.23703	1.42598
K01904	0	0	0	0	0	0	0	0
K01906	0	0	0	0	0.079606	0	0	0
K01908	43.1694	16.2977	0.650018	1.38676	3.1312	2.18929	0.248157	0.322967
K01909	0	0	0	1.02057	1.34863	1.48299	0.282146	0.607599
K01910	49.5017	38.6173	23.0468	80.4076	65.8041	13.1115	30.5225	55.2007
K01911	5.76845	4.85455	3.14557	48.0308	5.15636	7.26158	13.5088	4.91106
K01912	149.872	327.502	156.697	206.29	182.85	131.487	72.74	178.223
K01913	0	0	0	0	0	0	0	0
K01914	142.062	110.084	166.823	177.89	129.985	202.866	196.501	187.062
K01915	696.506	662.43	636.321	591.077	682.463	609.741	614.027	666.835
K01916	17.6352	12.4791	11.8754	44.373	4.61868	8.11393	16.8725	3.28259
K01918	257.536	269.463	273.548	238.291	196.927	282.721	307.381	222.644
K01919	31.4903	10.356	31.7309	40.1512	34.4093	17.2096	19.9814	13.8076
K01920	0	0	0	6.8094	3.62725	3.81892	0.32883	0
K01921	389.487	382.204	380.517	360.747	393.407	420.975	379.001	360.892
K01922	0	0	0	0	0	0	0	0
K01923	353.193	369.674	374.466	352.793	342.246	403.2	369.152	348.178
K01924	371.165	233.319	314.904	377.361	342.195	419.73	451.469	343.68
K01925	248.646	224.417	257.391	346.501	305.638	368.668	381.802	310.909
K01928	405.363	321.86	346.118	361.701	349.027	438.004	444.1	363.667
K01929	139.217	99.7858	182.562	205.304	174.392	212.401	184.151	134.557
K01930	0	0	0	0	0	0	0	0
K01933	410.599	382.156	366.147	359.721	359.886	386.026	345.525	333.219
K01934	270.718	292.755	290.253	234.324	244.223	250.232	242.925	223.667
K01935	176.681	188.755	208.415	170.191	136.714	193.231	214.216	179.657
K01937	427.299	429.693	467.784	444.855	427.312	480.028	455.505	441.509
K01938	157.004	130.189	177.146	122.663	182.422	202.623	146.196	135.287
K01939	429.973	379.537	419.071	424.185	380.109	456	410.195	390.817
K01940	260.389	309.847	292.064	256.899	261.833	352.572	335.888	289.698
K01941	0	0	0	1.45347	1.42222	0.477171	0.093961	0.269792
K01945	380.377	439.424	418.96	409.089	331.875	395.355	390.1	333.228
K01950	226.004	116.932	185.653	247.759	251.872	361.091	337.052	279.18
K01951	484.961	502.286	439.418	456.646	480.445	520.082	451.089	471.57
K01952	248.725	167.597	215.7	317.97	267.919	330.658	290.259	293.895
K01953	224.941	407.87	362.348	161.312	318.023	309.684	227.089	285.416
K01955	256.992	274.506	280.696	295.665	302.716	441.078	435.982	328.049
K01956	334.305	277.858	284.331	309.202	284.973	353.813	344.184	301.716
K01958	7.60236	13.2207	13.9917	30.9157	18.7226	6.94219	7.69524	5.73465
K01960	38.4997	33.4857	9.61593	0.840796	1.97265	10.1473	1.67877	3.93657
K01961	117.058	170.2	85.1346	50.4536	44.6519	56.1776	30.311	37.1656
K01962	78.2695	128.368	70.0972	50.5515	50.1298	39.8587	24.8944	28.3721
K01963	73.7914	124.271	83.7672	56.9183	83.9992	41.8828	27.5122	46.4731
K01965	0.330526	0	0.613261	0.934218	5.26	0.709053	0.524615	0.75317
K01966	65.5755	95.2007	112.324	126.452	47.6259	53.5003	51.363	59.9432
K01969	0.537805	0	0.439351	2.80142	6.57125	1.2946	0.7348	1.98758
K01971	4.24753	9.73742	4.17132	8.42663	12.0926	6.63838	3.86103	14.7537
K01972	542.841	472.129	481.07	470.272	460.513	518.621	476.95	501.291
K01991	358.719	248.643	355.059	565.919	337.213	434.757	505.096	452.34
K01995	49.8654	164.632	100.495	40.1908	149.866	166.34	67.1636	70.8494
K01996	61.3439	124.802	144.085	37.0192	158.293	155.664	61.9453	72.1486
K01997	45.9388	187.515	116.04	45.604	183.808	158.979	74.9524	89.2207
K01998	32.8432	224.427	129.406	36.6367	140.126	155.607	56.4391	76.8556
K01999	32.5825	228.743	100.698	55.4021	211.656	193.183	73.6434	89.4519
K02000	1.67422	2.88463	0.517728	35.5648	7.25543	6.98299	8.54195	1.74707
K02001	7.16495	3.39669	2.21565	37.2189	5.50836	7.2794	6.00702	1.78393
K02002	5.06448	1.86984	0	35.1718	7.53428	7.15125	9.00275	2.13227
K02006	24.1841	54.2681	41.9814	63.3675	73.8792	120.18	160.217	87.8362
K02007	19.3498	58.5141	54.0989	110.978	98.8327	145.214	193.829	111.843
K02008	18.9282	75.146	30.3842	23.6661	47.4072	121.883	152.095	87.7694
K02009	0.615273	49.3608	10.0042	9.46975	14.1947	6.47752	2.37366	3.54869
K02010	4.50753	7.24342	3.6926	0.976947	19.6484	6.04811	5.29226	2.42791
K02011	9.70241	30.2762	6.81805	8.77327	46.9724	11.3163	7.86858	10.8797
K02012	13.3164	36.1435	12.1069	10.8939	49.9819	23.6232	13.0497	18.6777
K02017	5.71149	3.28023	1.17746	5.55903	0	0	0	0.413168
K02018	12.3455	64.0772	13.5774	11.0902	35.8883	10.9058	6.14525	12.0476
K02020	60.0825	136.229	47.3588	18.1128	52.9328	20.4383	11.4376	19.9631
K02031	157.852	238.079	179.126	150.633	267.095	190.92	189.516	152.306
K02032	27.2568	28.5949	46.0394	19.5573	144.638	83.2381	81.5187	55.6467
K02033	166.157	245.73	180.741	173.911	369.213	134.405	95.9284	166.782
K02034	184.015	314.937	172.306	147.766	362.4	138.408	91.6821	154.55
K02035	198.381	273.456	237.556	276.088	390.028	245.59	209.259	192.112
K02036	206.285	136.986	194.586	160.751	191.474	195.785	196.034	128.269
K02037	172.606	133.791	166.471	133.908	193.164	156.085	133.873	111.234
K02038	162.517	160.796	150.568	101.612	130.212	143.065	133.087	115.902
K02040	348.403	375.886	340.827	301.168	299.049	349.712	348.225	314.741
K02041	14.4164	4.38199	19.6898	15.8157	7.60816	4.01984	9.81063	4.16321
K02042	17.0588	16.9625	59.8854	27.624	15.5646	7.33805	17.5991	8.78957
K02044	23.5937	3.69158	45.1309	19.3111	9.22518	4.9201	14.2397	7.413
K02045	6.24415	0	1.64521	9.56395	9.35523	2.41151	0.689059	10.2133
K02046	7.03881	4.04254	5.21096	7.3442	12.4359	4.01703	0.36956	8.17547
K02047	4.48212	5.77893	0	7.81805	12.2857	3.55467	2.22943	9.21719
K02048	0	0	0	4.87777	2.10061	0.40423	0.13184	0
K02052	3.69849	3.1715	5.72831	6.60842	23.6942	3.19785	1.33054	5.17589
K02053	3.40404	4.19008	1.57897	0.734746	9.80086	1.18389	0.367613	1.08451
K02054	1.59794	0	4.44724	2.88016	6.16715	0.534907	0.213403	0.175923
K02055	0	0	0	3.42797	12.851	1.46287	0.455229	0.585166
K02063	0	0	0	4.85972	1.77704	0.390817	0.09914	0.284663
K02064	0	0	0	4.016	3.19304	0.515823	0.215227	0.102998
K02065	239.534	237.846	283.047	241.08	202.12	237.547	266.314	201.951
K02066	186.664	311.339	261.636	247.809	231.619	237.385	261.738	218.128
K02067	239.886	225.116	279.409	303.678	292.38	289.847	288.027	242.453
K02071	139.179	188.994	157.233	76.0597	96.6281	85.2003	50.094	59.0061
K02072	84.5223	171.737	102.983	80.6059	99.9827	77.2526	55.1028	73.4515
K02073	199.042	189.764	189.598	86.7096	115.549	102.488	66.6267	80.534
K02078	242.885	257.77	280.169	252.292	269.656	227.776	220.386	251.59
K02083	0	0	0	2.93611	0	0	0	0
K02106	5.79165	68.0533	3.53325	1.9103	7.24735	3.94638	3.34545	4.75096
K02107	13.7499	25.2851	0	1.30123	10.1573	0.21009	0	3.19375
K02108	296.3	237.244	243.469	251.589	230.128	242.328	267.55	259.148
K02109	319.78	304.02	267.259	212.638	220.174	201.792	238.79	228.76
K02110	157.688	145.689	143.87	145.067	122.893	96.7081	112.53	129.033
K02111	314.205	355.671	263.582	288.892	275.502	298.598	332.028	290.78
K02112	337.43	282.233	278.304	294.214	267.047	274.945	323.769	296.485
K02113	258.755	262.885	184.262	230.857	204.803	223.772	275.991	218.306
K02114	115.474	126.853	155.066	75.6257	98.6011	68.5551	74.8902	77.8605
K02115	255.931	267.906	256.474	266.707	227.797	255.515	311.832	256.785
K02117	10.8968	13.5852	12.275	6.29628	76.3897	128.066	29.3528	49.2047
K02118	15.7345	7.62975	5.88629	5.46583	64.1976	107.773	29.1083	52.5909
K02119	24.6414	56.4483	24.9241	10.2935	76.4917	105.027	36.6953	36.6708
K02120	24.9699	31.3719	16.9062	12.5026	80.6591	104.236	30.6704	58.0362
K02121	22.8068	53.8047	38.4556	74.4232	70.6433	86.7774	37.6845	44.8526
K02122	14.9155	44.2702	5.24551	8.92009	66.6345	85.1609	29.1565	39.2409
K02123	71.7438	58.2977	96.4293	117.064	110.822	151.453	58.461	87.2197
K02124	17.0557	54.6594	23.8986	19.7387	73.2027	42.2694	7.83596	41.9512
K02133	0	0	0	0	0	0	0	0
K02134	0	0	0	0	0	0	0	0
K02136	0	0	0	0	0	0	0	0
K02137	0	0	0	0	0	0	0	0
K02140	0	0	0	0	0	0	0	0
K02144	0	0	0	0	0	0	0	0
K02145	0	0	0	0	0	0	0	0
K02146	0	0	0	0	0	0	0	0
K02147	0	0	0	0	0	0	0	0
K02148	0	0	0	0	0	0	0	0
K02149	0	0	0	0	0	0	0	0
K02150	0	0	0	0	0	0	0	0
K02151	0	0	0	0	0	0	0	0
K02154	0	0	0	1.94243	0	0	0	0
K02155	0	0	0	0	0	0	0	0
K02160	85.4235	114.352	54.3951	32.8955	54.4438	33.5383	24.9129	30.4668
K02169	19.3875	14.1071	31.9509	51.8565	23.2065	21.788	17.9775	22.4507
K02170	0	0	0	5.64876	0	0	0	0
K02171	583.291	802.989	777.205	508.828	495.387	380.378	365.113	589.429
K02172	287.645	544.024	322.504	148.678	333.896	127.304	47.7518	287.875
K02180	0	0	0	0	0	0	0	0
K02183	0	0	0	0	0	0	0	0
K02188	47.2348	132.719	65.6946	42.8498	67.8616	55.4327	46.9567	60.5023
K02189	27.0514	103.973	50.3757	34.7045	49.9819	11.6255	6.63367	29.4631
K02190	58.962	75.4727	65.8725	47.3703	75.0896	51.1877	50.4524	62.7214
K02191	0	0	0	2.83056	0.82236	0	0	0
K02193	0	0	0	2.02115	1.7672	1.62044	0.859856	0.470272
K02194	0.965711	48.1305	17.3708	6.63487	23.263	4.73326	2.75247	2.7821
K02195	6.10036	50.339	13.8387	6.32634	23.5344	7.05433	3.04454	4.56889
K02196	0	0	0	1.09194	2.30859	1.4006	0.819398	0
K02203	32.1865	46.3319	34.0844	14.8848	38.5297	58.6508	20.2394	37.1942
K02204	1.50585	3.8918	0	0.695277	10.1812	3.98252	3.58798	1.93549
K02206	0	0	0	0	0	0	0	0
K02219	0	0	0	0	0	0	0	0
K02224	53.0252	105.771	93.8059	55.6785	106.301	62.9705	64.7904	83.395
K02225	0	0	0	0.413676	1.84519	0.488102	0.929207	0.799109
K02226	0	0	0	6.13915	9.009	2.03911	2.3277	0.405066
K02227	109.698	118.212	141.731	70.6897	98.2309	123.792	123.716	101.483
K02228	0	0	0	0.667299	6.099	1.01054	1.47553	0.095641
K02229	0	0	0	0.85187	1.58536	1.2069	0	0.293027
K02230	2.59972	0	6.03275	6.08559	6.14094	3.49588	1.63438	3.28585
K02231	114.184	77.046	116.214	66.9661	112.495	116.789	128.64	111.71
K02232	101.211	119.169	140.947	83.1055	120.497	127.581	155.37	104.343
K02233	103.928	98.2568	141.906	55.2548	86.0921	117.031	127.108	98.9088
K02250	12.7871	7.5038	9.31325	3.179	6.37484	9.88087	7.10132	11.7627
K02257	0	0	0	7.03355	9.59133	5.31212	0.652698	1.33632
K02258	0	0	0	0.628286	6.51753	1.81344	0.412812	1.04092
K02259	0	0	0	3.88817	10.3529	2.18606	1.38858	1.56434
K02265	0	0	0	0.896849	0	0	0	0
K02266	0	0	0	0	0	0	0	0
K02267	0	0	0	0	0	0	0	0
K02274	0	0	0.85147	0.405342	2.52833	0.410196	0.832447	0.099593
K02275	0	0	0	2.02019	5.53988	0.84311	0.462046	0
K02276	0	0	0	1.34391	6.04852	0.905102	0.252657	0.61815
K02277	0	0	0	0.747802	2.0567	0.183829	0	0.421959
K02291	0	0	0	0	0	0	0	0
K02293	0	0	0	0	0	0	0	0
K02297	0	0	0	4.3471	4.54153	0.635003	0.414005	0.991319
K02298	0	0	0	4.64295	0	0	0	0
K02299	1.15085	0	0	4.18891	2.64656	0.658028	0.260948	0.249756
K02300	0	0	0	5.50299	3.79062	0.727234	0.396559	0.264851
K02302	6.01212	5.0285	2.29824	10.8395	5.0353	0.439932	0.143484	1.49955
K02303	8.68736	11.4113	25.8766	4.0117	17.6086	3.75715	7.82167	11.1724
K02304	27.2305	40.7319	47.3034	13.1562	41.312	8.53252	4.77523	19.7629
K02313	419.494	463.657	420.876	394.759	396.958	463.55	413.617	410.282
K02314	518.835	542.502	462.671	569.833	529.689	653.306	596.638	490.497
K02316	736.484	773.868	719.678	712.317	717.615	789.433	850.107	779.409
K02317	0	0	0	5.73088	0	0	0	0
K02320	0	0	0	2.35337	0	0	0	0
K02335	440.142	411.191	395.763	421.822	373.601	445.15	438.656	373.203
K02337	364.664	347.41	349.214	359.638	322.486	412.741	396.117	346.974
K02338	386.968	416.83	389.41	409.032	431.764	465.628	441.479	409.67
K02339	0	0	0	5.68105	6.41783	1.99281	3.52189	1.65732
K02340	347.959	221.418	306.228	315.452	314.477	370.692	361.179	325.193
K02341	84.0564	46.6713	44.2781	90.7501	69.1278	43.0371	34.1299	58.4866
K02342	508.275	405.133	560.312	544.717	409.56	479.352	547.639	483.531
K02343	475.231	297.167	407.86	422.587	408.373	461.459	432.066	400.836
K02344	0	0	0	4.87418	0	0	0	0
K02345	0	0	0	5.27982	0	0	0	0
K02358	433.354	413.956	425.478	428.199	388.714	504.463	449.208	407.247
K02361	0	0	0	3.94204	1.80113	0.478068	0.155923	0
K02362	0	0	0	5.54038	2.62056	0.496834	0.22686	0.21713
K02363	0	0	0	3.45103	0	0	0	0
K02364	0	0	0	4.82992	0	0	0	0
K02371	98.0904	97.4832	108.311	103.241	99.1623	42.1186	34.5779	62.3666
K02372	108.263	198.373	138.663	107.133	112.304	72.6616	64.0814	85.2226
K02377	253.262	238.482	269.171	229.32	168.777	209.971	236.417	228.995
K02386	67.5637	89.9226	54.6039	3.12747	32.8503	12.3978	3.61219	8.98316
K02387	58.1272	180.724	119.869	21.0202	66.5524	18.8645	8.32712	41.677
K02388	99.1366	179.043	90.3594	30.3041	84.1236	17.1969	9.10172	38.842
K02389	89.5165	223.225	95.4649	23.2409	82.4909	15.8486	6.65752	40.4202
K02390	78.0545	158.112	88.3872	22.8663	60.8586	20.3303	6.56352	30.1919
K02391	0	0	0	0.11166	3.29474	1.14967	0.204728	1.44033
K02392	152.553	293.856	145.906	31.5687	69.0713	29.2607	8.07255	45.0586
K02393	45.6246	184.232	65.1269	6.2352	30.9354	10.4354	3.19874	6.45922
K02394	59.1482	173.873	47.7871	4.4006	43.5377	14.3993	4.48835	7.58487
K02396	149.242	320.118	185.82	62.6521	140.832	32.4478	14.3027	88.4518
K02397	68.2294	128.402	81.1603	20.8036	38.5894	18.1441	4.51898	32.8362
K02398	33.1343	101.524	41.2234	19.9544	45.9816	8.45625	1.3468	23.4795
K02399	32.332	51.699	28.9593	12.3956	21.9439	5.57257	2.03123	19.747
K02400	88.0633	240.339	89.3378	17.7896	68.909	17.7262	7.04955	36.8681
K02401	86.3918	192.136	85.0632	21.5541	64.7746	21.8806	9.55253	39.0896
K02402	0	0	0	0	0.274806	0	0	0
K02403	0	0	0	0	0	0	0	0
K02405	94.2181	256.266	116.339	21.0404	60.8856	18.4719	8.79793	36.367
K02406	382.856	1117.77	616.243	206.767	511.187	110.472	46.6278	297.911
K02407	142.314	249.787	169.026	48.3543	126.707	36.7295	14.5069	82.0067
K02408	59.3899	180.302	87.8381	21.2034	59.2421	12.3535	3.8615	36.6913
K02409	95.2498	221.903	104.613	24.3053	98.7799	22.1013	10.8111	48.3593
K02410	121.147	270.546	144.562	36.2693	120.149	23.5428	13.115	65.9356
K02411	95.9629	130.412	87.7956	12.3826	37.1549	14.7705	6.98238	29.0875
K02412	38.7656	99.7687	39.9948	20.2214	63.7883	11.8365	4.89592	33.5503
K02413	23.676	132.505	50.0508	21.9283	50.9759	13.0159	5.40442	28.7027
K02414	37.9489	97.6663	37.6401	17.8152	37.1729	6.42409	3.79623	27.8911
K02416	97.538	255.186	126.724	26.3088	95.9094	25.4928	11.2914	47.9296
K02417	102.332	318.53	161.795	22.3784	83.9852	28.1155	12.1813	42.2272
K02418	92.0584	251.921	90.3054	12.6961	60.5964	20.1208	3.92815	33.7278
K02419	95.4033	178.873	113.25	22.278	74.4369	18.5202	8.33885	40.0901
K02420	39.7427	72.4481	41.9128	12.3904	39.6216	6.89715	4.84023	21.0556
K02421	92.0836	198.451	93.0066	22.6158	71.0257	17.614	7.87328	40.4655
K02422	146.903	224.534	88.059	40.3085	79.5063	21.0697	7.12829	59.3053
K02424	8.31606	29.739	10.288	8.52821	45.2518	39.2114	18.2169	14.1768
K02428	323.532	321.97	363.48	361.367	341.059	378.975	394.872	315.835
K02433	176.299	234.759	150.019	87.4611	130.409	175.099	127.049	116.182
K02434	165.067	246.807	179.609	113.836	161.195	185.372	144.435	154.185
K02435	123.356	197.951	63.2886	52.9524	74.8233	86.0502	69.4746	81.6691
K02437	172.917	59.1567	146.074	199.791	153.148	190.91	216.439	192.023
K02438	0	0	0	7.61267	0	0	0	0
K02439	0	0	0	5.35052	0.364742	0	0	0
K02446	18.6255	24.1261	17.9598	10.5147	22.512	1.20284	1.06509	1.24185
K02452	4.93585	46.9372	16.4018	5.02075	7.30166	1.51921	0.18653	0.624852
K02453	3.75307	67.7505	22.0064	6.78711	9.30025	1.98878	0.68109	1.47104
K02454	7.49724	11.2157	10.6152	5.64291	4.52869	0.039182	0.089455	0.470898
K02455	4.14198	2.67618	14.4277	4.54406	6.42004	0.051421	0	0.283038
K02456	3.11374	23.7485	8.35437	7.79381	37.8988	53.8148	65.0536	24.737
K02457	0	0	0	5.70308	0	0	0	0
K02458	0	0	0	3.67561	0	0	0	0
K02459	0	0	0	3.95682	7.69578	1.15786	1.04954	0.930719
K02460	4.74697	57.5873	14.2342	8.40128	15.9024	4.21486	1.5828	3.90425
K02461	0	0	0	7.59528	4.18697	1.46139	0.462652	2.37539
K02462	0	0	0	2.4809	2.08524	1.13463	0.259603	0.993874
K02463	0	0	0	4.3897	0	0	0	0
K02464	0	0	0	5.56332	0	0	0	0
K02465	0	0	0	4.18307	0	0	0	0
K02471	0	0	0	0.618483	4.36751	0.997916	0.52795	0.837639
K02472	85.1366	14.2583	49.0572	62.7491	21.8454	38.5808	29.6858	34.0937
K02473	50.7848	26.1772	47.4991	47.3172	16.2381	12.9826	12.2763	36.1772
K02474	199.569	174.297	207.543	178.693	125.905	110.849	98.2422	128.961
K02488	0	0	0	0.321	6.65217	2.3113	0.785805	0.449302
K02492	62.2739	185.22	118.975	22.0106	68.3227	87.2293	68.2583	55.3033
K02495	128.12	169.661	101.313	50.1438	87.2059	161.598	119.681	81.5018
K02496	0	0	0	5.97057	0	0	0	0
K02500	154.435	230.967	188.538	105.434	172.261	256.691	238.886	190.77
K02501	118.004	207.25	144.671	82.4083	137.123	212.392	206.559	152.785
K02502	51.4438	135.336	51.2559	17.2643	80.0235	84.0807	32.2476	64.7086
K02509	0	0	0	8.04968	1.56609	0.328021	0.655281	0.447982
K02510	10.9636	33.8124	13.0434	38.1905	46.8311	15.6265	16.03	25.1178
K02516	0	0	0	0	0	0	0	0
K02517	102.58	50.2541	77.7428	91.5495	55.0102	145.364	182.54	97.7324
K02523	1.28389	30.0267	9.51026	15.2227	12.3911	5.33083	4.97151	6.53604
K02527	274.136	208.719	266.005	229.925	138.481	288.853	316.626	209.616
K02535	49.8993	198.078	53.6665	11.0556	35.1564	17.878	5.37152	9.3165
K02536	268.481	293.516	328.403	289.963	199.391	264.516	285.06	246.167
K02548	201.687	87.1369	198.661	252.907	181.366	246.887	282.762	209.945
K02549	8.43688	3.11133	5.03334	8.96662	5.44164	1.07025	1.91062	2.68521
K02551	228.743	71.6529	100.964	246.796	151.374	228.242	275.434	222.071
K02552	0	0	0	4.4321	0	0	0	0
K02554	0	0	0	3.97478	8.4706	1.46466	1.036	1.96656
K02556	88.9288	180.016	114.842	28.9621	83.8608	22.9887	10.9102	49.3169
K02557	256.27	210.15	250.311	159.382	155.599	164.854	183.079	180.749
K02560	0	0	0	4.31177	0	0	0	0
K02563	488.36	268.454	380.627	400.139	393.64	470.938	450.131	373.853
K02564	362.604	263.607	351.386	475.853	258.624	309.29	285.054	273.334
K02567	41.5129	159.665	47.3807	1.1641	13.2413	12.7652	3.87472	4.34238
K02568	32.1156	93.4624	30.6136	0.789253	8.44759	8.78641	3.87961	2.88639
K02575	0	0	1.74113	12.8101	9.44527	5.53364	5.80611	6.51868
K02584	4.36469	33.4241	20.68	0.945608	32.5589	64.5566	70.6022	22.348
K02588	0	4.667	1.67525	0	0.489289	0.179345	0.204728	1.75204
K02606	0	0	0	1.69858	0	0	0	0
K02609	0	10.2507	2.23974	6.51325	6.202	3.69902	1.58672	1.60826
K02610	0	0	0	3.47678	1.24114	0.89129	0.786922	0.494506
K02611	0	0	0	5.97958	6.19474	2.17368	1.57437	0.962487
K02612	0	0	0	3.02766	1.86168	2.39183	0.436674	0
K02613	0	0	0	4.60458	3.04936	1.31409	0.863811	0.896124
K02614	30.5168	90.9161	42.1587	43.0972	49.878	21.6349	18.3285	36.8768
K02615	0	0	0	3.34645	0	0	0	0
K02618	0	0	0	3.26755	0	0	0	0
K02619	0	0	0	2.71546	0.080243	0.088238	0	0.482029
K02626	0	0	2.67605	1.55703	2.88288	0	0.279795	1.69748
K02636	0	0	0	0	0	0	0	0
K02638	0	0	0	0	0	0	0	0
K02639	0	0	0	0	0	0	0	0
K02641	0	0	0	0	0	0	0	0
K02651	4.56468	0	0	0.923758	11.0155	3.79864	1.35955	2.59401
K02684	0	0	0	0	0	0	0	0
K02686	0	0	0	2.40227	1.84232	1.35058	0.513908	0.491866
K02692	0	0	0	0	0	0	0	0
K02693	0	0	0	0	0	0	0	0
K02694	0	0	0	0	0	0	0	0
K02695	0	0	0	0	0	0	0	0
K02698	0	0	0	0	0	0	0	0
K02699	0	0	0	0	0	0	0	0
K02701	0	0	0	0	0	0	0	0
K02703	0	0	0	0	0	0	0.213403	0
K02716	0	0	0	0	0	0	0	0
K02717	0	0	0	0	0	0	0	0
K02721	0	0	0	0	0	0	0	0
K02723	0	0	0	0	0	0	0	0
K02725	0	0	0	0	1.00724	0	0	0
K02726	0	0	0	0	0	0	0	0
K02727	0	0	0	0	0	0	0	0
K02728	0	0	0	0	0	0	0	0
K02729	0	0	0	0	0	0	0	0
K02730	0	0	0	0	0	0	0	0
K02731	0	0	0	0	0	0	0	0
K02732	0	0	0	0	0	0	0	0
K02734	0	0	0	0	0	0	0	0
K02735	0	0	0	0	0	0	0	0
K02736	0	0	0	0	0	0	0	0
K02737	0	0	0	0	0	0	0	0
K02738	0	0	0	0	0	0	0	0
K02739	0	0	0	0	0	0	0	0
K02744	0	0	8.58579	0.383925	10.1854	1.98408	4.52979	9.6729
K02745	0	0	0	0	3.91123	0.416216	3.00911	4.39586
K02746	0	0	0	0	0.152554	0	0	0
K02747	0	3.93179	2.91843	0.806899	7.16515	0.595333	3.78674	5.63619
K02757	13.264	0	11.9839	0.400176	17.1706	0.427647	4.83265	7.07543
K02759	66.5158	10.7297	104.209	38.8233	47.0184	15.659	30.7404	23.9156
K02760	70.8866	51.665	87.0139	45.3386	62.7319	15.5732	47.7069	44.8178
K02761	189.153	46.8048	367.632	102.506	115.578	31.2717	108.595	94.0522
K02769	7.18849	12.1252	40.9747	18.2498	54.1002	13.5188	21.6395	26.7931
K02770	34.6062	22.6517	55.4468	59.2422	22.0465	14.1094	23.1158	17.9415
K02773	2.84761	0	15.8797	3.96985	21.0702	0.86907	7.96699	6.87176
K02774	12.546	6.04253	10.9147	7.29758	21.5402	2.06645	6.99991	6.05512
K02775	54.2857	37.8153	78.4136	65.0414	52.5542	48.9825	73.7	67.0761
K02777	47.0857	129.423	56.7834	32.2874	50.8235	82.2326	63.3041	82.5909
K02779	0	0	4.42464	8.12929	0.411067	6.8777	11.9995	1.73001
K02781	12.3292	0	11.6792	26.7872	1.92859	2.34515	12.3845	3.44095
K02782	0	8.56777	5.13171	8.8192	2.19814	0.521354	0.148563	0.511846
K02783	0	0	0	3.50126	4.15938	0.523149	0.674774	0.226249
K02784	0	0	0	2.28123	0	0	0	0
K02786	9.91279	9.64774	10.3894	0	8.5332	1.7052	5.31058	3.48526
K02788	17.4304	1.98287	28.8342	0	14.1027	1.66173	9.79223	7.41972
K02791	0	0	0	2.9138	0	0.081853	0.287242	0.412382
K02793	3.29057	0	0	0.836613	6.13409	2.47824	0.886279	3.29584
K02794	46.0482	0	68.9979	141.953	17.5953	30.1852	67.4096	20.9726
K02795	42.2916	12.546	81.1928	106.73	13.2605	17.3898	57.7272	12.2914
K02796	15.7841	7.47936	27.4011	62.0571	10.3472	12.1973	33.5112	8.47604
K02798	0	0	0	7.84391	0	0	0	0
K02800	30.3218	21.2163	26.6376	38.3607	27.3515	7.73463	16.7307	20.0578
K02804	0	0	0	3.41344	1.70973	0.459572	0.476922	0.82164
K02806	0	0	0	9.02137	3.76004	1.7143	0.327033	0
K02810	9.44419	3.58902	13.9513	8.46999	9.31123	4.95119	9.24628	11.393
K02815	0	0	0	1.6768	0	0	0	0
K02819	0	0	0	6.16228	0.597699	0	0.165668	0.105708
K02821	9.1052	10.8828	5.27018	56.0841	18.0797	8.62964	12.5215	5.8344
K02822	0	0	24.4673	13.4899	15.1209	6.75535	2.51348	5.81899
K02823	198.983	178.592	227.607	216.415	202.521	235.165	203.058	236.739
K02825	32.2005	21.8236	68.3214	44.0748	56.2624	60.8659	83.7761	31.8084
K02840	5.58242	0	7.01799	33.7776	0.521814	5.03669	8.51513	1.67178
K02841	54.8737	83.2757	61.5262	8.40136	10.162	12.6784	3.12408	4.19513
K02843	36.3042	159.343	61.0051	7.39088	10.3507	9.35587	1.30628	3.63485
K02844	0	80.7007	45.9116	7.23025	3.6184	0.058513	0.333972	0
K02847	13.4592	19.9082	26.6439	1.44868	6.46142	12.9023	0.235809	11.0448
K02849	0	0	0	4.60603	0	0	0	0
K02850	0	72.5104	21.6901	0.442524	2.63958	0.348307	0	0.253699
K02851	159.588	137.378	194.872	330.687	211.189	290.293	289.29	258.405
K02863	327.191	362.643	340.237	369.236	346.748	434.309	421.287	371.074
K02864	303.349	313.212	373.718	303.318	303.067	375.905	335.801	301.104
K02865	0	0	0	0	0	0	0	0
K02866	0	0	0	0	0	0	0	0
K02867	342.24	290.368	352.129	264.659	284	308.292	317.135	283.488
K02868	0	0	0	0	0	0	0	0
K02870	0	0	0	0	1.04212	0	0	0
K02871	323.907	281.109	360.802	302.342	279.38	314.687	305.645	288.208
K02872	0	0	0	0	0	0	0	0
K02873	0	0	0	0	3.27979	0	0	0
K02874	321.199	313.652	280.685	317.114	308.626	357.377	352.765	315.535
K02875	0	0	0	0	0	0	0	0
K02876	360.145	230.358	316.785	336.916	321.305	410.063	388.889	329.905
K02877	0	0	0	0	0	0	0	0
K02878	387.816	229.339	295.901	316.344	305.734	365.639	337.239	297.024
K02879	340.203	360.517	312.131	321.733	296.172	386.851	383.958	344.829
K02880	0	0	0	0	0	0	0	0
K02881	254.297	315.836	308.713	289.387	281.836	346.911	324.742	290.908
K02882	0	0	0	0	0	0	0	0
K02883	0	0	0	0	0	0	0	0
K02884	209.482	267.472	264.164	265.925	234.737	292.236	282.297	271.384
K02885	0	0	0	1.11216	0	0	0	0
K02886	410.516	468.362	451.224	457.757	441.777	516.716	466.646	431.776
K02887	210.612	218.597	244.909	232.381	244.934	312.989	276.46	276.921
K02888	296.278	240.878	242.072	240.023	230.962	267.329	261.679	240.37
K02889	0	0	0	0	0	0	0	0
K02890	354.846	316.08	305.655	317.29	321.595	359.344	337.438	318.094
K02891	0	0	0	0	0	0	0	0
K02892	219.42	237.874	280.466	241.193	233.119	282.596	278.966	251.973
K02893	0	0	0	0	0	0	0	0
K02894	0	0	0	0	0.706367	0	0	0
K02895	181.431	213.754	226.357	216.605	222.437	262.572	250.052	214.41
K02896	0	0	0	0	0	0	0	0
K02897	247.71	141.364	208.794	254.133	177.789	225.687	250.417	199.98
K02898	0	0	0	1.05363	0	0	0	0
K02899	194.572	268.851	197.13	241.858	219.95	271.38	252.554	209.478
K02900	0	0	0	0	0	0	0	0
K02901	0	0	0	0.62981	0	0	0	0
K02902	139.356	153.112	137.333	141.871	137.385	169.168	163.447	158.194
K02903	0	0	0	0	0	0	0	0
K02904	69.2815	59.8931	75.9392	47.3554	90.2401	95.1303	77.1353	68.6081
K02906	382.203	268.709	390.076	367.248	362.229	436.051	416.098	367.688
K02907	91.8875	140.517	112.11	108.69	102.357	83.4217	64.8199	93.1405
K02908	0	0	0	0	0	0	0	0
K02909	162.152	90.5738	151.127	166.092	166.066	191.03	192.501	185.566
K02910	0	0	0	0	0	0	0	0
K02911	106.641	111.907	81.3731	113.861	119.2	122.392	129.656	107.814
K02912	0	0	0	0	1.19766	0	0	0
K02913	95.9704	115.488	77.4805	96.4023	63.9655	98.2833	116.052	93.0058
K02914	36.9351	0	43.0502	33.6482	30.9831	50.1589	64.1131	30.655
K02915	0	0	0	0	0	0	0	0
K02916	141.881	156.84	152.807	112.294	111.782	156.573	151.356	144.937
K02917	0	0	0	0	0	0	0	0
K02918	0	0	0	0	0	0	0	0
K02919	3.82954	9.4105	13.7	2.81222	16.3634	35.9615	33.962	17.5082
K02920	0	0	0	0	0	0	0	0
K02921	0	0	0	0	0	0	0	0
K02925	0	0	0	0	3.18038	0.538035	0	0
K02926	326.047	349.51	347.649	351.367	352.031	396.194	371.504	343.931
K02927	0	0	0	0	2.74123	0	0	0
K02930	0	0	0	0	0	0	0	0
K02931	344.957	344.952	387.158	361.983	355.1	435.622	425.177	375.367
K02932	0	0	0	0	0	0	0	0
K02933	318.105	319.486	321.004	326.046	336.316	419.241	400.39	333.786
K02934	0	0	0	0	0	0	0	0
K02935	317.665	305.861	350.441	232.434	232.505	282.655	269.335	270.435
K02936	0	0	0	1.83781	0	0	0	0
K02937	0	0	0	0	0	0	0	0
K02938	0	0	0	0	0	0	0	0
K02939	297.165	322.071	314.083	265.376	276.904	322.632	312.192	258.241
K02940	0	0	0	0	0	0	0	0
K02941	0	0	0	1.73958	0	0	0	0
K02942	0	0	0	0	0	0	0	0
K02943	0	0	0	0	0	0	0	0
K02945	410.376	428.191	403.638	416.926	369.42	441.884	409.948	411.273
K02946	247.714	214.441	287.336	249.687	250.653	293.487	282.159	251.652
K02947	0	0	0	0	0	0	0	0
K02948	334.102	398.281	249.691	289.481	322.315	329.485	320.439	286.513
K02949	0	0	0	0	1.51976	0	0	0
K02950	280.335	198.643	360.077	341.264	310.427	364.695	340.175	320.727
K02951	0	0	0	0	0	0	0	0
K02952	290.336	199.923	283.54	274.922	296.659	354.526	332.058	308.741
K02953	0	0	0	0	0	0	0	0
K02954	203.525	101.688	167.914	231.616	176.665	245.714	263.13	197
K02955	0	0	0	0	0	0	0	0
K02956	222.217	196.728	196.11	192.467	191.719	251.628	230.605	206.431
K02958	0	0	0	0	0	0	0	0
K02959	221.93	258.96	266.054	254.023	201.712	248.992	259.238	232.94
K02960	0	0	0	0	0	0	0	0
K02961	228.541	212.085	196.865	179.688	193.705	215.064	224.21	205.853
K02962	0	0	0	0	0	0	0	0
K02963	192.141	92.5371	233.904	180.462	213.482	237.158	206.094	198.886
K02964	0	0	0	0	0	0	0	0
K02965	219.258	275.062	236.343	231.817	210.903	259.869	242.118	249.592
K02966	0	0	0	0	0	0	0	0
K02967	382.622	336.25	418.889	342.183	342.017	409.227	393.174	376.752
K02968	193.486	192.229	258.381	178.781	198.877	256.178	208.356	216.875
K02969	0	0	0	0	0.961821	0	0	0
K02970	95.4907	107.493	123.121	110.811	109.364	171.022	142.597	147.752
K02973	0	0	0	0	0	0	0	0
K02974	0	0	0	0	0	0	0	0
K02975	0	0	0	0	0	0	0	0
K02976	0	0	0	0	0	0	0	0
K02977	0	0	0	0.155703	0	0	0	0
K02978	0	0	0	0	0	0	0	0
K02981	0	0	0	0	0	0	0	0
K02982	427.26	386.817	381.462	401.763	406.376	483.639	460.069	402.868
K02984	0	0	0	0	1.04363	0	0	0
K02985	0	0	0	0	0	0	0	0
K02986	378.482	321.995	366.703	354.762	347.67	411.258	415.019	364.462
K02987	0	0	0	0	0	0	0	0
K02988	297.773	272.256	353.066	331.734	355.356	420.801	370.451	334.669
K02989	0	0	0	0	0	0	0	0
K02990	265.266	214.204	377.541	264.274	216.263	299.384	278.49	254.836
K02991	0	0	0	0	0	0	0	0
K02992	363.425	368.278	342.579	301.856	335.859	397.194	386.876	338.328
K02993	0	0	0	0	0	0	0	0
K02994	337.874	287.045	265.31	282.222	289.717	373.94	358.536	318.397
K02995	0	0	0	0	0	0	0	0
K02996	332.723	312.453	349.074	306.584	277.399	315.181	319.863	274.011
K02997	0	0	0	0	2.74517	0	0	0
K02998	0	0	0	0	0	0	0	0
K03005	0	0	0	1.34625	0	0	0	0
K03006	0	0	0	0	0	0	0	0
K03007	0	0	0	0	0	0	0	0
K03008	0	0	0	0	0	0	0	0
K03011	0	0	0	0	0	0	0	0
K03012	0	0	0	0	0	0	0	0
K03014	0	0	0	0	0	0	0	0
K03015	0	0	0	0	0	0	0	0
K03016	0	0	0	0	0	0	0	0
K03020	0	0	0	1.42992	0	0	0	0
K03028	0	0	0	0	0	0	0	0
K03029	0	0	0	0	0	0	0	0
K03030	0	0	0	0	0.899589	0	0	0
K03031	0	0	0	0	0	0	0	0
K03032	0	0	0	1.27922	1.74095	0	0	0
K03033	0	0	0	0	0	0	0	0
K03035	0	0	0	0	0	0	0	0
K03036	0	0	0	0	0	0	0	0
K03037	0	0	0	0	0	0	0	0
K03038	0	0	0	0	2.68972	0.123237	0	0
K03039	0	0	0	0	0	0	0	0
K03040	392.929	377.875	403.597	381.205	418.131	446.795	429.987	390.624
K03043	462.597	468.109	443	505.904	501.714	577.443	548.363	491.166
K03046	415.683	272.73	381.081	474.629	409.399	512.208	499.702	430.598
K03048	39.7211	2.88463	24.2318	33.1554	14.4266	19.4243	26.4211	14.2885
K03060	90.4526	70.5385	58.4263	34.0341	85.1522	72.3239	62.9837	50.9296
K03061	0	0	0	0	0	0	0	0
K03062	0	0	0	0	0	0	0	0
K03063	0	0	0	0	0	0	0	0
K03064	0	0	0	0	0	0	0	0
K03065	0	0	0	0	0	0	0	0
K03066	0	0	0	0	0	0	0	0
K03070	638.815	540.028	612.105	581.132	553.293	597.969	527.481	537.125
K03071	44.867	28.764	46.6763	84.2283	73.0367	25.2638	35.2659	35.6655
K03072	54.1072	149.804	60.4905	8.4041	27.8513	12.5619	3.35022	6.69461
K03073	163.492	116.776	157.249	130.853	151.379	174.746	164.358	156.689
K03074	36.337	97.8621	52.2349	5.33714	19.2624	15.8146	6.01681	7.70334
K03075	274.534	280.226	273.245	248.502	208.4	246.326	252.741	219.602
K03076	398.087	438.65	403.978	460.212	393.345	481.52	467.736	407.646
K03077	130.966	110.456	161.394	164.781	127.619	106.963	108.949	131.123
K03078	5.18957	5.36487	0	44.8088	0	5.46332	9.17831	2.02722
K03079	2.5331	9.7451	19.6415	44.5163	10.0181	9.29573	7.67618	8.60531
K03083	0	0	0	0	0	0	0	0
K03087	0	0	0	4.14894	0	0	0	0
K03092	356.846	291.895	364.958	342.909	247.288	312.422	345.83	285.509
K03094	0	0	0	0	0	0	0	0
K03097	0	0	0	0	0.72509	0	0	0
K03100	501.908	440.787	504.416	515.356	449.365	535.633	537.248	522.009
K03101	332.993	328.001	367.533	286.593	301.53	303.638	285.51	298.612
K03106	339.033	363.109	336.381	325.1	316.74	388.596	367.057	319.751
K03108	0	0	0	0	0	0	0	0
K03110	323.656	354.427	323.393	318.384	318.078	357.004	334.92	304.283
K03111	765.484	731.11	703.53	702.731	617.861	650.034	636.734	569.128
K03113	130.254	56.6958	144.279	214.906	103.438	129.75	159.625	119.336
K03115	0	0	0	0	1.08171	0	0	0
K03116	131.773	118.325	120.088	55.3111	51.058	113.956	127.078	83.7686
K03117	49.6086	43.4957	46.1269	7.50472	21.9445	10.9651	3.14588	7.272
K03118	206.746	224.517	212.097	180.155	136.06	216.591	234.056	166.994
K03119	0	0	1.68209	5.15861	1.96514	0.63027	1.02782	0.590239
K03122	0	0	0	0	0	0	0	0
K03124	0	0	0	0	0	0	0	0
K03126	0	0	0	0	0	0	0	0
K03127	0	0	0	0	0	0	0	0
K03129	0	0	0	0	0	0	0	0
K03130	0	0	0	0	0	0	0	0
K03131	0	0	0	0.692013	0	0	0	0
K03132	0	0	0	0	1.94103	0	0	0
K03133	0	0	0	0	0	0	0	0
K03137	0	0	0	0	0	0	0	0
K03139	0	0	0	1.68159	0	0	0	0
K03146	0	0	0	0	0	0	0	0
K03147	204.799	141.935	201.656	193.184	180.273	228.503	242.624	209.484
K03148	0	0	0	6.7842	0	0	0	0
K03149	237.843	243.998	181.711	182.78	166.554	217.07	235.956	181.919
K03150	302.46	143.116	272.654	264.268	203.73	298.457	300.527	260.267
K03151	88.2421	107.597	119.453	89.9828	161.31	139.211	76.3545	115.45
K03154	77.8575	82.9213	69.9719	75.772	66.613	89.8945	96.8767	84.6971
K03178	0	0	0	0	0	0	0	0
K03179	42.3557	119.906	72.416	25.9357	18.6291	20.9587	11.3911	10.0224
K03181	0	0	0	3.54553	0	0	0	0
K03182	69.6297	140.116	70.899	28.4457	19.283	20.9878	7.06967	8.60547
K03183	261.785	167.226	226.684	284.994	216.79	238.783	289.361	223.884
K03184	0	0	0	4.86175	0	0	0	0
K03185	0	0	0	6.79711	2.21803	0.487801	0.061871	1.00669
K03186	35.9878	138.353	69.1003	31.0596	24.2767	18.607	10.4374	6.67881
K03191	6.31961	6.67512	8.3006	41.0417	1.36987	8.15378	9.24778	4.35676
K03194	11.5564	39.7738	18.2016	0.583886	10.9638	0.872046	0.626079	2.40659
K03195	69.3249	0	0	1.7171	5.16773	18.8753	3.91921	6.68644
K03196	31.432	83.2441	46.0284	1.88587	7.98468	8.6341	2.9056	4.25962
K03197	2.38832	0	4.43131	0	3.31967	4.65587	2.27001	0.505865
K03198	0	0	0	0.283096	6.5956	1.27389	0.69614	0.454865
K03199	0.964662	0	0	0.893972	7.83399	11.2845	2.60796	3.49097
K03200	0	0	0	0	2.80023	7.85914	0.60923	2.56128
K03201	4.97733	0	0	0.865737	8.34391	9.7668	2.12998	3.56645
K03203	92.6306	80.2736	42.2579	2.41306	13.2269	16.3237	2.76605	6.14069
K03204	0	0	0	0.893471	7.11557	12.0297	1.50935	2.35407
K03205	1224.4	1627.57	1086.91	878.042	989.42	950.366	744.909	1097.53
K03210	217.235	169.273	198.4	174.863	173.899	211.512	187.922	175.272
K03217	416.805	366.078	411.059	416.518	385.627	457.187	438.329	380.155
K03219	0	0	0	0.096311	8.44485	0.151611	0.086534	0.745405
K03221	0	0	0	0.341787	6.08116	0	0	0.580842
K03222	0	0	0	0	9.24887	0.671009	0.574483	0.826879
K03223	0	0	0	0.134743	8.00504	0.106055	0	1.85396
K03224	0	0	0	0.127684	11.3328	0.100499	0.229444	2.19603
K03225	0	0	0	0.489608	12.1504	0.155159	0.454362	1.33104
K03226	0	0	0	0.514248	8.08039	0.20238	0.208975	1.19503
K03227	0	0	0	0	6.5631	0	0	1.69798
K03228	0	0	0	0.348316	8.94594	0.306496	0.628637	1.41905
K03229	0	0	0	0.241608	6.74459	0.126778	0.144721	0.623313
K03230	0	0	0	0.280666	9.72907	0.189351	0.2882	1.72399
K03231	0	0	0	0	2.71657	0	0	0
K03233	0	0	0	0	0	0	0	0
K03234	0	0	0	0	0	0	0	0
K03236	0	0	0	0	0	0	0	0
K03237	0	0	0	0	0	0	0	0
K03238	0	0	0	0	0	0	0	0
K03239	0	0	0	0	0	0	0	0
K03242	0	0	0	0	0	0	0	0
K03243	0	0	0	0	0	0	0	0
K03246	0	0	0	0	0	0	0	0
K03247	0	0	0	0	0	0	0	0
K03248	0	0	0	0	0	0	0	0
K03249	0	0	0	0	0	0	0	0
K03250	0	0	0	0	0	0	0	0
K03251	0	0	0	0	0	0	0	0
K03252	0	0	0	1.68466	0	0	0	0
K03253	0	0	0	0	0	0	0	0
K03254	0	0	0	0	0	0	0	0
K03257	0	0	0	0	0	0	0	0
K03259	0	0	0	1.42508	0	0	0	0
K03260	0	0	0	0	0	0	0	0
K03262	0	0	0	0	0	0	0	0
K03264	0	0	0	0	0	0	0	0
K03265	0	0	0	0	2.13666	0.130529	0	0
K03267	0	0	0	0	0	0	0	0
K03269	246.497	167.265	255.867	317.444	170.257	199.325	210.896	204.275
K03270	248.182	159.955	230.425	237.77	166.668	190.074	194.937	205.284
K03271	65.593	240.457	149.051	30.9319	103.326	117.811	128.832	67.4967
K03272	52.6502	162.062	63.0823	9.99534	37.8806	72.0691	69.8486	27.583
K03273	68.1803	240.511	116.371	24.049	83.6999	98.0595	96.1213	54.9086
K03274	36.8282	117.743	58.2721	11.9975	56.0402	77.9042	78.7013	23.642
K03283	0	0	0	0	0	0	0.045952	0
K03332	82.8391	28.224	52.3522	123.352	80.669	125.967	172.994	158.111
K03333	0	0	0	3.15683	4.79016	1.37883	1.76406	2.86163
K03335	25.9101	25.6848	11.1834	26.944	55.2075	18.6081	2.50059	28.5253
K03336	11.3185	12.8845	12.5712	12.5087	22.5068	22.0971	1.04828	17.9955
K03337	10.6886	15.1897	6.17395	8.53997	22.7641	21.4134	1.33593	16.1437
K03338	2.69228	7.3595	0	11.6071	14.8723	20.7039	0.294543	17.2163
K03340	122.248	128.633	179.04	166.612	139.658	235.768	269.581	199.651
K03342	53.5751	29.7238	4.00108	0.529558	2.69425	10.4586	2.64854	2.53494
K03343	0	0	0	0.400379	1.76726	0.735314	0	0.573844
K03347	0	0	0	0	0	0	0	0
K03349	0	0	0	2.01938	0	0	0	0
K03355	0	0	0	0	0.775833	0	0	0
K03357	0	0	0	0	0	0	0	0
K03365	0	0	0	0	0.409405	1.05045	0.171303	0.327911
K03366	9.24945	0	7.08882	50.84	4.58079	5.29393	7.62214	2.16403
K03367	24.4119	3.3701	24.9464	38.391	2.91731	4.54338	18.1502	4.46267
K03379	0	0	0	0.614842	2.05376	0.60492	0.092071	0.39655
K03380	0	0	0	0.134098	1.9197	1.26657	0	0.115318
K03381	0	0	0	2.83549	2.21361	0.912804	0.086833	0.747976
K03382	0	2.46369	0	1.14271	0.731833	3.02962	1.83728	3.56867
K03383	0	0	0	0	12.7016	0.539497	0.136856	0.523944
K03385	44.5267	159.607	58.6578	2.29517	32.0427	17.2236	6.64994	9.43283
K03386	124.596	164.388	119.214	171.676	127.153	170.121	189.861	114.224
K03388	2.6801	3.48712	1.26641	2.03926	5.95998	2.50516	3.01057	9.16349
K03389	0	3.86564	0	0.376195	3.04615	0	0.253505	0.080877
K03390	40.7817	22.1732	53.9072	52.2064	24.0587	12.583	10.7947	16.4795
K03392	0	0	0	0.618232	3.62793	0.919475	1.2041	0.694732
K03394	17.773	99.1937	16.4967	15.7112	30.3629	6.21906	2.36895	19.0402
K03396	0	0	0	0.894464	1.6006	0	0	0
K03399	0	0	0	5.69411	0	0	0	0
K03405	0	0	0	0.268625	2.24322	0.986684	0	0.154003
K03406	1548.53	3401.61	1918.34	503.582	1050.11	276.137	104.313	684.847
K03407	104.592	249.378	99.7314	31.0199	77.0626	24.2508	11.7879	44.9692
K03408	104.918	217.649	122.887	22.56	59.0673	16.2098	6.98635	46.5185
K03409	4.66983	97.5137	44.2207	0.84384	12.1493	2.57084	0.741805	0.830307
K03410	49.9836	63.5892	32.4665	21.8764	51.3078	8.65401	6.69614	34.8036
K03411	48.1595	103.501	49.0075	26.2283	55.7494	8.46431	3.45548	32.3853
K03412	140.112	262.13	146.162	43.3724	94.5285	22.0762	11.0089	60.0049
K03413	102.317	176.476	112.298	31.1589	101.723	29.7849	19.5842	67.3645
K03414	48.5942	141.719	48.8876	1.25622	14.7259	9.48646	1.88369	5.25394
K03415	191.789	274.072	160.273	27.2549	94.612	45.8282	11.3992	51.9186
K03417	44.8791	27.5225	2.82268	1.34144	4.73149	13.2193	3.27705	2.30997
K03425	0	0	0	0.406182	0	0	0	0
K03426	37.0687	49.5492	49.7757	79.6771	39.2388	58.6727	55.025	75.5619
K03428	0	0	0	0	0	0	0	0
K03429	12.3847	3.02924	10.5135	1.66935	45.9117	7.12246	10.9254	13.8275
K03430	9.41174	20.7519	7.27719	15.4873	11.8748	21.0796	13.3678	24.0528
K03431	142.198	225.122	113.917	75.8733	188.405	133.851	73.9588	95.5041
K03432	0	0	0	0.889731	1.43292	0.175075	0.199853	0.382563
K03433	0	0	0	2.07599	1.61885	0.682717	0.44569	1.59965
K03456	0	0	0	0	0	0	0	0
K03462	14.369	24.0261	4.2662	31.6018	26.5543	16.9492	6.68526	17.7837
K03464	0	0	0	1.16495	0.853653	0	0.803665	0.256398
K03465	116.567	258.477	112.421	23.8654	123.823	55.8594	22.3332	53.9214
K03469	133.797	156.973	137.113	121.251	135.582	128.781	92.0071	113.549
K03470	347.488	293.53	346.551	355.247	321.079	380.167	364.712	320.849
K03471	21.8303	0	11.4874	1.07997	35.256	79.4577	74.53	35.5051
K03472	0	0	0	7.51732	0	0	0	0
K03473	186.243	88.4713	163.817	300.75	174.623	213.021	269.624	212.299
K03474	218.154	198.988	218.929	313.713	199.906	268.946	317.555	236.593
K03475	9.69595	32.2138	19.0024	60.7821	22.9909	14.8994	16.4402	12.7834
K03476	8.77398	13.5034	30.0051	49.0206	6.15394	5.88758	9.08363	4.64876
K03505	0	0	0	0	0	0	0	0
K03514	0	0	0	0	0.939303	0	0	0
K03517	271.585	251.062	265.198	310.893	251.569	290.046	346.003	269.231
K03523	72.3364	118.053	65.3514	54.1229	120.258	85.2179	41.9617	75.7349
K03524	271.984	248.472	253.203	290.008	216.72	353.708	333.138	259.509
K03525	334.403	357.535	310.382	315.043	347.159	341.548	358.53	304.732
K03526	398.299	443.55	387.227	381.936	378.208	452.251	404.038	362.425
K03527	306.378	261.522	303.399	342.3	291.574	284.723	317.126	288.151
K03531	462.629	398.333	448.5	441.31	395.189	474.976	480.118	404.283
K03540	0	0	0	0	0.961821	0	0	0
K03541	0	0	0	0	0	0	0	0
K03542	0	0	0	0	0	0	0	0
K03544	452.747	476.156	509.527	411.163	408.939	433.924	393.459	408.425
K03550	358.629	277.12	337.009	299.471	286.052	342.934	331.268	303.404
K03551	429.566	374.442	420.465	445.619	403.543	465.572	470.57	424.981
K03553	474.489	459.463	432.616	418.857	416.669	481.812	449.429	421.549
K03555	344.08	267.814	330.85	398.578	336.969	447.699	406.394	339.353
K03557	0	0	0	3.68025	0	0	0	0
K03563	65.3325	253.22	67.7299	22.8085	72.698	17.2846	8.08788	56.4233
K03566	1.49571	0	2.08137	27.6394	44.2073	8.16127	2.05184	4.18593
K03567	1.26201	55.4471	6.80044	3.0667	8.11743	3.13683	1.8653	1.27521
K03572	322.528	210.631	322.307	354.611	293.074	384.615	357.162	325.258
K03573	67.0167	35.6691	35.853	41.5152	33.1386	122.192	132.937	126.909
K03575	197.852	239.31	230.711	115.561	178.046	186.935	113.72	132.624
K03581	276.586	184.551	180.035	268.179	355.103	363.23	349.155	380.948
K03582	0	0	0	5.39612	4.47446	2.54173	1.81009	1.57959
K03583	0	0	0	6.19677	9.7296	4.16483	3.04067	3.33927
K03584	297.909	318.962	339.16	354.439	343.288	357.892	339.953	322.543
K03585	43.8952	10.7613	22.8343	28.6048	21.386	8.64366	8.21128	11.7107
K03587	81.839	194.576	140.6	66.7631	106.576	103.582	105.711	50.2496
K03588	104.491	103.141	64.1301	84.4885	160.291	213.089	156.571	113.697
K03589	289.593	216.888	251.446	319.382	301.43	395.303	383.274	308.117
K03590	387.917	367.505	391.478	429.681	337.282	380.793	434.982	372.695
K03594	36.7406	10.1908	47.4934	48.744	37.8832	33.9946	13.0132	31.5303
K03596	313.189	311.502	330.151	302.365	290.711	402.295	371.997	312.735
K03601	443.56	290.775	426.973	421.675	380.93	454.192	421.881	377.137
K03602	182.82	50.7375	178.933	151.396	145.757	176.683	174.593	157.789
K03606	152.424	59.8313	89.1487	93.9203	66.2875	96.5354	128.332	110.275
K03620	47.7385	64.992	55.202	3.11786	21.7984	65.0464	64.0948	22.4423
K03621	187.87	259.502	202.806	131.802	218.973	223.635	153.778	138.907
K03626	0	0	0	0	0	0	0	0
K03628	341.31	325.04	313.385	351.775	334.423	404.344	424.509	343.809
K03629	363.916	159.779	362.98	404.57	399.611	488.838	484.016	408.026
K03635	43.4549	56.4376	31.0983	7.54981	14.3747	11.896	2.61261	8.44996
K03636	17.3903	15.4112	22.2392	8.22139	7.20565	5.36155	2.57147	1.70884
K03637	39.3505	131.984	25.8986	11.6444	54.3746	13.9381	8.46564	15.244
K03638	2.67607	0	1.83978	7.28032	8.57533	1.74815	1.83776	1.47374
K03639	67.7389	169.68	78.4924	15.787	59.556	24.5747	9.56374	18.2826
K03644	72.3476	31.0765	88.976	148.919	124.478	129.921	146.892	111.364
K03648	294.782	299.508	314.127	350.52	221.705	239.177	273.461	267.987
K03649	0	0	0	5.80431	0	0	0	0
K03651	3.98978	0	5.50174	17.4283	7.0036	2.56759	4.97527	3.53566
K03652	33.8888	44.0012	39.5593	19.0348	54.4423	50.1548	33.1939	27.4128
K03654	438.313	146.761	360.351	389.235	247.583	342.622	421.959	349.486
K03655	393.553	361.864	389.543	369.581	306.668	436.032	423.596	360.096
K03657	621.126	556.429	512.649	498.19	560.452	561.313	561.821	512.668
K03660	27.0525	17.6557	29.7495	7.40864	86.8883	83.0534	38.3285	42.8635
K03661	0	0	0	0	0	0	0	0
K03666	2.92254	21.0859	2.42419	4.49138	17.7752	21.8629	10.7613	11.1836
K03671	404.159	251.086	338.612	369	309.878	408.625	418.584	370.353
K03673	0	36.865	60.4934	9.49177	10.5855	5.9762	3.3844	1.86694
K03680	0	0	0	0	0	0	0	0
K03685	205.122	241.646	253.774	161.633	195.019	236.049	183.801	163.739
K03693	12.0508	0	22.14	5.07944	0.512192	0.352763	3.56788	0.256617
K03695	336.015	257.431	314.95	306.748	271.482	362.167	343.597	296.367
K03701	824.32	666.427	850.269	875.919	764.636	879.836	872.802	807.428
K03702	505.951	453.834	419.997	460.733	467.815	498.128	455.62	475.075
K03703	430.811	369.562	416.423	422.082	417.257	475.015	450.126	415.503
K03707	21.722	2.59747	7.57982	15.027	10.6053	11.204	12.0639	12.5646
K03714	0	0	0	0	0	0	0	0
K03715	0	0	0	0	0	0	0	0
K03723	435.323	377.78	420.428	420.641	406.535	491.604	461.701	407.646
K03732	0	41.2354	3.89519	6.91969	2.80624	1.25101	0.095204	0.091121
K03735	3.62742	5.06355	1.80355	10.6708	10.9088	50.6129	16.8693	10.7781
K03736	1.8058	5.6463	2.78454	9.40808	6.04782	34.7207	12.4781	4.67184
K03737	470.13	388.684	450.89	400.559	410.136	523.237	491.572	423.785
K03738	9.10018	4.77571	15.4174	2.12048	34.0066	7.53274	5.90511	11.3217
K03739	18.6202	4.3161	33.9234	33.2639	3.17693	6.87808	17.5083	4.48945
K03740	35.2447	8.76265	49.8212	38.0479	5.24996	5.66488	28.4019	9.05542
K03742	201.842	173.092	208.873	204.087	178.895	290.559	268.941	194.204
K03743	44.0371	69.3946	124.446	79.4745	87.1094	57.3811	49.482	74.7722
K03750	113.039	221.695	124.833	14.6822	56.6347	31.8715	11.5713	12.4107
K03752	59.2709	120.325	48.494	12.2635	29.8555	15.8857	8.10246	6.70383
K03754	0	0	0	0	0	0	0	0
K03760	38.768	60.4905	13.6499	4.88736	6.66667	23.1919	5.01031	7.83107
K03763	139.358	236.716	189.25	107.017	209.06	196.147	143.893	219.234
K03767	0	11.8972	0	0.318483	3.50298	4.0662	2.22796	3.03518
K03777	0	0	0	3.75613	0	0	0	0
K03778	84.9425	70.8638	89.2404	90.8195	66.6787	97.4184	112.852	82.8974
K03779	0	0	1.3737	6.63295	0.601825	0.220594	0.167877	0.88372
K03780	0	0	0	4.35364	0.287955	0	0	0.115318
K03781	168.831	159.834	126.621	146.29	87.2532	194.346	201.029	149.908
K03782	0	0	0	7.06538	15.5685	6.95908	3.01508	3.36176
K03783	281.238	161.974	234.673	301.016	252.085	256.229	245.167	273.124
K03784	49.0365	33.1425	35.5654	56.1928	60.7278	42.6229	42.8755	40.9122
K03785	2.59276	16.1318	11.3359	15.2398	26.922	5.0401	5.69759	14.2127
K03786	232.309	291.863	346.432	223.264	212.2	258.832	237.031	229.136
K03787	260.063	255.775	236.041	299.214	199.563	190.261	228.624	209.685
K03788	0	0	0	6.47672	0	0	0	0
K03795	0	37.9531	0	1.72093	3.9252	0.774015	0.22089	0.622017
K03800	44.5217	31.5736	75.6616	60.7818	29.426	10.8095	17.3691	17.1184
K03801	66.5162	16.7541	61.2017	130.354	100.814	101.551	119.084	86.914
K03809	0	0	3.24497	7.38948	8.63738	3.07886	3.31597	3.53874
K03814	14.2377	35.5616	16.5606	57.1069	17.07	27.3019	26.2677	35.7365
K03816	53.1054	41.9059	42.0961	57.6371	62.1256	63.1493	55.8216	53.9518
K03821	0	5.19494	0.86578	5.5023	18.6646	5.62988	3.56167	5.53176
K03823	96.7167	109.325	130.288	85.0633	99.0193	72.2557	102.704	90.2086
K03831	32.5161	66.4457	40.8086	6.00569	9.9243	11.5508	3.71576	3.68825
K03841	75.7481	41.2386	47.7861	24.8516	32.3108	20.2693	6.21435	9.91456
K03843	0	0	0	2.30355	0	0	0	0
K03844	0	0	0	0	0	0	0	0
K03850	0	0	0	1.64218	0	0	0	0
K03851	4.78693	9.89725	17.329	1.33016	17.9467	0.475419	0.547434	2.81509
K03852	2.2742	13.6311	7.04472	0.909251	22.6615	0.898139	0.862289	2.18183
K03856	21.0824	99.4232	34.6759	5.98838	91.041	136.937	50.0535	62.9029
K03862	0	0	0	1.03196	3.92821	1.62805	0.573551	0.615872
K03863	0	0	0	2.50083	0	0	0	0
K03875	0	0	0	0	0	0	0	0
K03885	216.395	170.418	165.349	173.674	111.591	140.218	183.964	150.35
K03889	0	0	0	0.930771	5.92799	0.732601	0.185841	0.622546
K03890	0	0	0	3.5021	2.82329	3.24831	1.19936	1.07567
K03891	0	0	0	1.44091	3.33362	2.94654	0.437517	0.684143
K03921	0	0	0	2.65956	3.92956	2.08394	1.24765	0.616701
K03934	0	0	0	0	0	0	0	0
K03937	0	0	0	0	1.37672	0.761783	0	0.708866
K03939	0	0	0	0	0	0	0	0
K03940	0	0	0	0	0	0	0	0
K03941	0	0	0	0	0	0	0	0
K03942	0	0	0	0	0	0	0	0
K03943	0	0	0	0	0	0	0	0
K03950	0	0	0	0	0	0	0	0
K03952	0	0	0	0	0	0	0	0
K03953	0	0	0	0.442891	6.90247	1.46624	0.713841	0.227741
K03955	0	0	0	0	0	0	0	0
K03965	0	0	0	0	0	0	0	0
K03966	0	0	0	0	0	0	0	0
K04019	0	0	0.789485	5.44991	2.45559	42.6561	14.298	6.38153
K04020	0	0	0	5.70452	0	0	0	0
K04021	0	0	0	2.99429	0	0	0	0
K04022	0	0	0	5.7327	0	0	0	0
K04032	0	5.68357	0	6.99297	1.81643	45.1155	19.36	4.81375
K04034	27.2795	17.1214	9.11037	10.1417	21.4948	4.41344	3.92308	19.2178
K04035	0	0	0	0	0	0	0	0
K04040	0	0	0	0	0	0	0	0
K04041	147.665	76.4052	93.2677	176.508	158.228	145.935	151.232	177.914
K04042	82.5341	121.88	121.87	62.7866	86.7557	58.0145	49.2406	38.3636
K04043	310.831	294.221	301.214	304.598	263.229	366.559	352.625	310.03
K04056	0	0	0	0.346007	9.84165	0.134509	0	0.88176
K04058	0	0	0	0	10.0381	0.234675	0.133944	1.19409
K04059	0	0	0	0	8.32606	0	0.204728	0.793584
K04066	465.184	436.398	454.561	440.383	406.171	469.72	431.539	405.665
K04067	0	0	0	4.14028	0	0	0	0
K04072	72.7034	50.6044	47.3606	66.544	99.3592	49.8813	43.341	48.8014
K04073	0	0	0	6.30122	6.89654	3.72592	1.69545	1.23711
K04077	488.653	481.128	432.969	422.76	434.112	508.555	447.849	437.961
K04079	429.506	453.944	456.052	316.436	383.022	402.913	346.206	382.382
K04085	9.34812	4.11126	1.00761	23.2077	18.2386	9.93409	13.2762	16.8013
K04091	0	0	0	15.4239	7.80786	2.51393	0.240396	1.18668
K04092	1.56418	0	0	1.01915	5.96003	1.20324	2.66002	0.509185
K04093	0	0	0	1.94404	0.579793	1.27511	0	1.11452
K04099	0	0	0	4.79314	0	0	0	0
K04102	0	0	0	0.79227	5.18192	1.16923	0.444903	0.681313
K04103	0	0	0	4.14833	0	0	0	0
K04125	0	0	0	0	0	0	0	0
K04333	0	0	0	6.29954	0	0	0	0
K04354	0	0	0	0	0	0	0	0
K04382	0	0	0	0	0	0	0	0
K04392	0	0	0	0	0	0	0	0
K04421	0	0	0	0	0	0	0	0
K04486	326.754	241.854	275.164	191.837	282.473	304.892	291.983	266.796
K04487	305.672	434.947	261.737	221.437	348.564	360.9	226.131	307.618
K04498	0	0	0	0	0	0	0	0
K04499	0	0	0	0	0	0	0	0
K04505	0	0	0	0	1.05955	0	0	0
K04506	0	0	0	0	0	0	0	0
K04507	0	0	0	0	0	0	0	0
K04508	0	0	0	0	0	0	0	0
K04516	252.419	70.9599	212.556	255.189	143.127	194.994	227.348	202.615
K04517	158.392	198.096	138.095	45.4946	148.527	152.355	103.054	99.5302
K04518	104.469	89.4619	75.4115	146.219	118.108	163.069	186.261	152.818
K04523	0	0	0	0	0	0	0	0
K04532	0	0	0	0	0	0	0	0
K04536	0	0	0	0	0	0	0	0
K04554	0	0	0	0	0	0	0	0
K04561	7.85611	3.43737	19.5085	1.64739	11.802	9.94283	9.23035	6.85693
K04564	241.762	179.555	236.612	250.099	153.996	214.601	220.244	200.09
K04565	41.8372	44.2103	45.4084	22.7982	50.932	39.3693	18.2351	47.9325
K04566	0.515344	0	1.43348	2.04375	15.8408	1.23428	0.400501	4.24846
K04567	417.874	328.126	470.229	427.036	401.016	487.137	470.524	422.82
K04569	0	0	0	0	0	0	0	0
K04646	0	0	0	1.85718	8.39925	0	0	0
K04649	0	0	0	0	0	0	0	0
K04708	0	0	0	0	0	0	0	0
K04711	0	0	0	0	0	0	0	0
K04713	0	0	0	0	0	0	0	0
K04718	0	0	0	0	0	0	0	0
K04719	0	0	0	1.27943	4.03911	1.22796	1.24988	0.446323
K04720	38.663	65.74	35.5312	17.7364	29.4138	4.85072	4.18417	11.7244
K04733	0	0	0	0	0	0	0	0
K04751	26.5768	65.2698	43.1637	24.2612	23.502	19.5148	15.5384	20.6567
K04761	74.4728	40.5377	95.4865	104.736	42.7819	95.7959	124.011	95.0197
K04765	0	0	0	4.35627	1.61409	0	0.289443	0.184685
K04771	65.0488	96.9068	64.8031	2.90536	42.2888	61.301	63.4792	40.3559
K04781	0	0	0	0.323632	3.15043	0.815129	0	1.22455
K04782	0	0	0	1.04532	1.9601	0	0.178592	0
K04793	0	0	0	0.75167	1.46037	0.253557	0.868328	0.184685
K04802	0	0	0	0	0	0	0	0
K04835	2.12041	5.4801	4.64233	0.880077	1.82999	0.051541	0.240396	0.457752
K05019	0	0	0	0	0	0	0	0
K05275	34.1215	55.3635	79.0082	20.3362	81.2229	143.058	143.009	60.2544
K05277	0	0	0	0	0	0	0	0
K05278	0	0	0	0	0	0	0	0
K05280	0	0	0	0	0	0	0	0
K05282	0	0	0	0	0	0	0	0
K05286	0	0	0	1.82782	0.193824	0.426269	0.486599	0.873241
K05289	0	0	0	0	0	0	0	0
K05291	0	0	0	4.16629	0	0	0	0
K05293	0	0	0	0	0	0	0	0
K05294	0	0	0	1.48158	0	0	0	0
K05298	0	0	0	0	0	0	0	0
K05301	4.98315	40.2142	5.48338	8.84327	16.2257	9.43341	8.88251	7.32323
K05304	0	0	0	0.237513	1.70007	0.249259	0.142268	0
K05305	50.7581	43.1464	23.8769	67.8749	14.4413	62.9953	67.0362	49.2059
K05306	0	0	3.11028	9.76754	3.22329	0.330979	1.13863	0.871902
K05309	0	0	0	0	0	0	0	0
K05338	4.56398	0	0	1.91963	0.412209	0.604368	0.517428	1.65078
K05339	1.79849	0	5.0054	1.70202	1.70558	0.535857	1.93704	2.24426
K05341	28.9674	104.142	61.7298	20.0587	43.1682	8.19789	4.37576	35.4541
K05342	0.349235	0	0	1.10961	2.87588	0.792065	0.142091	0.564883
K05343	15.9433	6.71393	8.80587	13.5059	22.3218	4.9979	5.18274	8.18488
K05349	846.392	724.12	718.985	1187.49	817.296	813.428	755.725	927.253
K05350	0	0	0	0	0.044779	0	0	0
K05352	5.19564	3.35696	3.52232	2.68476	16.0044	4.23736	2.30955	5.77579
K05356	0	0	0	0	0	0	0	0
K05358	0	0	0	3.118	0	0	0	0
K05359	0	0	0	0	0	0	0	0
K05363	6.58114	0	16.2809	0	8.98835	4.37167	7.90985	6.01048
K05364	33.5052	32.3548	24.7164	14.3574	41.3042	9.46227	11.172	30.7882
K05365	0	0	0	6.22446	0	0	0	0
K05366	180.381	216.521	185.442	160.515	126.159	174.108	175.004	126.888
K05367	73.9211	83.5065	44.837	57.0018	39.6568	28.7391	10.8931	15.5897
K05368	0	0	0	9.82127	0	0	0	0
K05375	0	0	0	4.09865	1.33739	1.47063	1.02125	0.964058
K05391	0	0	0	0	0	0	0	0
K05396	4.65507	8.59342	17.9751	4.49833	30.926	1.2855	0.668434	5.06519
K05515	253.857	304.447	297.486	296.291	272.57	382.052	374.566	303.133
K05522	0	0	0	7.31522	6.89811	0.727836	1.28439	0.601258
K05523	0	0	0	1.40133	1.57384	5.13967	8.60709	1.93703
K05526	0	0	0	8.13499	0	0	0	0
K05549	0	0	1.11081	5.13027	3.68757	1.57477	0.98007	1.45971
K05550	0	0	0	3.25954	3.7871	1.64026	1.3001	1.53009
K05555	0	0	0	0	2.32047	0.329245	0.187922	0.359723
K05556	0	0	0	0.401814	1.72566	0.158132	0	0.17277
K05592	293.016	203.899	317.041	337.619	213.134	294.359	337.024	254.741
K05601	32.9824	26.7617	33.8894	69.6504	90.8999	32.367	49.0276	78.1022
K05602	0	0	0	1.59069	2.83291	1.42237	0.37432	0.558335
K05603	0	0	0	0.927397	5.45903	1.48981	0.391422	0.835831
K05605	0	0	0	0	0	0	0	0
K05606	131.438	17.0086	142.503	120.939	100.817	163.051	191.133	139.751
K05607	0	0	0	0	0	0	0	0
K05658	0	0	0	0	0	0	0	0
K05665	0	0	0	0	0	0	0	0
K05666	0	0	0	0	0	0	0	0
K05685	3.36128	6.94754	6.23655	8.03233	5.73363	1.26756	2.59053	2.30036
K05692	0	0	0	0	0	0	0	0
K05710	0	0	0	5.90705	8.0046	2.83571	1.57347	1.97281
K05711	0	0	0	0.891303	2.62279	0.857434	0.177961	0.255492
K05712	0	0	0	2.7774	0	0	0	0
K05713	0	0	0	5.06753	1.90451	0.8377	0	0.152541
K05714	0	0	0	3.20026	0	0	0	0
K05750	0	0	0	0	0	0	0	0
K05754	0	0	0	2.54787	0	0	0	0
K05755	0	0	0	0	0	0	0	0
K05758	0	0	0	0	0	0	0	0
K05759	0	0	0	0	0	0	0	0
K05765	0	0	0	1.28121	0	0	0	0
K05770	1.4423	19.2842	19.2095	13.4029	45.0949	23.602	19.8769	16.929
K05772	2.31036	7.72114	19.1248	2.3352	25.0909	1.03007	0.771264	7.38123
K05773	8.59229	14.975	13.4384	0.355289	18.3993	0.570545	0.598456	3.6657
K05774	0	0	0	7.06627	0.222898	0	0	0
K05776	38.2808	46.1192	52.5102	75.3641	25.7087	106.108	129.182	98.8109
K05780	0	0	0	3.83633	4.1682	0.752822	0	0.183281
K05783	0	0	0	1.84671	0	0	0	0
K05784	0	0	0	3.33257	2.15708	0.379517	0.649845	0.932959
K05813	9.09684	1.31963	6.56865	15.2471	24.1676	2.68808	0.344166	3.28127
K05814	0	0	0	7.93765	1.36637	0.204886	0.155923	1.11926
K05815	11.1618	0	1.49859	13.0287	4.43666	1.09128	1.24573	0.989963
K05816	0	0	0	4.94586	0	0	0	0
K05822	10.3496	24.4812	10.5825	36.1989	6.41311	6.05006	16.0439	6.32693
K05823	10.5329	2.95897	4.37254	32.8478	3.76592	5.47346	14.1931	3.89577
K05825	15.1845	23.6298	11.7836	56.8781	55.1706	41.3887	13.3853	39.5656
K05845	34.6978	14.4954	47.2126	64.7855	12.6113	10.9741	19.7293	9.01593
K05846	24.631	14.826	29.8837	32.3363	26.0523	6.91363	5.95402	10.9007
K05847	18.5863	40.6254	34.9678	53.2187	14.37	9.03255	18.0403	7.61404
K05851	0	0	0	8.88412	0	0	0	0
K05863	0	0	0	0	0	0	0	0
K05873	41.0971	11.027	6.47295	19.1586	11.294	36.119	29.637	28.6853
K05878	6.03737	11.8276	9.40054	32.4679	20.0708	6.64886	11.6061	4.84478
K05879	1.05768	11.2179	0	27.5528	17.1792	5.17523	12.9389	3.23277
K05881	5.23333	13.5965	0	20.6433	14.5539	5.98702	9.84991	4.55808
K05894	0	0	0	0	0	0	0	0
K05895	19.0769	38.0405	16.2274	9.58266	16.7526	5.22939	3.43569	14.4853
K05898	0	0	0	12.8494	7.65433	3.32273	1.74929	1.56453
K05906	0	0	0	0	0	0	0	0
K05907	0	0	0	0	0	0	0	0
K05917	0	0	0	0.966432	2.30584	0.507113	0.578885	1.17737
K05921	0	0	0	14.6235	0	0	0	0
K05928	0	0	0	0	0	0	0	0
K05929	0	0	0	0	0	0	0	0
K05931	0	0	0	0	0	0	0	0
K05933	0	0	0	0	0	0	0	0
K05934	17.9592	49.6976	14.632	13.8217	27.76	19.957	11.3791	19.2833
K05936	44.2671	68.4494	46.6692	44.5168	50.7773	46.244	43.3882	46.8282
K05939	53.0385	26.8872	15.5001	6.14613	34.1665	68.7594	63.0091	23.6607
K05942	16.7881	41.8249	34.5704	13.2292	30.4802	8.95666	4.34481	16.4343
K05946	62.1799	33.4766	58.778	57.3342	91.8718	126.753	112.405	65.5531
K05955	0	0	0	0	0	0	0	0
K05964	0	0	0	4.35968	0	0	0	0
K05966	0	0	0	0.770489	1.95036	0.919143	0.73792	0.331291
K05973	0	0	0	1.30396	7.78467	2.61292	0.563904	0.49797
K05979	9.91913	9.25872	10.1863	8.49351	6.31763	2.82353	3.69506	3.0509
K05988	59.2934	15.042	28.4255	33.837	15.1891	13.5875	13.3248	20.7022
K06001	135.539	212.377	188.51	162.628	135.667	160.091	163.022	165.386
K06013	42.5802	86.3634	68.7224	7.79296	8.41055	12.5395	4.47369	5.96421
K06016	0	0	0	5.42253	2.63914	0.846405	0.721657	0.458561
K06019	14.3962	0	3.96261	0.538972	3.84801	2.40953	1.54669	2.04347
K06027	0	0	0	0	0	0	0	0
K06041	259.13	270.867	310.364	205.714	172.122	275.703	285.953	186.98
K06042	47.759	104.768	36.019	34.6969	50.8612	26.1344	29.9466	39.3222
K06044	0	1.72126	0	0.420188	2.10534	0.727598	0.453041	0.216805
K06045	0	0	0	0.383925	1.92364	0.67152	0.728232	0.440209
K06048	0	0	2.396	7.5876	7.18475	2.10564	1.08893	1.80557
K06062	0	0	0	1.55703	0	0	0	0
K06063	0	0	0	0	0	0	0	0
K06066	0	0	0	0	0	0	0	0
K06073	0	0	0	2.89636	0	0	0	0
K06074	0	0	0	3.47529	0	0	0	0
K06079	1.4423	23.1392	4.33802	37.5497	18.7786	50.2802	44.9116	29.1408
K06080	0	0	0	5.35801	0	0	0	0
K06100	0	0	0	2.52142	0	0	0	0
K06111	0	0	0	0	0	0	0	0
K06117	3.22839	0	0	0.638375	6.59408	2.72505	1.38711	2.01866
K06118	3.37387	8.59011	11.5511	1.41274	2.88896	0.109205	0.753647	0.722681
K06119	0	0	0	0	0	0	0	0
K06120	0	0	0	7.30908	0	0	0	0
K06121	0	0	0	6.46766	0	0	0	0
K06122	0	0	0	2.36844	0	0	0	0
K06125	0	0	0	0	0	0	0	0
K06129	0	0	0	0	0	0	0	0
K06130	0	0	0	0	0	0	0	0
[truncated: 1,983 more rows]

## Sheet: CAZy Class
	DKD				Ctrl
ID	72	228	252	60	324	360	372	384
AA	668.883	760.849	806.514	748.016	1069.71	824.202	852.136	766.423
CBM	6520.96	4666.49	5944.7	7745.19	5649.72	8094.77	7873.62	7026.94
CE	5647.03	4089.18	5320.3	6393.82	5663.11	6461.27	6380.92	5939.04
GH	20077.2	15479.4	19635.3	24618.4	19693.7	23686.7	24055.5	22782
GT	15145.6	13402.1	14638.5	14129.1	13252.7	15932.9	17171.6	15581.9
PL	815.255	520.445	619.404	1246.57	645.768	957.596	1003.48	818.17
SLH	616.901	1383.68	570.934	226.621	1803.16	2847.65	1065.95	892.009
cohesin	27.423	16.2508	8.98755	11.231	44.5482	103.004	47.8656	97.0035
dockerin	45.9564	34.8802	13.8772	43.2833	66.3267	250.606	88.146	208.505

## Sheet: CAZy Family
	DKD				Ctrl
ID	72	228	252	60	324	360	372	384
AA1	0	0	0	1.39108	1.68511	0.176475	0	0
AA10	0	0	0	0.316684	0	0	0	0
AA12	0	0	0	1.576	9.22883	2.76213	2.26812	1.53742
AA13	0	5.01346	1.79961	0	3.24127	0	0	0
AA14	0	0	0	0	0	0	0	0
AA15	0.752927	0	0	1.14006	0.068003	0	4.17703	0.703819
AA16	2.30767	0	0	0.479916	3.86936	1.62342	0.496605	1.57662
AA2	0	0	0	7.06538	14.7423	4.40068	2.5671	2.31387
AA3	17.4713	5.76511	31.1939	73.3131	134.607	58.0071	55.1554	41.0379
AA4	87.4805	166.852	76.0788	5.6135	89.9316	90.734	80.8216	38.7319
AA5	0	0	0	0	0	0	0	0
AA6	544.217	578.231	684.976	609.037	777.595	626.702	689.151	651.636
AA7	16.6529	4.98764	12.4664	48.0826	34.7444	39.7954	17.4997	28.8849
CBM1	0	0	0	0	0	0	0	0
CBM11	13.2598	5.74041	30.9331	10.7335	5.52247	5.71	8.59471	5.1832
CBM12	121.377	111.437	94.6732	33.5	71.093	97.9149	46.9336	65.0784
CBM13	118.41	170.325	99.3013	183.655	110.239	201.852	165.096	201.167
CBM14	0	0	0	0	2.80852	0.661783	0.50363	0
CBM15	0	0	0	1.10631	0	0.193504	0	0.211416
CBM16	85.8411	69.4856	117.44	188	45.5134	191.069	115.554	115.46
CBM17	0	0	0	0	0	0	0	0.137723
CBM18	0	0	0	0	0	0	0	0
CBM2	18.846	10.641	47.8288	13.2305	36.0745	8.39503	14.0941	26.4245
CBM20	248.134	76.9598	181.866	302.552	176.094	379.019	502.847	382.592
CBM21	1.86259	0	0	1.41014	0	0	0	0
CBM22	146.254	72.151	110.461	69.8168	68.7189	63.336	69.1973	69.4063
CBM23	7.40229	0	9.38078	6.72284	9.21014	5.15516	1.2182	4.13772
CBM24	0	0	0	0	0	0	0	0
CBM25	20.2255	0	0.679876	3.41447	24.1219	25.9511	22.485	26.0842
CBM26	436.356	89.6696	144.687	457.809	440.596	438.372	699.54	516.321
CBM27	0.245158	28.1231	20.2694	8.01096	9.21981	3.98474	2.19565	5.09515
CBM28	0	0	0	0	0.035695	0	0	0.137723
CBM29	10.4835	6.83382	2.45304	5.16568	1.1941	4.58352	3.12757	2.37144
CBM3	10.9768	10.3447	21.6616	6.87033	14.134	6.49503	12.0702	15.7909
CBM30	22.4519	23.5618	47.8544	20.7072	15.3744	5.46961	2.573	30.5817
CBM31	5.27272	0	1.22288	3.0771	1.60725	3.99954	4.02557	5.57838
CBM32	990.59	802.179	972.929	1489.99	860.797	2304.4	1869.32	1348.72
CBM34	108.929	137.419	118.463	191.307	100.322	96.9122	59.9329	79.4841
CBM35	327.874	147.183	283.534	321.389	237.178	347.957	343.669	325.856
CBM36	8.65544	15.0481	1.02643	2.29785	8.18117	6.40333	2.81748	5.97846
CBM37	245.093	160.054	203.213	138.302	189.854	131.662	73.6328	85.8543
CBM38	0.447358	0	0	1.40297	0.959355	0.269776	0.632855	1.15537
CBM39	0	0	0	0	0	0	0	0
CBM4	169.963	141.737	189.139	205.225	73.5797	147.075	156.479	170.016
CBM40	70.1048	59.5683	90.6846	86.5215	95.6252	215.038	211.811	204.615
CBM41	20.6714	11.1593	10.218	11.2219	24.5002	0.038034	2.73673	1.687
CBM42	0	0	0	0.748801	3.44066	3.83759	1.31795	0.598019
CBM43	0	0	0.624411	0	0	0	0	0
CBM44	75.1325	24.7495	95.6828	66.7533	30.8065	26.8171	33.4768	32.1246
CBM45	40.9002	1.38323	15.6475	6.68784	1.41868	2.5768	2.38732	4.08202
CBM46	23.966	19.2138	10.1759	10.7052	48.0645	6.84179	5.34161	10.272
CBM47	5.08884	0	0	0	24.434	58.6183	66.348	24.4179
CBM48	820.633	506.901	745.499	943.101	823.923	834.778	990.32	933.117
CBM49	0	0	0	0	0	0	0	0
CBM5	46.5139	43.9162	4.2533	8.34578	31.7444	4.82963	5.96239	12.8392
CBM50	1314.37	1232.89	1150.63	1718.51	1255.46	1396.89	1192.85	1296.26
CBM51	87.7668	54.6023	64.4498	94.3379	110.356	396.763	341.188	210.193
CBM53	0	0	0	0	0	0	0	0
CBM54	40.9398	88.3312	18.9219	9.92578	41.6987	55.3537	26.1343	35.7201
CBM55	3.52561	0	0	0	0.955278	0	0	0
CBM56	209.915	73.9666	199.968	160.852	90.3793	170.623	224.976	130.555
CBM57	25.4176	29.3161	60.9608	45.9796	34.4984	19.0645	24.6355	24.2922
CBM58	0.57842	0	0	2.0582	3.24871	3.17545	5.27971	4.9989
CBM59	14.4554	0.957932	32.6663	1.19262	2.77855	0.064421	0.105054	0.180987
CBM6	239	169.8	247.935	241.623	122.527	197.593	228.342	237.073
CBM61	18.9194	30.4847	48.7364	48.8743	54.773	42.1871	43.8745	44.2636
CBM62	64.9092	42.3713	77.9202	177.988	46.066	125.709	147.908	116.457
CBM63	0.998263	2.57996	2.31523	1.59631	3.34613	2.91277	4.7956	3.7236
CBM64	0	0	0	0	0	0	0	0
CBM65	1.76631	1.14123	0	0.975351	4.87575	0.437378	0.773845	1.25352
CBM66	59.1344	40.4196	102.778	102.414	99.4461	41.8389	70.7977	72.0943
CBM67	221.564	162.313	140.367	284.804	234.689	227.504	186.866	233.852
CBM68	10.5433	3.18506	13.6505	0.835075	12.1808	3.4788	5.11583	6.74937
CBM69	26.3073	20.8485	15.9913	39.0366	19.3104	79.1046	101.987	78.9671
CBM70	2.12912	0	15.0437	0.576678	7.7325	0.635457	0.310883	0.675622
CBM71	0.156971	1.27494	4.50708	1.60285	4.39244	67.5555	22.794	14.53
CBM72	15.3138	3.67034	23.8685	7.54053	10.4837	3.13752	17.3773	14.3612
CBM73	1.83185	0	1.77634	1.04168	3.45141	2.44622	3.45704	2.06144
CBM74	52.7474	15.1849	14.5541	74.8633	74.7082	55.9682	90.2599	71.3244
CBM76	0	0	0	0	0	0.122552	0	3.20775
CBM77	12.7485	0.928868	3.7239	12.5893	15.5829	16.5587	12.3337	6.08014
CBM78	0	9.63333	25.3987	30.3762	8.29181	8.61323	9.4639	12.6622
CBM79	0	0	0	0	0	0	0	8.23819
CBM8	1.70856	2.35746	0	1.02128	0.247156	0.967779	0.503948	0.945823
CBM80	2.96151	7.65388	0	0.373687	8.95439	0	1.42468	1.16382
CBM81	0	0	0	0	1.19568	0.292178	0	0.319224
CBM82	0	0	0	0	0	0	0	0
CBM83	0	0	0	0.142993	0	0	0	0
CBM85	10.4496	6.97398	3.57127	12.1154	18.7256	17.5601	22.3737	24.8485
CBM9	84.6418	55.8208	97.8142	110.317	43.9594	79.298	77.9086	61.7095
CE1	1444.4	988.624	1485.54	1753.22	1517.82	1604.66	1635.27	1560.07
CE10	1162.85	758.271	1129.35	1470.3	1250.8	1174.83	1211.25	1272.02
CE11	225.513	303.521	258.661	288.578	203.156	247.514	275.373	232.732
CE12	119.829	60.0554	106.063	185.906	127.993	149.156	169.434	147.41
CE13	0.587602	0	5.99633	0.296577	0	0	0	1.21145
CE14	191.689	110.036	155.799	224.352	125.513	128.912	123.891	124.258
CE15	8.9587	12.6673	27.2501	21.2179	24.5071	41.9212	29.2385	29.675
CE16	0	0	0	0	0	0	0	0
CE2	203.331	82.8551	159.507	158.148	182.51	106.032	136.547	165.715
CE3	630.663	437.316	535.244	602.145	562.665	1129.64	1048.7	716.409
CE4	808.78	745.764	617.218	563.141	871.299	878.958	722.872	770.509
CE5	35.5567	11.2015	10.4169	100.999	34.0293	44.0223	46.993	33.9826
CE6	368.478	212.504	315.152	416.452	263.004	462.045	524.692	390.814
CE7	166.16	197.338	251.292	316.658	176.438	207.464	263.955	249.277
CE8	136.769	89.9462	119.964	233.398	132.117	147.275	149.778	136.587
CE9	217.182	144.5	219.366	226.735	262.847	255.868	177.842	210.33
GH1	299.634	99.6555	411.165	265.486	330.214	119.969	222.754	213.681
GH10	196.902	106.814	187.279	161.878	86.9719	116.201	146.384	161.309
GH100	0	0	0	0	0	0	0	0
GH101	1.09435	1.61105	3.37572	3.96833	6.53637	65.833	25.5638	23.2772
GH102	1.12748	1.45696	3.05268	7.05282	14.8473	23.8699	3.05958	14.735
GH103	4.50754	47.0409	25.1726	8.50449	47.1297	7.19074	4.38372	6.22974
GH104	0.33028	23.047	5.65576	1.25714	3.08558	1.35005	0.525146	0.75486
GH105	215.051	163.426	210.925	296.868	267.191	244.784	299.464	247.488
GH106	93.1452	45.9352	66.4055	105.743	75.9516	66.7147	85.7916	79.6703
GH108	76.8992	48.9233	49.6008	104.195	31.3923	52.0035	75.037	78.404
GH109	615.47	646.217	618.641	954.183	1159.4	838.609	767.71	762.22
GH11	0	6.48634	0	0.316684	0.831537	0.489956	1.04379	1.24878
GH110	66.4626	17.0571	45.1629	92.0686	85.141	249.261	244.61	139.693
GH112	101.273	137.647	102.899	26.3478	69.4805	72.8472	29.8403	61.4104
GH113	4.13876	4.63835	5.33047	1.36023	3.86718	0.071622	0.162461	4.8959
GH114	0	0	0	1.98955	22.9093	1.83278	0.251815	2.44527
GH115	130.082	90.6214	129.701	145.517	84.4697	112.496	145.156	126.374
GH116	3.52916	4.54042	14.6507	3.67249	19.2777	5.00041	2.352	4.29496
GH117	6.44471	0	4.96867	12.5249	7.14524	3.3106	3.47782	16.3082
GH119	40.2583	1.38323	15.0519	2.31376	0.537077	2.38553	1.95065	1.57546
GH120	31.9756	47.6502	35.717	27.4432	95.3163	53.8877	44.3304	70.8756
GH123	70.1847	47.4162	61.0489	110.042	118.634	242.843	175.766	128.675
GH124	0	0	0	0	0	0	0	0
GH125	65.9224	93.9355	95.1324	180.725	75.8493	96.5491	77.3962	99.6749
GH126	0	0	0	0.387911	0	0	0	0
GH127	159.92	104.036	141.774	147.914	158.014	159.166	137.877	197.486
GH128	65.6209	13.8826	42.8644	30.1749	25.307	29.8144	47.5703	33.0922
GH129	19.8572	5.77847	10.0132	14.3768	6.72616	1.7371	3.31081	2.97934
GH13	2326.6	1513.1	1917.53	2465.8	2422.53	2461.71	2947.51	2610.43
GH130	187.964	172.089	230.201	383.018	244.136	229.531	204.169	262.861
GH133	218.451	126.75	219.445	330.736	177.582	239.039	293.607	277.208
GH136	15.0765	0.62634	2.89827	11.7377	22.3986	148.363	54.2868	35.6418
GH137	8.03028	12.5613	10.9142	5.55445	8.51927	9.21364	10.6809	14.2644
GH138	7.10198	3.86559	7.90304	13.4123	18.6133	12.6036	7.49517	17.8035
GH139	6.91319	11.0556	22.6667	7.59155	4.99514	12.0364	12.3894	8.67553
GH14	0	0	0	0	13.7702	0.159082	0	0
GH140	65.0088	66.9363	40.9617	71.318	113.382	38.6983	47.4051	76.7139
GH141	41.2124	19.5055	19.239	16.4698	40.8872	118.959	130.789	65.6824
GH142	6.8401	9.57718	9.83864	14.5682	8.47756	17.532	27.1673	19.3616
GH143	4.39292	5.15297	7.45649	5.42115	2.40727	7.18377	7.69501	5.76084
GH144	33.7098	19.2581	17.3709	41.6514	22.1991	22.5338	21.3168	20.6405
GH145	27.9137	18.4691	50.238	20.2341	22.1784	31.5988	49.5651	40.4001
GH146	109.806	47.0457	131.976	107.158	38.2377	92.5305	88.3786	102.649
GH147	50.3402	2.6423	27.6658	7.97388	7.0568	17.4023	9.5704	11.1427
GH148	1.0848	4.20543	0	0.504207	6.64066	1.95906	0.606758	9.12297
GH15	25.324	5.07125	5.58686	14.7502	15.8929	23.8286	19.6038	18.4146
GH151	36.2534	28.5228	15.3557	35.1591	30.4521	40.5913	41.6191	32.8873
GH152	0	0	0	0	0	0	0	0
GH153	1.14787	40.0494	5.32444	8.56948	0.933062	0.684013	0.520548	0
GH154	85.4798	98.5474	92.001	65.5411	73.355	54.2295	70.9961	83.0195
GH156	5.09639	21.343	9.89806	21.1065	25.8072	3.29598	5.15151	5.42069
GH158	4.83408	4.83967	8.02707	17.7013	5.42546	6.18599	4.30827	6.28826
GH159	6.25675	3.36681	5.94573	6.83624	3.57311	4.11562	4.42348	1.85834
GH16	330.577	249.559	272.268	433.202	268.661	455.341	461.962	336.583
GH160	0	0	0	0	0	0	0	0
GH161	5.31755	1.16085	8.74342	6.00112	23.446	4.23996	0.338234	4.30586
GH163	32.2426	38.5314	56.3063	66.0499	35.3521	46.4419	46.062	39.5206
GH164	27.3144	52.7651	25.6615	25.3599	39.0268	61.2048	18.7927	40.0419
GH165	27.5302	11.3555	3.59608	31.8425	7.25809	10.875	7.46058	10.4957
GH17	0	0	0.873117	0.972247	4.42432	1.03591	0.702061	0.836083
GH18	160.456	264.163	195.07	324.815	301.546	346.479	202.695	263.43
GH19	57.7091	8.06331	0	5.77394	4.52184	1.41995	2.84071	6.9966
GH2	1429.12	1010.37	1444.51	1700.28	1332.55	1997.32	1977.66	1652.41
GH20	599.849	478.564	586.421	988.01	516.344	1182.95	1065.83	687.646
GH22	0	0	0	0	0	0	0	0
GH23	751.399	909.875	962.592	765.854	581.42	663.354	674.286	643.85
GH24	462.187	187.632	335.774	537.762	376.367	538.552	661.673	595.37
GH25	577.335	535.198	509.483	645.218	535.33	457.405	778.853	639.155
GH26	126.513	73.2096	110.658	215.418	108.076	108.972	113.287	149.987
GH27	82.2311	99.9006	65.8758	108.05	116.026	138.676	111.151	112.026
GH28	289.522	176.538	241.618	400.337	289.619	324.902	310.871	338.356
GH29	384.41	232.477	445.431	423.527	352.896	767.887	630.476	503.96
GH3	1225.46	1000.41	1045.85	1529.06	1303.73	1123.31	1065.98	1285.25
GH30	135.22	76.9644	131.678	207.541	111.722	164.737	135.48	178.246
GH31	820.999	473.903	818.133	715.116	594.784	705.659	752.072	785.938
GH32	289.707	302.509	290.766	418.724	421.575	269.631	378.351	410.208
GH33	152.771	116.751	136.468	246.983	189.28	577.492	452.969	261.515
GH35	134.723	120.153	155.418	219.54	125.33	266.831	289.964	205.766
GH36	395.37	398.433	427.892	416.393	433.888	335.959	361.578	418.465
GH37	20.4006	26.1636	22.5982	37.0178	25.6218	82.957	80.3337	40.2968
GH38	107.31	124.808	91.1486	73.3554	117.467	111.43	53.3281	120.958
GH39	66.2808	62.2966	57.7657	36.4476	102.013	32.9076	10.2442	47.3134
GH4	165.037	158.457	173.965	319.313	236.624	169.393	161.463	213.964
GH42	146.42	134.613	155.128	123.109	200.621	108.565	66.4956	130.885
GH43	1289.66	972.456	1366.12	1480.96	961.324	1181.97	1308.71	1406.75
GH44	0	0	0	0	2.07118	0.260288	0.074282	4.24198
GH46	0	0	0	0	0.592931	0	1.72181	0.712358
GH47	0.989369	0	0.917843	2.93374	1.83025	0.343911	0.336501	0.375746
GH48	1.94836	0	0	0	0	0.096752	1.98801	5.04205
GH49	3.44744	0	0	0	0	0	0	0
GH5	262.687	231.604	296.709	463.335	351.174	329.56	332.275	369.614
GH50	8.97699	25.7119	23.7626	15.5648	18.9141	7.45267	9.16989	7.31523
GH51	306.038	232.226	344.002	276.064	290.937	388.389	305.904	394.518
GH53	209.276	162.465	240.358	157.879	184.906	235.174	368.778	256.675
GH54	0	0	0	0.748801	1.64621	0.757767	0.192225	0.229976
GH55	2.02228	0	0	19.6715	0.717679	2.21722	3.73218	2.1853
GH57	215.981	207.466	206.073	287.188	184.284	282.363	301.994	270.243
GH59	0	7.67697	0.352232	0.239543	5.08144	0.079446	0	0.041199
GH6	0	0	0	0.968827	4.21405	1.38978	0.231732	0.308993
GH63	19.5668	18.568	25.5545	50.8867	19.2223	22.6991	34.4646	34.4687
GH64	0.930318	0	0	12.0476	1.16328	2.54826	4.70365	2.497
GH65	44.3979	44.3567	122.709	135.553	61.9335	59.1556	64.9532	44.4561
GH66	59.2934	15.042	28.4255	32.3532	14.4175	13.3163	13.3248	20.1351
GH67	46.8443	37.3246	71.4604	65.119	41.0962	49.2689	63.1879	74.7138
GH68	10.3195	0	26.3689	7.09513	2.06337	0.110851	10.4885	2.20832
GH70	4.45768	3.78073	4.9761	47.1588	0	0.596201	0.170145	0.325695
GH72	0	0	0	0.073754	12.3005	0	0	0.412261
GH73	484.315	267.783	535.644	647.55	466.972	577.606	602.019	599.835
GH74	74.2679	141.462	102.884	54.6661	31.9165	40.3108	49.8462	70.7647
GH75	1.65756	2.22066	0	0	19.052	55.3406	65.998	17.1554
GH76	92.2404	96.7975	81.8437	205.041	78.3399	93.7969	67.2231	104.32
GH77	329.197	261.749	236.851	336.352	342.441	380.496	347.66	388.513
GH78	243.416	230.272	153.172	354.66	357.016	323.427	313.75	343.221
GH79	1.81688	0	0.80648	0.882645	15.4685	1.659	3.97351	5.20472
GH8	97.9541	68.5764	126.51	60.6412	33.027	47.0926	51.071	71.1897
GH80	0	0	0	0	0	0	0	0
GH81	39.5831	7.82562	15.5602	44.8844	6.02821	14.3643	15.3855	10.4084
GH82	0	0	0.436097	3.4424	1.22873	3.59969	1.57494	2.77182
GH84	70.2656	68.4166	96.1281	106.321	61.5375	283.615	194.097	124.883
GH85	36.1032	22.5816	34.2993	42.0704	24.6421	16.0448	11.9498	26.5573
GH87	36.8745	1.67115	27.894	3.75625	4.10036	8.24432	5.25944	3.96198
GH88	94.719	160.584	105.269	216.244	175.973	127.423	97.9915	137.266
GH89	88.7044	63.4005	83.1954	166.713	95.3126	288.285	239.635	144.431
GH9	64.6917	45.7488	81.8691	54.0937	44.4745	13.4035	19.0275	72.3846
GH91	0	2.51221	0	7.05268	6.2363	1.60186	1.47107	0.454403
GH92	420.611	249.427	437.214	942.622	312.107	580.811	495.746	476.967
GH93	13.4012	25.7203	19.2385	22.012	22.9437	17.82	9.28331	18.4898
GH94	127.957	148.383	175.072	127.253	158.661	109.996	89.5081	167.004
GH95	302.915	187.591	280.971	342.241	201.744	547.043	488.941	362.043
GH97	563.599	262.119	545.688	645.009	357.401	713.646	813.883	673.854
GH98	27.4242	10.1102	9.7534	29.5894	5.23097	9.17223	11.051	10.9445
GH99	33.3211	26.0248	56.3489	35.905	59.2643	51.5841	72.1632	56.5097
GT1	3.51401	29.7806	6.03095	13.8027	13.2491	7.48266	2.72915	5.52192
GT10	101.137	61.4595	25.0472	12.4877	50.3626	147.078	163.97	66.7004
GT101	83.4604	142.851	121.565	63.8591	44.0422	9.21796	25.0257	48.3658
GT102	0	0	2.58864	0	0.100808	0.110022	0	0.240413
GT103	0	0	0	0	0	1.08936	0	0
GT104	0	0	0	0	2.9278	1.31164	1.76951	0
GT105	0	0	0	0	0	0	0	0
GT106	0	0	0	0	0	0	0	0
GT107	5.81668	99.5999	54.8713	1.86885	25.2291	1.90982	0.834031	3.97455
GT11	139.978	232.999	161.369	98.5873	132.849	246.106	257.004	180.58
GT12	37.8616	4.12979	11.4856	3.57877	15.503	45.8539	49.7131	18.1985
GT13	48.6663	23.2111	6.458	31.9734	8.31522	25.0295	17.44	28.5678
GT14	28.1272	46.1033	25.3546	60.7041	30.2515	46.8706	73.1272	59.429
GT16	0	0	0	0	0	0	0	0
GT17	29.2735	21.9863	48.8579	17.2264	14.2258	6.66638	2.01999	20.7464
GT19	301.47	337.84	296.73	331.55	274.588	381.287	380.967	294.034
GT2	6453.87	5234.13	5916.8	6017.55	5842.94	6436.78	7130.47	7043.07
GT20	0	0	0	8.8466	8.98881	5.70399	0.911848	2.63422
GT21	48.1078	33.1313	46.9214	31.4607	34.8736	47.4335	47.5129	42.4205
GT22	0	4.52001	26.8261	11.9769	4.94196	4.35147	6.50039	3.4158
GT23	31.0826	25.2194	23.5606	48.1787	23.1966	64.2092	83.0876	72.1993
GT24	0	0	0	0	4.06009	0	0	0
GT25	63.3416	18.0251	37.7359	42.678	12.4484	22.1281	13.269	18.21
GT26	309.397	211.38	271.74	321.324	291.457	355.188	341.622	274.519
GT27	53.6188	34.87	53.4036	61.6505	50.5641	38.9141	29.2173	39.2101
GT28	613.278	435.243	498.322	501.999	582.362	675.946	635.342	540.913
GT29	0	0	0	0	0	0	0	0
GT3	196.735	83.9024	166.608	248.258	143.029	179.993	228.324	203.494
GT30	277.227	212.115	273.221	237.109	147.604	294.435	323.216	221.477
GT31	5.98508	5.09805	1.63536	0.111216	21.7461	69.5479	74.9631	22.4747
GT32	203.246	94.1962	165.739	230.436	135.533	264.789	310.152	208.59
GT33	0	0	0	0	0	0	0	0
GT34	0	0	0	0	0	0	0	0
GT35	378.944	398.174	352.196	384.35	450.767	408.399	394.161	404.87
GT39	107.05	70.328	127.872	53.1838	105.367	167.449	120.183	120.667
GT4	3618.74	2798.13	3428.7	3528.22	2949.99	3676.34	3971.49	3644.99
GT40	0	0	0	0	0.722913	0.198734	0	0
GT41	3.26928	119.076	46.2843	1.12368	16.3469	8.25513	14.0698	9.20027
GT43	0	0	1.67525	0	0.163096	0	0	0.391893
GT44	0	35.1453	1.16416	10.2541	5.0215	7.06992	1.6484	2.17807
GT45	6.05566	11.1593	2.69354	1.57342	12.629	1.86696	0.601948	1.9631
GT46	0	0	0	2.22567	0.754885	1.29538	0.332795	2.27547
GT47	0	0	0	0	0	0	0	0
GT48	0	0	0	0	0	0	0	0
GT5	423.494	357.106	467.356	594.11	485.463	531.733	535.128	506.252
GT51	674.615	583.541	572.154	609.464	599.051	717.591	710.438	574.005
GT52	3.58338	0	4.72312	4.69008	3.72442	2.23793	2.05502	2.40469
GT53	0	0	0	3.1663	7.5159	2.96228	1.99307	1.34304
GT56	7.96692	8.76398	3.31756	12.965	21.0185	7.1104	13.0615	14.7168
GT57	0	0	0	0.793204	0	0	0	0
GT59	0	12.345	0	1.64218	0	0	0	0
GT6	0	0	0	2.85258	1.91246	0	1.70552	0.471411
GT60	0	0	0	0	0	0	0	0
GT61	0	0	0	0	0	0	0	0
GT64	8.54283	0	1.97921	5.02064	0.868846	1.60284	2.51806	1.78835
GT66	5.04582	200.933	112.778	2.2142	16.5107	1.04176	4.19793	6.5487
GT7	82.4611	69.1611	66.6744	80.2924	39.6922	112.317	124.235	95.4403
GT70	0.504803	7.82783	0	0.36716	0	6.44181	4.34603	1.11155
GT73	5.92291	15.0984	20.7301	17.0246	37.2918	3.44775	2.10163	11.0962
GT74	0	14.6869	2.71637	2.42056	3.76032	3.4756	2.51005	2.40239
GT75	0	0	0	0	0	0	0	0
GT76	7.3656	2.91391	16.1176	3.3868	20.9948	15.9315	7.99123	8.5488
GT77	0	0	0	0	2.45116	0	0	0
GT8	166.205	461.403	411.013	158.066	248.522	521.14	684.882	408.557
GT80	0	0	0	0.621661	0	0.453276	1.20733	0.154496
GT81	4.55257	21.2608	6.91829	4.32043	9.27365	5.98703	10.4765	12.6116
GT82	79.1457	61.6416	86.9703	6.78632	3.72447	1.28738	1.35835	2.73245
GT83	301.638	193.129	319.75	212.853	175.941	183.501	214.127	198.433
GT84	17.4914	20.2236	7.92668	5.82028	27.8504	62.1687	29.2912	51.8682
GT85	0	0	0	1.10813	1.71856	0.726835	0.539307	0.833822
GT87	0	7.2082	0	18.6859	22.0231	49.1157	55.605	44.613
GT89	0	0	0	1.25025	2.34913	0.533035	0.093612	0.403184
GT9	430.539	680.425	605.797	275.566	279.399	412.442	474.953	292.068
GT90	103.232	66.038	82.172	50.5413	41.4632	41.4766	34.5716	39.0573
GT92	15.7061	6.83031	6.62243	31.3212	13.2257	16.9503	19.7788	29.1813
GT94	47.6106	56.2201	36.5288	199.312	188.95	71.7185	75.4445	121.973
GT95	0	0	0	0	0	0	0	0
GT96	0	0	0	0	0	0	0	0
GT99	2.35041	63.7823	39.9755	0.194187	4.84715	2.77192	0	0.085014
PL1	159.636	101.097	56.5788	197.126	99.8425	157.491	181.775	147.909
PL10	18.6525	17.4713	29.2102	66.0519	31.4854	30.6289	27.8203	29.4725
PL11	81.4652	36.4202	20.3226	112.68	72.0814	98.1297	127.644	79.7844
PL12	64.7935	33.6443	75.605	102.716	55.4979	66.5344	56.8737	64.3001
PL13	1.13035	18.9295	3.89415	17.3348	4.20385	11.4001	5.21394	7.07231
PL14	0	0	4.4688	1.7635	1.99447	0.998081	0.817581	3.54564
PL15	29.3226	10.8185	25.3768	55.7125	16.7265	43.8573	30.6523	25.9741
PL17	4.38609	0	2.32394	17.6621	27.6656	18.6993	12.7859	12.9389
PL21	0.574679	4.4964	6.96069	15.7253	4.12356	1.31541	0.652122	0.68594
PL22	234.669	140.704	211.468	244.701	109.995	252.6	288.077	218.002
PL25	1.03791	2.68243	1.92575	2.6193	0	0	0	0
PL26	9.0748	1.05329	3.35619	13.4665	13.5793	12.9598	18.3794	12.9127
PL27	0.993796	12.0285	3.04393	0	8.88863	5.29637	2.84249	3.38092
PL29	6.24421	14.1629	9.55868	34.5753	6.7991	17.1376	13.4066	14.0789
PL3	1.19738	3.51095	8.66029	10.3124	0.301946	0.767169	1.2463	2.56133
PL30	2.0318	0	8.78293	11.8695	0.678231	0.293832	0.125281	0.493806
PL31	6.11321	3.54346	0	3.36743	10.0835	4.57616	3.43139	1.97189
PL32	0	0	0	0.073176	0	0.345579	0.065748	0.503424
PL33	47.1719	25.3033	36.9146	74.0367	36.6349	51.2774	55.0791	49.7986
PL34	0	0	0	0.191307	1.61479	0	0	0
PL35	15.9064	19.6195	18.3173	62.1334	21.7084	41.9848	22.3441	29.7864
PL36	2.05661	0	0.807007	1.8328	2.15564	1.20131	0.920473	1.67633
PL37	5.66807	2.20785	10.5549	8.81014	8.38944	1.84441	1.01293	3.43578
PL4	0	0	0	1.38745	0.488625	6.07744	12.2914	7.10439
PL5	3.44775	6.54799	1.04464	26.4661	20.1816	19.3294	13.9025	9.69965
PL6	6.74946	6.83032	4.0343	28.3867	24.2704	24.1148	21.0366	20.7698
PL7	4.03843	13.9161	1.24882	15.1382	1.58753	7.47344	7.70092	2.20167
PL8	32.7618	11.9003	45.5673	92.0033	24.4756	33.5229	26.4972	25.0483
PL9	78.1633	33.5574	40.1086	47.9159	46.4994	57.1961	78.9933	49.5669
SLH	616.901	1383.68	570.934	226.621	1803.16	2847.65	1065.95	892.009
cohesin	27.423	16.2508	8.98755	11.231	44.5482	103.004	47.8656	97.0035
dockerin	45.9564	34.8802	13.8772	43.2833	66.3267	250.606	88.146	208.505

## Sheet: CARD
	DKD				Ctrl
Type	72	228	252	60	324	360	372	384
758325878	0	0	0	2.72491	2.10663	0.631774	0.060099	0.575213
AAC(2')-Ib	0	0	0	2.27242	1.2651	0.794935	0.907442	0.43426
AAC(2')-Ic	0	0	0	1.27393	1.62108	1.0027	0.127179	0
AAC(2')-Ie	0	6.48634	0	0.498675	1.62059	0.997037	0.284537	1.2255
AAC(3)-IIIa	11.4323	0	8.33314	0	3.68765	0.324403	3.9809	7.00005
AAC(3)-IIIb	0	0	0	0	0	0	0	0
AAC(3)-IIb	0	0	0	0	0	0	0	0
AAC(3)-IId	0	0	0	0.423042	0	0	0	0
AAC(3)-IV	0	0	0	0.107794	1.86493	0	0.193704	0
AAC(3)-IXa	1.99205	16.2601	0	2.27109	2.67234	0.426269	4.29195	2.91702
AAC(3)-Ia	0	12.8856	2.15765	2.30648	1.62074	0	0	0
AAC(3)-Ib/AAC(6')-Ib''	0	0	2.69354	0	0	0	0	0
AAC(3)-Ic	11.2327	7.17551	20.4351	1.30456	6.11081	0.262612	0.14989	2.43762
AAC(3)-VIIIa	3.3028	0	27.7554	0.483144	0.57523	1.26455	3.21556	0.971107
AAC(3)-VIIa	0	0	0	0.250237	0.716458	1.18176	0	0.215191
AAC(3)-VIa	0	0	1.46139	0	2.06299	0	0	0
AAC(3)-Xa	0	4.59233	0	6.148	3.25219	0.259314	6.84988	1.63321
AAC(6')-31	6.78204	0	5.88236	2.08565	7.60111	2.93025	5.03191	6.38166
AAC(6')-32	0	0	0	0	0	0	1.11918	0
AAC(6')-33	0	0	0	0	0	0	0	0
AAC(6')-34	7.94045	18.2424	3.18643	8.95796	1.84179	0.861363	4.48199	2.08736
AAC(6')-I30	0	0	0	0	0	0	0	0
AAC(6')-IIa	0	0	0	3.23851	5.27597	4.03954	10.1092	7.29348
AAC(6')-IIb	31.2077	16.6314	2.61634	23.4443	24.5829	84.2212	108.835	61.6165
AAC(6')-Ia	6.68675	0	8.62048	8.87442	8.61876	1.99676	3.03915	1.97382
AAC(6')-Iaa	0	0	0	2.20614	19.3785	0	0.340291	3.77709
AAC(6')-Iad	18.0482	77.6512	9.24968	8.02666	14.5659	8.52036	2.2113	8.84677
AAC(6')-Iag	1.47095	0	0	1.39609	2.13413	3.01479	0.830981	1.84288
AAC(6')-Iaj	0	0	5.8873	0.96091	0	2.64713	0	0
AAC(6')-Iak	0	3.70349	1.21926	0	0	0	0.081231	0
AAC(6')-Ian	5.27679	6.13947	2.38242	12.0598	12.1452	45.2924	61.133	43.1549
AAC(6')-Ib	0	0	0	0.509573	0	0.601621	0.343384	1.64328
AAC(6')-Ib-SK	14.9407	16.0497	4.63178	7.51093	3.96355	3.99519	1.99714	10.5335
AAC(6')-Ib-cr	0	0	0	0	0.771571	0	0	0
AAC(6')-Ib11	12.1892	7.0005	11.6998	71.0514	76.3123	22.8459	31.2633	53.3126
AAC(6')-Ib3	0	0	0	0	0	0	0	0
AAC(6')-Ib8	11.2179	0	3.12206	3.89691	5.16925	0.445645	1.78311	5.03656
AAC(6')-Ic	0	0	0	0.521424	6.49906	0.307806	0.171303	0.983732
AAC(6')-Ie-APH(2'')-Ia	2.38832	0	4.46763	2.00671	21.3069	1.36204	0.548463	3.5974
AAC(6')-If	0	13.5868	2.43853	0.165838	2.25536	1.28136	0.428798	0.71306
AAC(6')-Ig	4.06305	0	0	0	0.501521	0	0.944307	0
AAC(6')-Ij	2.96151	0	0	1.12106	0	0.294126	0.167877	1.60676
AAC(6')-Ik	0	0	2.0503	22.3097	0.499026	3.07296	6.89046	1.07917
AAC(6')-Il	0	0	0	0	14.6139	0	0	3.51147
AAC(6')-Im	0	32.4488	6.90689	5.52892	7.42711	13.252	4.52487	9.62771
AAC(6')-Ip	1.30655	0	0	4.84216	0	0.519046	0	0
AAC(6')-Ir	3.04265	0	0	0	0.524466	0	0	0
AAC(6')-Is	0	0	0	0	0	3.4344	2.4126	1.87616
AAC(6')-Isa	20.6107	12.5076	7.34711	10.7297	25.5706	3.35558	4.05033	4.88815
AAC(6')-It	0	0	0	0	0	0	0	0
AAC(6')-Iw	0	0	0	0.371212	1.85994	2.43601	1.2359	0
AAC(6')-Ix	4.19082	0	0	0.352535	0.789226	1.6264	2.26428	0.715884
AAC(6')-Iy	0	7.75731	8.46804	0.514061	0.135546	0	0.614183	0.560124
AAC(6')-Iz	0	0	0	3.43467	2.5731	0.11924	0	0.521112
ACC-1	22.1968	7.60456	30.7886	0.52008	3.15681	0	0.616442	0.198775
ACC-2	2.54134	7.88157	0.943047	2.10802	7.64063	5.39903	8.34788	4.09793
ACC-3	9.15371	2.91391	16.3367	5.19929	8.0393	1.36338	1.78158	2.85697
ACC-4	3.53362	0	4.12111	2.02866	3.5662	1.25043	0.431875	1.61014
ACC-5	0	0	0	0	0.771571	0.84844	0.72639	0
ACT-10	0	0	0	2.03681	0	0.577136	3.36729	0.070062
ACT-16	0	0	0	0.800758	2.48372	0.525225	0	0
ACT-18	0	0	0	0.709533	1.65057	1.11693	0	0.152541
ACT-19	0	0	0	0.943201	0.525096	1.69099	0.121065	0.205995
ACT-22	0	0	0	0.259505	1.81579	0.612762	0	0.557904
ACT-23	0	0	0	0.508253	1.81899	1.08583	0.130474	1.06146
ACT-24	0	0	0	0.42572	10.716	0	0	0.549147
ACT-27	2.88459	5.79839	0.520343	0.212322	2.36033	0.893146	0.175481	0.853355
ACT-28	0	0	0	0	0	0	0	0
ACT-30	1.81847	0	1.03286	2.05575	1.06924	0.995162	3.6773	1.6873
ACT-37	3.7476	0	3.79351	0.229256	0.082048	0.090223	0	0.123281
ACT-5	0	0	0	0.442524	0.422333	0	0	0
ACT-9	0	0	0	0	1.67174	0	0	0.535588
ADC-74	0	0	0	0	0	0	0	0
ADC-8	2.02381	0	2.81625	5.17118	4.02131	0.653241	0.688333	1.31762
AIM-1	39.5204	85.5495	60.9658	48.6036	56.2887	66.3796	27.1271	50.7554
ANT(3'')-IIc	0	0	0	0	0.405269	0	0	0
ANT(4')-Ia	0	0	0	0	0	0	0	0
ANT(6)-Ia	19.4133	15.7157	21.0515	6.23257	30.2378	5.84383	0.611804	6.29176
ANT(6)-Ib	15.3736	7.7836	2.8819	2.96743	8.53622	27.8603	12.9258	22.1745
ANT(9)-Ia	1.68268	0	0	0	0	0.167117	0	0.43426
APH(2'')-IIIa	0	0	0	1.55703	0	0.765953	0	0
APH(2'')-IIa	0	4.48469	2.97442	1.70481	3.39008	0.466782	0.196731	0.2769
APH(2'')-Ie	0	0	0	0	0.454636	0	0	0
APH(2'')-If	0	0	0	7.3754	0.075417	1.57567	7.28938	6.5237
APH(3')-IIIa	6.4593	0	40.6934	9.52064	8.58953	27.3421	6.96212	19.1389
APH(3')-IIa	0	0	0	0.209153	1.42222	0.164623	0	0.179861
APH(3')-IIb	6.81402	6.91615	24.658	4.21642	12.6639	0.943687	3.79031	0.908548
APH(3')-IIc	0	0	0	0.926497	0.663168	0.364619	0	0.398371
APH(3')-IVa	0	0	0	0	0.588773	0.663442	2.50245	1.257
APH(3')-Ib	0	0	0	0	1.28389	0.882377	0	0
APH(3')-Va	0	0	0	0	0	0	0	0
APH(4)-Ia	1.26922	0	0	0	3.84428	2.35377	2.64588	3.80775
APH(6)-Ia	0	0	0	0	1.29104	0	0	0
APH(6)-Ic	0	0	5.2642	0.386665	4.23788	0	0.375843	0.463489
APH(6)-Id	1.63921	0	6.59965	1.1055	2.77481	0.4067	0.423219	0.380403
APH(7'')-Ia	0	0	0	0.186844	0	0	0	0
APH(9)-Ib	0	0	0	0.298155	1.28048	0	0	0
AQU-3	5.40422	0	11.5311	2.25031	1.65953	0.536726	1.47045	0.58641
Acinetobacter baumannii AbaF	32.0257	5.26654	26.3639	94.6162	97.263	32.6697	30.4887	16.031
Acinetobacter baumannii AbaQ	17.6826	11.3906	5.8349	118.853	62.2009	37.9447	31.1725	25.8685
Acinetobacter baumannii AbuO	46.2339	0	14.5919	0.841999	0.473539	0	0.108075	0.10344
Acinetobacter baumannii AmvA	0.88668	20.6661	2.05644	7.28893	22.6551	6.90834	2.71842	2.8429
Acinetobacter baumannii gyrA conferring resistance to fluoroquinolones	3.29019	5.51352	2.0503	4.53455	4.03553	2.0459	0.790843	3.93402
Acinetobacter baumannii parC conferring resistance to fluoroquinolone	0	0	0	4.67549	3.54862	8.20636	3.69878	0.852715
Agrobacterium fabrum chloramphenicol acetyltransferase	49.471	15.9286	78.6556	58.8371	56.1314	52.3753	76.5455	55.0323
AxyY	17.2782	16.0709	9.13787	59.1688	14.6912	32.9176	33.7292	24.2079
AxyZ	52.6968	49.2916	46.6317	63.3108	101.289	70.6307	101.737	84.0037
BEL-2	0	0	0	0	0	0	0	0
BJP-1 beta-lactamase	70.2507	73.8187	116.967	86.3456	44.7229	34.5646	33.8598	56.8073
BUT-1	5.8042	0	0	4.60087	4.99686	3.54375	0.770077	1.11797
Bacillus pumilus cat86	0	0	0	0	0.436105	0	0	0.65493
Bacillus subtilis mprF	0	0	0	3.81555	5.11953	2.27835	0.361143	0.270445
Bacillus subtilis pgsA mutations conferring resistance to daptomycin	370.087	238.437	264.901	292.221	274.543	324.488	295.336	333.672
BahA	10.9495	3.66799	11.2846	4.95853	8.7469	2.10515	3.29046	8.3897
Bartonella bacilliformis gyrA conferring resistance to fluoroquinolones	199.173	133.629	182.959	165.768	114.891	294.317	271.968	189.796
Bartonella bacilliformis gyrB conferring resistance to aminocoumarin	16.8641	123.251	64.63	37.881	19.4749	19.1324	17.3085	19.6059
Bifidobacteria intrinsic ileS conferring resistance to mupirocin	124.165	79.3111	134.686	265.353	166.999	171.262	223.972	201.116
Bifidobacterium adolescentis rpoB conferring resistance to rifampicin	13.6406	0	2.25672	2.41447	7.21299	0.986071	2.36977	1.72621
Bla2	0	0	0	0	0	0	0.265068	1.37722
Borreliella burgdorferi murA with mutation conferring resistance to fosfomycin	157.028	75.6338	193.016	270.719	148.129	186.604	228.569	209.344
Brucella suis mprF	1.69552	6.57299	14.9777	4.11086	26.8194	2.937	1.47606	2.7741
[truncated: 854 more rows]
