# Supplementary material for: Interaction between Plasma Metabolomics and Intestinal Microbiome in db/db Mouse, an Animal Model for Study of Type 2 Diabetes and Diabetic Kidney Disease
Source: Metabolites. 2022 Aug 23;12(9):775. doi: 10.3390/metabo12090775 (PMC9503368; doi:10.3390/metabo12090775)
Supplement: Supplementary file 1 [file metabolites-12-00775-s001.zip › Supplemental Table S4.xlsx]

## Sheet: antib4gsva
acridine dye	aminocoumarin antibiotic	aminoglycoside antibiotic	antibacterial free fatty acids	benzalkonium chloride	bicyclomycin	carbapenem	cephalosporin	cephamycin	diaminopyrimidine antibiotic	elfamycin antibiotic	ethionamide	fluoroquinolone antibiotic	fosfomycin	fusidic acid	glycopeptide antibiotic	glycylcycline	isoniazid	lincosamide antibiotic	macrolide antibiotic	monobactam	mupirocin	nitrofuran antibiotic	nitroimidazole antibiotic	nucleoside antibiotic	nybomycin	oxazolidinone antibiotic	para-aminosalicylic acid	penam	penem	peptide antibiotic	phenicol antibiotic	pleuromutilin antibiotic	polyamine antibiotic	pyrazinamide	rhodamine	rifamycin antibiotic	streptogramin antibiotic	sulfonamide antibiotic	sulfone antibiotic	tetracycline antibiotic	triclosan
Acinetobacter baumannii AbaF	Acinetobacter baumannii AbuO	AAC(2')-Ib	Acinetobacter baumannii AbaF	Acinetobacter baumannii AbaF	Acinetobacter baumannii AbaF	ACT-10	ACC-1	ACT-10	Acinetobacter baumannii AbaF	Clostridioides difficile EF-Tu mutants conferring resistance to elfamycin	Mycobacterium tuberculosis ethA with mutation conferring resistance to ethionamide	AAC(6')-Ib-cr	Acinetobacter baumannii AbaF	FusF	Clostridioides difficile murG with mutation conferring resistance to vancomycin	Acinetobacter baumannii AbaF	Acinetobacter baumannii AbaF	Acinetobacter baumannii AbaF	Acinetobacter baumannii AbaF	ACC-1	Bifidobacteria intrinsic ileS conferring resistance to mupirocin	Escherichia coli nfsA mutations conferring resistance to nitrofurantoin	Acinetobacter baumannii AbaF	Acinetobacter baumannii AbaF	Acinetobacter baumannii gyrA conferring resistance to fluoroquinolones	Acinetobacter baumannii AbaF	Mycobacterium tuberculosis folC with mutation conferring resistance to para-aminosalicylic acid	ACC-1	ACT-10	Acinetobacter baumannii AbaF	Acinetobacter baumannii AbaF	Escherichia coli soxR with mutation conferring antibiotic resistance	EdeQ	Mycobacterium tuberculosis pncA mutations conferring resistance to pyrazinamide	Acinetobacter baumannii AbaF	Acinetobacter baumannii AbaF	Erm(30)	Escherichia coli folP with mutation conferring resistance to sulfonamides	Escherichia coli folP with mutation conferring resistance to sulfonamides	758325878	Acinetobacter baumannii AbuO
Acinetobacter baumannii AbaQ	AxyY	AAC(2')-Ic	Acinetobacter baumannii AbaQ	Acinetobacter baumannii AbaQ	Acinetobacter baumannii AbaQ	ACT-16	ACC-2	ACT-16	Acinetobacter baumannii AbaQ	Enterococcus faecium EF-Tu mutants conferring resistance to GE2270A		Acinetobacter baumannii AbaF	Acinetobacter baumannii AbaQ	Staphylococcus mutant fusA gene conferring resistance to fusidic acid	Clostridioides difficile rpoC with mutation conferring resistance to vancomycin	Acinetobacter baumannii AbaQ	Acinetobacter baumannii AbaQ	Acinetobacter baumannii AbaQ	Acinetobacter baumannii AbaQ	ACC-2	Staphylococcus aureus ileS with mutation conferring resistance to mupirocin	oqxA	Acinetobacter baumannii AbaQ	Acinetobacter baumannii AbaQ	Bartonella bacilliformis gyrA conferring resistance to fluoroquinolones	Acinetobacter baumannii AbaQ	Mycobacterium tuberculosis ribD with mutation conferring resistance to para-aminosalicylic acid	ACC-2	ACT-16	Acinetobacter baumannii AbaQ	Acinetobacter baumannii AbaQ	Escherichia coli soxS with mutation conferring antibiotic resistance	Mycobacterium tuberculosis embA mutant conferring resistance to ethambutol	Mycobacterium tuberculosis rpsA mutations conferring resistance to Pyrazinamide	Acinetobacter baumannii AbaQ	Acinetobacter baumannii AbaQ	Erm(31)	MexA	Mycobacterium leprae folP with mutation conferring resistance to dapsone	Acinetobacter baumannii AbaF	AxyY
Acinetobacter baumannii AbuO	AxyZ	AAC(2')-Ie	Acinetobacter baumannii AbuO	Acinetobacter baumannii AbuO	Acinetobacter baumannii AmvA	ACT-18	ACC-3	ACT-18	Acinetobacter baumannii AbuO	Escherichia coli EF-Tu mutants conferring resistance to Pulvomycin		Acinetobacter baumannii AbaQ	Acinetobacter baumannii AmvA	Staphylococcus mutant fusE gene conferring resistance to fusidic acid	D-Ala-D-Ala ligase	Acinetobacter baumannii AbuO	Acinetobacter baumannii AmvA	Acinetobacter baumannii AmvA	Acinetobacter baumannii AbuO	ACC-3	mupA	oqxB	Acinetobacter baumannii AmvA	Acinetobacter baumannii AmvA	Campylobacter jejuni gyrA conferring resistance to fluoroquinolones	Acinetobacter baumannii AmvA	Mycobacterium tuberculosis thyA with mutation conferring resistance to para-aminosalicylic acid	ACC-3	ACT-18	Acinetobacter baumannii AmvA	Acinetobacter baumannii AbuO	Klebsiella mutant PhoP conferring antibiotic resistance to colistin	Mycobacterium tuberculosis embB mutations conferring resistance to ethambutol		Acinetobacter baumannii AmvA	Acinetobacter baumannii AmvA	Erm(33)	MexB	Streptococcus pyogenes folP with mutation conferring resistance to sulfonamides	Acinetobacter baumannii AbaQ	AxyZ
Acinetobacter baumannii AmvA	Bartonella bacilliformis gyrB conferring resistance to aminocoumarin	AAC(3)-IIIa	Acinetobacter baumannii AmvA	Acinetobacter baumannii AmvA	Escherichia coli mdfA	ACT-19	ACC-4	ACT-19	Acinetobacter baumannii AmvA	Escherichia coli EF-Tu mutants conferring resistance to kirromycin		Acinetobacter baumannii AbuO	Borreliella burgdorferi murA with mutation conferring resistance to fosfomycin	cmeA	vanA	Acinetobacter baumannii AmvA	Escherichia coli mdfA	Erm(30)	Acinetobacter baumannii AmvA	ACC-4	mupB		Escherichia coli mdfA	Escherichia coli mdfA	Capnocytophaga gingivalis gyrA conferring resistance to fluoroquinolones	Escherichia coli mdfA		ACC-4	ACT-19	Bacillus subtilis mprF	Acinetobacter baumannii AmvA	Pseudomonas aeruginosa soxR	Mycobacterium tuberculosis embR mutant conferring resistance to ethambutol		Escherichia coli mdfA	Bifidobacterium adolescentis rpoB conferring resistance to rifampicin	Erm(34)	Mycobacterium leprae folP with mutation conferring resistance to dapsone	sul3	Acinetobacter baumannii AbuO	CRP
AxyY	CRP	AAC(3)-IIIb	AxyY	Escherichia coli mdfA	Escherichia coli soxR with mutation conferring antibiotic resistance	ACT-22	ACC-5	ACT-22	AxyY	Planobispora rosea EF-Tu mutants conferring resistance to inhibitor GE2270A		Acinetobacter baumannii AmvA	Chlamydia trachomatis intrinsic murA conferring resistance to fosfomycin	cmeB	vanB	AxyY	Escherichia coli soxR with mutation conferring antibiotic resistance	Erm(31)	AxyY	ACC-5			Escherichia coli soxR with mutation conferring antibiotic resistance	Escherichia coli soxR with mutation conferring antibiotic resistance	Clostridioides difficile gyrA conferring resistance to fluoroquinolones	Escherichia coli soxR with mutation conferring antibiotic resistance		ACC-5	ACT-22	Bacillus subtilis pgsA mutations conferring resistance to daptomycin	Agrobacterium fabrum chloramphenicol acetyltransferase	Pseudomonas mutant PhoP conferring resistance to colistin	Mycobacterium tuberculosis iniA mutant conferring resistance to Ethambutol		Escherichia coli soxR with mutation conferring antibiotic resistance	Clostridioides difficile rpoB with mutation conferring resistance to rifampicin	Erm(35)	OprM		Acinetobacter baumannii AmvA	Enterobacter cloacae acrA
AxyZ	Clostridioides difficile gyrB conferring resistance to fluoroquinolone	AAC(3)-IIb	AxyZ	Escherichia coli soxR with mutation conferring antibiotic resistance	Escherichia coli soxS with mutation conferring antibiotic resistance	ACT-23	ACT-10	ACT-23	AxyZ	Streptomyces cinnamoneus EF-Tu mutants conferring resistance to elfamycin		Acinetobacter baumannii gyrA conferring resistance to fluoroquinolones	Escherichia coli CyaA with mutation conferring resistance to fosfomycin	cmeC	vanC	AxyZ	Escherichia coli soxS with mutation conferring antibiotic resistance	Erm(33)	AxyZ	Acinetobacter baumannii AbuO			Escherichia coli soxS with mutation conferring antibiotic resistance	Escherichia coli soxS with mutation conferring antibiotic resistance	Cutibacterium acnes gyrA conferring resistance to fluoroquinolones	Escherichia coli soxS with mutation conferring antibiotic resistance		ACT-10	ACT-23	BahA	AxyY	Pseudomonas mutant PhoQ conferring resistance to colistin	Mycobacterium tuberculosis iniC mutant conferring resistance to ethambutol		Escherichia coli soxS with mutation conferring antibiotic resistance	Enterobacter cloacae acrA	Erm(36)	Pseudomonas aeruginosa CpxR		AxyY	Escherichia coli acrA
CRP	Enterobacter cloacae acrA	AAC(3)-IId	CRP	Escherichia coli soxS with mutation conferring antibiotic resistance	H-NS	ACT-24	ACT-16	ACT-24	CRP	facT		Acinetobacter baumannii parC conferring resistance to fluoroquinolone	Escherichia coli GlpT with mutation conferring resistance to fosfomycin	cmeR	vanD	CRP	H-NS	Erm(34)	CRP	AxyY			H-NS	H-NS	Haemophilus parainfluenzae gyrA conferring resistance to fluoroquinolones	H-NS		ACT-16	ACT-24	Bifidobacterium adolescentis rpoB conferring resistance to rifampicin	AxyZ	Salmonella serovars soxS with mutation conferring antibiotic resistance	Mycobacterium tuberculosis mutant embC conferring resistance to ethambutol		H-NS	Escherichia coli acrA	Erm(37)	Streptococcus pyogenes folP with mutation conferring resistance to sulfonamides		AxyZ	Escherichia coli acrR with mutation conferring multidrug antibiotic resistance
Enterobacter cloacae acrA	Escherichia coli acrA	AAC(3)-IV	Enterobacter cloacae acrA	H-NS	Klebsiella pneumoniae KpnE	ACT-27	ACT-18	ACT-27	Enterobacter cloacae acrA			AxyY	Escherichia coli PtsI with mutation conferring resistance to fosfomycin	fusD	vanE	Enterobacter cloacae acrA	Klebsiella pneumoniae KpnE	Erm(35)	Enterobacter cloacae acrA	AxyZ			Klebsiella mutant PhoP conferring antibiotic resistance to colistin	Klebsiella pneumoniae KpnE	Mycobacterium tuberculosis gyrA conferring resistance to fluoroquinolones	Klebsiella pneumoniae KpnE		ACT-18	ACT-27	Brucella suis mprF	Bacillus pumilus cat86	TaeA	Mycobacterium tuberculosis variant bovis embB mutations conferring resistance to ethambutol		Klebsiella pneumoniae KpnE	Escherichia coli acrR with mutation conferring multidrug antibiotic resistance	Erm(38)	mexR		CRP	Escherichia coli gyrA with mutation conferring resistance to triclosan
Escherichia coli acrA	Escherichia coli acrR with mutation conferring multidrug antibiotic resistance	AAC(3)-IXa	Escherichia coli acrA	Klebsiella pneumoniae KpnE	Klebsiella pneumoniae KpnF	ACT-28	ACT-19	ACT-28	Escherichia coli acrA			AxyZ	Escherichia coli UhpA with mutation conferring resistance to fosfomycin	fusH	vanF	Escherichia coli acrA	Klebsiella pneumoniae KpnF	Erm(36)	EreA2	BEL-2			Klebsiella pneumoniae KpnE	Klebsiella pneumoniae KpnF	Mycobaterium leprae gyrA conferring resistance to fluoroquinolones	Klebsiella pneumoniae KpnF		ACT-19	ACT-28	Clostridioides difficile murG with mutation conferring resistance to vancomycin	CRP	abcA			Klebsiella pneumoniae KpnF	Escherichia coli marR mutant conferring antibiotic resistance	Erm(39)	nalC		Enterobacter cloacae acrA	Escherichia coli marR mutant conferring antibiotic resistance
Escherichia coli acrR with mutation conferring multidrug antibiotic resistance	Escherichia coli emrE	AAC(3)-Ia	Escherichia coli acrR with mutation conferring multidrug antibiotic resistance	Klebsiella pneumoniae KpnF	Klebsiella pneumoniae KpnG	ACT-30	ACT-22	ACT-30	Escherichia coli acrR with mutation conferring multidrug antibiotic resistance			Bartonella bacilliformis gyrA conferring resistance to fluoroquinolones	Escherichia coli UhpT with mutation conferring resistance to fosfomycin		vanG	Escherichia coli acrR with mutation conferring multidrug antibiotic resistance	Klebsiella pneumoniae KpnG	Erm(37)	EreD	Burkholderia pseudomallei Omp38			Klebsiella pneumoniae KpnF	Klebsiella pneumoniae KpnG	Mycoplasma Genitalium GyrA mutation confers resistance to fluoroquinolones	Klebsiella pneumoniae KpnG		ACT-22	ACT-30	Clostridioides difficile rpoB with mutation conferring resistance to rifampicin	Campylobacter coli chloramphenicol acetyltransferase	bcrA			Klebsiella pneumoniae KpnG	Escherichia coli mdfA	Erm(42)	nalD		Escherichia coli LamB	Escherichia coli soxR with mutation conferring antibiotic resistance
Escherichia coli marR mutant conferring antibiotic resistance	Escherichia coli gyrB conferring resistance to aminocoumarin	AAC(3)-Ib/AAC(6')-Ib''	Escherichia coli marR mutant conferring antibiotic resistance	Klebsiella pneumoniae KpnG	Klebsiella pneumoniae KpnH	ACT-37	ACT-23	ACT-37	Escherichia coli marR mutant conferring antibiotic resistance			CRP	Escherichia coli mdfA		vanHA	Escherichia coli marR mutant conferring antibiotic resistance	Klebsiella pneumoniae KpnH	Erm(38)	Erm(30)	CRP			Klebsiella pneumoniae KpnG	Klebsiella pneumoniae KpnH	Neisseria gonorrhoeae gyrA conferring resistance to fluoroquinolones	Klebsiella pneumoniae KpnH		ACT-23	ACT-37	Clostridioides difficile rpoC with mutation conferring resistance to vancomycin	CatU	bcrB			Klebsiella pneumoniae KpnH	Escherichia coli rpoB mutants conferring resistance to rifampicin	Erm(47)	sul3		Escherichia coli acrA	Escherichia coli soxS with mutation conferring antibiotic resistance
Escherichia coli mdfA	Escherichia coli marR mutant conferring antibiotic resistance	AAC(3)-Ic	Escherichia coli mdfA	Klebsiella pneumoniae KpnH	Mef(En2)	ACT-5	ACT-24	ACT-5	Escherichia coli mdfA			Campylobacter jejuni gyrA conferring resistance to fluoroquinolones	Escherichia coli murA with mutation conferring resistance to fosfomycin		vanHB	Escherichia coli mdfA	Mef(En2)	Erm(39)	Erm(31)	Enterobacter cloacae acrA			Klebsiella pneumoniae KpnH	Mef(En2)	Pseudomonas aeruginosa gyrA and parC conferring resistance to fluoroquinolone	Mef(En2)		ACT-24	ACT-5	D-Ala-D-Ala ligase	Clostridium butyricum catB	carA			Mef(En2)	Escherichia coli soxR with mutation conferring antibiotic resistance	Erm(48)	sul4		Escherichia coli acrR with mutation conferring multidrug antibiotic resistance	H-NS
Escherichia coli soxR with mutation conferring antibiotic resistance	Escherichia coli soxR with mutation conferring antibiotic resistance	AAC(3)-VIIIa	Escherichia coli soxR with mutation conferring antibiotic resistance	Mef(En2)	Pseudomonas aeruginosa soxR	ACT-9	ACT-27	ACT-9	Escherichia coli soxR with mutation conferring antibiotic resistance			Capnocytophaga gingivalis gyrA conferring resistance to fluoroquinolones	Escherichia coli soxR with mutation conferring antibiotic resistance		vanHD	Escherichia coli soxR with mutation conferring antibiotic resistance	Mycobacterium tuberculosis ethA with mutation conferring resistance to ethionamide	Erm(42)	Erm(33)	Escherichia coli acrA			Mef(En2)	Pseudomonas aeruginosa soxR	Pseudomonas aeruginosa gyrA conferring resistance to fluoroquinolones	Pseudomonas aeruginosa soxR		ACT-27	ACT-9	EdeQ	Enterobacter cloacae acrA	cfrA			Pseudomonas aeruginosa soxR	Escherichia coli soxS with mutation conferring antibiotic resistance	Erm(K)			Escherichia coli emrE	Klebsiella aerogenes acrR with mutation conferring multidrug antibiotic resistance
Escherichia coli soxS with mutation conferring antibiotic resistance	Escherichia coli soxS with mutation conferring antibiotic resistance	AAC(3)-VIIa	Escherichia coli soxS with mutation conferring antibiotic resistance	PmpM	QepA2	ADC-74	ACT-28	AIM-1	Escherichia coli soxS with mutation conferring antibiotic resistance			Clostridioides difficile gyrA conferring resistance to fluoroquinolones	Escherichia coli soxS with mutation conferring antibiotic resistance		vanHF	Escherichia coli soxS with mutation conferring antibiotic resistance	Mycobacterium tuberculosis inhA mutations conferring resistance to isoniazid	Erm(47)	Erm(34)	Escherichia coli acrR with mutation conferring multidrug antibiotic resistance			Pseudomonas aeruginosa soxR	QepA2	Staphylococcus aureus gyrA conferring resistance to fluoroquinolones	QepA2		ACT-28	ADC-74	Enterococcus faecalis YybT with mutation conferring daptomycin resistance	Escherichia coli acrA	cipA			QepA2	H-NS	ErmA			Escherichia coli marR mutant conferring antibiotic resistance	Klebsiella pneumoniae acrA
H-NS	H-NS	AAC(3)-VIa	H-NS	Pseudomonas aeruginosa soxR	QepA4	ADC-8	ACT-30	Burkholderia pseudomallei Omp38	H-NS			Clostridioides difficile gyrB conferring resistance to fluoroquinolone	FomB		vanHM	H-NS	Mycobacterium tuberculosis kasA mutant conferring resistance to isoniazid	Erm(48)	Erm(35)	Escherichia coli marR mutant conferring antibiotic resistance			Pseudomonas mutant PhoP conferring resistance to colistin	QepA4		QepA4		ACT-30	ADC-8	Enterococcus faecalis cls conferring resistance to daptomycin	Escherichia coli acrR with mutation conferring multidrug antibiotic resistance	clbA			QepA4	Klebsiella aerogenes acrR with mutation conferring multidrug antibiotic resistance	ErmB			Escherichia coli mdfA	Klebsiella pneumoniae acrR with mutation conferring multidrug antibiotic resistance
Klebsiella aerogenes acrR with mutation conferring multidrug antibiotic resistance	Klebsiella aerogenes acrR with mutation conferring multidrug antibiotic resistance	AAC(3)-Xa	Klebsiella aerogenes acrR with mutation conferring multidrug antibiotic resistance	QepA2	Rhodococcus fascians cmr	Acinetobacter baumannii AbuO	ACT-37	CAM-1	Klebsiella aerogenes acrR with mutation conferring multidrug antibiotic resistance			Cutibacterium acnes gyrA conferring resistance to fluoroquinolones	FosA2		vanHO	Klebsiella aerogenes acrR with mutation conferring multidrug antibiotic resistance	Mycobacterium tuberculosis katG mutations conferring resistance to isoniazid	Erm(K)	Erm(36)	Escherichia coli soxR with mutation conferring antibiotic resistance			Pseudomonas mutant PhoQ conferring resistance to colistin	Rhodococcus fascians cmr		Rhodococcus fascians cmr		ACT-37	Acinetobacter baumannii AbuO	Enterococcus faecalis gshF with mutation conferring daptomycin resistance	Escherichia coli emrE	clbB			Rhodococcus fascians cmr	Klebsiella mutant PhoP conferring antibiotic resistance to colistin	ErmC			Escherichia coli soxR with mutation conferring antibiotic resistance	Klebsiella pneumoniae ramR mutants
Klebsiella mutant PhoP conferring antibiotic resistance to colistin	Klebsiella pneumoniae acrA	AAC(6')-31	Klebsiella pneumoniae KpnE	QepA4	Salmonella serovars soxS with mutation conferring antibiotic resistance	AxyY	ACT-5	CMY-114	Klebsiella pneumoniae KpnE			Enterobacter cloacae acrA	FosA3		vanI	Klebsiella pneumoniae KpnE	Mycobacterium tuberculosis ndh mutant conferring resistance to isoniazid	ErmA	Erm(37)	Escherichia coli soxS with mutation conferring antibiotic resistance			QepA2	SAT-1		Salmonella serovars soxS with mutation conferring antibiotic resistance		ACT-5	AxyY	Enterococcus faecalis liaF mutant conferring daptomycin resistance	Escherichia coli marR mutant conferring antibiotic resistance	clbC			Salmonella serovars soxS with mutation conferring antibiotic resistance	Klebsiella pneumoniae KpnE	ErmD			Escherichia coli soxS with mutation conferring antibiotic resistance	LpeA
Klebsiella pneumoniae KpnE	Klebsiella pneumoniae acrR with mutation conferring multidrug antibiotic resistance	AAC(6')-32	Klebsiella pneumoniae KpnF	Rhodococcus fascians cmr	Staphylococcus aureus norA	AxyZ	ACT-9	CMY-29	Klebsiella pneumoniae KpnF			Escherichia coli LamB	FosA6		vanJ	Klebsiella pneumoniae KpnF	Mycobacterium tuberculosis variant bovis mutant ndh conferring resistance to isoniazid	ErmB	Erm(38)	GIM-2			QepA4	SAT-3		Staphylococcus aureus norA		ACT-9	AxyZ	Enterococcus faecalis liaR mutant conferring daptomycin resistance	Escherichia coli mdfA	clcD			Staphylococcus aureus norA	Klebsiella pneumoniae KpnF	ErmE			H-NS	LpeB
Klebsiella pneumoniae KpnF	Klebsiella pneumoniae ramR mutants	AAC(6')-33	Klebsiella pneumoniae KpnG	Salmonella serovars soxS with mutation conferring antibiotic resistance	Staphylococcys aureus LmrS	BJP-1 beta-lactamase	ADC-74	CMY-66	Klebsiella pneumoniae KpnG			Escherichia coli MipA	FosB		vanKI	Klebsiella pneumoniae KpnG	Mycolicibacterium smegmatis mutant ndh conferring resistance to isoniazid	ErmC	Erm(39)	H-NS			Rhodococcus fascians cmr	SAT-4		Staphylococcys aureus LmrS		AIM-1	BJP-1 beta-lactamase	Enterococcus faecalis liaS mutant conferring daptomycin resistance	Escherichia coli soxR with mutation conferring antibiotic resistance	eatAv			Staphylococcys aureus LmrS	Klebsiella pneumoniae KpnG	ErmF			Klebsiella aerogenes acrR with mutation conferring multidrug antibiotic resistance	MexA
Klebsiella pneumoniae KpnG	LpeA	AAC(6')-34	Klebsiella pneumoniae KpnH	Staphylococcus aureus norA	arlS	Bla2	ADC-8	CMY-68	Klebsiella pneumoniae KpnH			Escherichia coli acrA	FosC2		vanL	Klebsiella pneumoniae KpnH	Pseudomonas aeruginosa soxR	ErmD	Erm(42)	Haemophilus influenzae PBP3 conferring resistance to beta-lactam antibiotics			Salmonella serovars soxS with mutation conferring antibiotic resistance	Salmonella serovars soxS with mutation conferring antibiotic resistance		arlS		Acinetobacter baumannii AbaF	Bla2	Enterococcus faecium cls conferring resistance to daptomycin	Escherichia coli soxS with mutation conferring antibiotic resistance	efrA			arlS	Klebsiella pneumoniae KpnH	ErmG			Klebsiella mutant PhoP conferring antibiotic resistance to colistin	MexB
Klebsiella pneumoniae KpnH	LpeB	AAC(6')-I30	Klebsiella pneumoniae acrA	Staphylococcys aureus LmrS	bcr-1	Burkholderia pseudomallei Omp38	AIM-1	CMY-73	Klebsiella pneumoniae acrA			Escherichia coli acrR with mutation conferring multidrug antibiotic resistance	H-NS		vanM	Klebsiella pneumoniae acrA	QepA2	ErmE	Erm(47)	Klebsiella aerogenes acrR with mutation conferring multidrug antibiotic resistance			Staphylococcus aureus norA	Staphylococcus aureus norA		bcr-1		Acinetobacter baumannii AbaQ	Burkholderia pseudomallei Omp38	Enterococcus faecium liaR mutant conferring daptomycin resistance	H-NS	efrB			bcr-1	Klebsiella pneumoniae acrA	ErmH			Klebsiella pneumoniae KpnE	MexC
Klebsiella pneumoniae acrA	MexA	AAC(6')-IIa	Klebsiella pneumoniae acrR with mutation conferring multidrug antibiotic resistance	arlS	blt	CAM-1	AQU-3	CMY-81	Klebsiella pneumoniae acrR with mutation conferring multidrug antibiotic resistance			Escherichia coli marR mutant conferring antibiotic resistance	Klebsiella pneumoniae KpnE		vanN	Klebsiella pneumoniae acrR with mutation conferring multidrug antibiotic resistance	QepA4	ErmF	Erm(48)	Klebsiella aerogenes omp36 with mutation			Staphylococcys aureus LmrS	Staphylococcys aureus LmrS		blt		Acinetobacter baumannii AbuO	CAM-1	Enterococcus faecium liaS mutant conferring daptomycin resistance	Klebsiella aerogenes acrR with mutation conferring multidrug antibiotic resistance	lmrA			blt	Klebsiella pneumoniae acrR with mutation conferring multidrug antibiotic resistance	ErmQ			Klebsiella pneumoniae KpnF	MexD
Klebsiella pneumoniae acrR with mutation conferring multidrug antibiotic resistance	MexB	AAC(6')-IIb	Klebsiella pneumoniae ramR mutants	bcr-1	bmr	CAU-1 beta-lactamase	Acinetobacter baumannii AbaF	CMY-98	Klebsiella pneumoniae ramR mutants			Escherichia coli mdfA	Klebsiella pneumoniae KpnF		vanO	Klebsiella pneumoniae ramR mutants	Rhodococcus fascians cmr	ErmG	Erm(K)	Klebsiella pneumoniae OmpK35			TaeA	arlS		bmr		Acinetobacter baumannii AmvA	CAU-1 beta-lactamase	Escherichia coli mdfA	Klebsiella pneumoniae KpnE	lmrB			bmr	Klebsiella pneumoniae ramR mutants	ErmR			Klebsiella pneumoniae KpnG	MexE
Klebsiella pneumoniae ramR mutants	MexC	AAC(6')-Ia	LpeA	blt	cmlB	CPS-1	Acinetobacter baumannii AbaQ	CfxA	LpeA			Escherichia coli parC conferring resistance to fluoroquinolone	Klebsiella pneumoniae KpnG		vanRA	LpeA	Salmonella serovars soxS with mutation conferring antibiotic resistance	ErmH	ErmA	Klebsiella pneumoniae OmpK36			abcA	bcr-1		carA		AxyY	CPS-1	Escherichia coli rpoB mutants conferring resistance to rifampicin	Klebsiella pneumoniae KpnF	lmrC			cmlB	Mef(En2)	ErmS			Klebsiella pneumoniae KpnH	MexF
LpeA	MexD	AAC(6')-Iaa	LpeB	bmr	cmrA	CRP	Acinetobacter baumannii AbuO	CfxA2	LpeB			Escherichia coli parE conferring resistance to fluoroquinolones	Klebsiella pneumoniae KpnH		vanRB	LpeB	Staphylococcus aureus norA	ErmQ	ErmB	Klebsiella pneumoniae OmpK37			arlS	blt		cfr(B)		AxyZ	CRP	Escherichia coli soxR with mutation conferring antibiotic resistance	Klebsiella pneumoniae KpnG	lmrD			cmrA	Mycobacterium leprae rpoB mutations conferring resistance to rifampicin	ErmT			Klebsiella pneumoniae acrA	MexS
LpeB	MexE	AAC(6')-Iad	Mef(En2)	cmlB	cmx	CcrA beta-lactamase	Acinetobacter baumannii AmvA	CfxA3	Mef(En2)			Escherichia coli soxR with mutation conferring antibiotic resistance	Mef(En2)		vanRC	Mef(En2)	Staphylococcys aureus LmrS	ErmR	ErmC	Klebsiella pneumoniae acrA			bcr-1	bmr		cfrA		BEL-2	CcrA beta-lactamase	Escherichia coli soxS with mutation conferring antibiotic resistance	Klebsiella pneumoniae KpnH	lsaA			cmx	Mycobacterium tuberculosis rpoB mutants conferring resistance to rifampicin	ErmV			Klebsiella pneumoniae acrR with mutation conferring multidrug antibiotic resistance	MexT
Mef(En2)	MexF	AAC(6')-Iag	MexA	cmrA	efmA	Chryseobacterium meningosepticum BlaB	AxyY	CfxA4	MexA			Escherichia coli soxS with mutation conferring antibiotic resistance	Mycobacterium tuberculosis intrinsic murA conferring resistance to fosfomycin		vanRD	MexA	antibiotic resistant fabI	ErmS	ErmD	Klebsiella pneumoniae acrR with mutation conferring multidrug antibiotic resistance			bcrA	cmlB		cfrC		Bla2	Chryseobacterium meningosepticum BlaB	H-NS	Klebsiella pneumoniae acrA	lsaB			efmA	Nocardia rifampin resistant beta-subunit of RNA polymerase (rpoB2)	ErmW			Klebsiella pneumoniae ramR mutants	MuxA
MexA	MexS	AAC(6')-Iaj	MexB	cmx	efpA	DIM-1 beta-lactamase	AxyZ	CfxA5	MexB			H-NS	Pseudomonas aeruginosa soxR		vanRE	MexB	arlS	ErmT	ErmE	Klebsiella pneumoniae ramR mutants			bcrB	cmrA		cipA		Burkholderia pseudomallei Omp38	DIM-1 beta-lactamase	ICR-Mc	Klebsiella pneumoniae acrR with mutation conferring multidrug antibiotic resistance	lsaC			efpA	Pseudomonas aeruginosa soxR	ErmX			LpeA	MuxB
MexB	MexT	AAC(6')-Iak	MexC	efmA	emrA	EBR-2	BEL-2	CfxA6	MexC			Haemophilus parainfluenzae gyrA conferring resistance to fluoroquinolones	QepA2		vanRF	MexC	bcr-1	ErmV	ErmF	LpeA			blt	cmx		clbA		CAM-1	EBR-2	ICR-Mo	Klebsiella pneumoniae ramR mutants	macA			emrA	Pseudomonas mutant PhoP conferring resistance to colistin	ErmY			LpeB	MuxC
MexC	Morganella morganii gyrB conferring resistance to fluoroquinolone	AAC(6')-Ian	MexD	efpA	emrB	ESP-1	BUT-1	DHA-1	MexD			Haemophilus parainfluenzae parC conferring resistance to fluoroquinolones	QepA4		vanRG	MexD	blt	ErmW	ErmG	LpeB			bmr	efmA		clbB		CARB-8	ESP-1	Klebsiella mutant PhoP conferring antibiotic resistance to colistin	Lactobacillus reuteri cat-TC	macB			emrB	Pseudomonas mutant PhoQ conferring resistance to colistin	VatI			Mef(En2)	Mycobacterium tuberculosis inhA mutations conferring resistance to isoniazid
MexD	MuxA	AAC(6')-Ib	MexE	emrA	emrK	Enterobacter cloacae acrA	Bla2	DHA-12	MexE			Klebsiella aerogenes acrR with mutation conferring multidrug antibiotic resistance	Rhodococcus fascians cmr		vanRI	MexE	bmr	ErmX	ErmH	MIR-4			cmlB	efpA		clbC		CAU-1 beta-lactamase	Enterobacter cloacae acrA	Klebsiella pneumoniae KpnE	LpeA	mel			emrK	QepA2	VgbA			MexA	Mycobacterium tuberculosis kasA mutant conferring resistance to isoniazid
MexE	MuxB	AAC(6')-Ib-SK	MexF	emrB	emrR	Escherichia coli acrA	Burkholderia pseudomallei Omp38	DHA-16	MexF			Klebsiella mutant PhoP conferring antibiotic resistance to colistin	Salmonella serovars soxS with mutation conferring antibiotic resistance		vanRL	MexF	cmlB	ErmY	ErmQ	MIR-6			cmrA	emrA		clcD		CRP	Escherichia coli acrA	Klebsiella pneumoniae KpnF	LpeB	mgrA			emrR	QepA4	VgbC			MexB	OpmB
MexF	MuxC	AAC(6')-Ib-cr	MexS	emrK	emrY	Escherichia coli acrR with mutation conferring multidrug antibiotic resistance	CAM-1	DHA-19	MexS			Klebsiella pneumoniae KpnE	Staphylococcus aureus GlpT with mutation conferring resistance to fosfomycin		vanRM	MexS	cmrA	Escherichia coli mdfA	ErmR	MexA			cmx	emrB		cmlB		Chryseobacterium meningosepticum BlaB	Escherichia coli acrR with mutation conferring multidrug antibiotic resistance	Klebsiella pneumoniae KpnG	Mef(En2)	msbA			emrY	RbpA	carA			MexC	OpmH
MexS	Mycobacterium leprae gyrB conferring resistance to fluoroquinolone	AAC(6')-Ib11	MexT	emrR	evgA	Escherichia coli marR mutant conferring antibiotic resistance	CTX-M-38	DHA-21	MexT			Klebsiella pneumoniae KpnF	Staphylococcus aureus UhpT with mutation conferring resistance to fosfomycin		vanRN	MexT	cmx	Escherichia coli soxR with mutation conferring antibiotic resistance	ErmS	MexB			efmA	emrK		cmrA		EBR-2	Escherichia coli marR mutant conferring antibiotic resistance	Klebsiella pneumoniae KpnH	MexA	msrA			evgA	Rhodococcus fascians cmr	cfr(B)			MexD	OprJ
MexT	Mycobacterium tuberculosis gyrB mutant conferring resistance to fluoroquinolone	AAC(6')-Ib3	MuxA	emrY	evgS	Escherichia coli soxR with mutation conferring antibiotic resistance	CTX-M-59	DHA-7	MuxA			Klebsiella pneumoniae KpnG	Staphylococcus aureus murA with mutation conferring resistance to fosfomycin		vanRO	MuxA	efmA	Escherichia coli soxS with mutation conferring antibiotic resistance	ErmT	MexC			efpA	emrR		cmx		EXO beta-lactamase	Escherichia coli soxR with mutation conferring antibiotic resistance	Listeria monocytogenes mprF	MexB	msrC			evgS	Salmonella enterica ramR mutants	cfrA			MexE	OprM
MuxA	OpmB	AAC(6')-Ib8	MuxB	evgA	facT	Escherichia coli soxS with mutation conferring antibiotic resistance	CblA-1	Escherichia coli soxS with mutation conferring antibiotic resistance	MuxB			Klebsiella pneumoniae KpnH	Staphylococcus aureus norA		vanSA	MuxB	efpA	H-NS	ErmV	MexD			efrA	emrY		eatAv		Enterobacter cloacae acrA	Escherichia coli soxS with mutation conferring antibiotic resistance	LpxA	MexC	msrE			facT	Salmonella serovars soxS with mutation conferring antibiotic resistance	cfrC			MexF	OprN
MuxB	OpmH	AAC(6')-Ic	MuxC	evgS	farA	FEZ-1 beta-lactamase	DHA-1	FOX-2	MuxC			Klebsiella pneumoniae acrA	Staphylococcys aureus LmrS		vanSB	MuxC	emrA	Klebsiella pneumoniae KpnE	ErmW	MexE			efrB	evgA		efmA		Escherichia coli acrA	FEZ-1 beta-lactamase	LpxC	MexD	novA			farA	Staphylococcus aureus norA	cipA			MexS	OprZ
MuxC	OprJ	AAC(6')-Ie-APH(2'')-Ia	OpmB	facT	farB	GIM-2	DHA-12	FOX-7	OpmB			Klebsiella pneumoniae acrR with mutation conferring multidrug antibiotic resistance	arlS		vanSC	OpmB	emrB	Klebsiella pneumoniae KpnF	ErmX	MexF			emrA	evgS		efpA		Escherichia coli acrR with mutation conferring multidrug antibiotic resistance	GIM-2	MCR-1.10	MexE	oleB			farB	Staphylococcus aureus rpoB mutants conferring resistance to daptomycin	clbA			MexT	Pseudomonas aeruginosa CpxR
OpmB	OprM	AAC(6')-If	OpmH	farA	fexA	GOB-1 beta-lactamase	DHA-16	GIM-2	OpmH			Klebsiella pneumoniae ramR mutants	bcr-1		vanSD	OpmH	emrK	Klebsiella pneumoniae KpnG	ErmY	MexS			emrB	facT		emrA		Escherichia coli ampC1 beta-lactamase	GOB-1 beta-lactamase	MCR-1.13	MexF	oleC			fexA	Staphylococcys aureus LmrS	clbB			MuxA	Pseudomonas aeruginosa soxR
OpmH	OprN	AAC(6')-Ig	OprJ	farB	floR	GOB-18	DHA-19	H-NS	OprJ			LpeA	blt		vanSE	OprJ	emrR	Klebsiella pneumoniae KpnH	Escherichia coli acrA	MexT			emrK	farA		emrB		Escherichia coli ampH	GOB-18	MCR-1.5	MexS	optrA			floR	TaeA	clbC			MuxB	Salmonella enterica gyrA with mutation conferring resistance to triclosan
OprJ	OprZ	AAC(6')-Ij	OprM	fexA	hp1181	H-NS	DHA-21	Haemophilus influenzae PBP3 conferring resistance to beta-lactam antibiotics	OprM			LpeB	bmr		vanSF	OprM	emrY	LlmA 23S ribosomal RNA methyltransferase	Escherichia coli acrR with mutation conferring multidrug antibiotic resistance	MuxA			emrR	farB		emrK		Escherichia coli marR mutant conferring antibiotic resistance	H-NS	MCR-1.7	MexT	otrC			hp1181	abcA	clcD			MuxC	Salmonella enterica ramR mutants
OprM	Pseudomonas aeruginosa CpxR	AAC(6')-Ik	OprN	floR	lmrP	HMB-1 beta-lactamase	DHA-7	IMP-12	OprN			Mef(En2)	cmlB		vanSG	OprN	evgA	LnuP	Escherichia coli emrE	MuxB			emrY	fexA		emrR		Escherichia coli mdfA	HMB-1 beta-lactamase	MCR-1.9	MuxA	patA			lmrP	acrB	eatAv			Neisseria gonorrhoeae mutant porin PIB (por) with reduced permeability to antibiotic	Salmonella serovars soxS with mutation conferring antibiotic resistance
OprN	Pseudomonas aeruginosa emrE	AAC(6')-Il	OprZ	hp1181	lrfA	Haemophilus influenzae PBP3 conferring resistance to beta-lactam antibiotics	DIM-1 beta-lactamase	IMP-37	OprZ			MexA	cmrA		vanSL	OprZ	evgS	Mef(En2)	Escherichia coli marR mutant conferring antibiotic resistance	MuxC			evgA	floR		emrY		Escherichia coli soxR with mutation conferring antibiotic resistance	Haemophilus influenzae PBP3 conferring resistance to beta-lactam antibiotics	MCR-2	MuxB	patB			lrfA	acrS	erm(40)			OpmB	TriA
OprZ	Pseudomonas aeruginosa soxR	AAC(6')-Im	Pseudomonas aeruginosa CpxR	lmrP	mdtG	IMP-12	EBR-2	IMP-51	Pseudomonas aeruginosa CpxR			MexB	cmx		vanSM	PmpM	facT	Pseudomonas aeruginosa soxR	Escherichia coli mdfA	Neisseria gonorrhoeae mutant porin PIB (por) with reduced permeability to antibiotic			evgS	hp1181		evgA		Escherichia coli soxS with mutation conferring antibiotic resistance	IMP-12	MCR-2.2	MuxC	poxtA			mdtG	adeI	erm(44)			OpmH	TriB
PmpM	Salmonella enterica ramR mutants	AAC(6')-Ip	Pseudomonas aeruginosa soxR	lrfA	mdtH	IMP-37	Enterobacter cloacae acrA	IMP-55	Pseudomonas aeruginosa soxR			MexC	efmA		vanSN	Pseudomonas aeruginosa CpxR	farA	QepA2	Escherichia coli soxR with mutation conferring antibiotic resistance	Neisseria meningititis PBP2 conferring resistance to beta-lactam			facT	lmrP		evgS		FEZ-1 beta-lactamase	IMP-37	MCR-3	OpmB	salA			mdtH	adeJ	erm(46)			OprJ	TriC
Pseudomonas aeruginosa CpxR	Salmonella serovars gyrB conferring resistance to fluoroquinolone	AAC(6')-Ir	QepA2	mdtG	mdtM	IMP-51	Escherichia coli acrA	IMP-56	QepA2			MexD	efpA		vanSO	Pseudomonas aeruginosa soxR	farB	QepA4	Escherichia coli soxS with mutation conferring antibiotic resistance	OCH-3			farA	lrfA		facT		GIM-2	IMP-51	MCR-3.11	OpmH	srmB			mdtM	adeK	erm45			OprM	abeM
Pseudomonas aeruginosa soxR	Salmonella serovars soxS with mutation conferring antibiotic resistance	AAC(6')-Is	QepA4	mdtH	mdtN	IMP-55	Escherichia coli acrR with mutation conferring multidrug antibiotic resistance	KHM-1 beta-lactamase	QepA4			MexE	emrA		vanTC	QepA2	fexA	Rhodococcus fascians cmr	H-NS	OCH-4			farB	mdtG		farA		GOB-1 beta-lactamase	IMP-55	MCR-3.2	OprJ	tet(35)			mdtN	adeN	ermZ			OprN	acrB
Pseudomonas mutant PhoP conferring resistance to colistin	Staphylococcus aureus gyrB conferring resistance to aminocoumarin	AAC(6')-Isa	Rhodococcus fascians cmr	mdtM	mdtO	IMP-56	Escherichia coli ampC1 beta-lactamase	Klebsiella aerogenes omp36 with mutation	Rhodococcus fascians cmr			MexF	emrB		vanTE	QepA4	floR	RlmA(II)	Klebsiella aerogenes acrR with mutation conferring multidrug antibiotic resistance	OXY-2-9			fexA	mdtH		farB		GOB-18	IMP-56	MCR-3.3	OprM	tetA(46)			mdtO	arlS	lmrC			OprZ	acrD
Pseudomonas mutant PhoQ conferring resistance to colistin	Streptomyces rishiriensis parY mutant conferring resistance to aminocoumarin	AAC(6')-It	Salmonella enterica ramR mutants	mdtN	mdtP	IND-6	Escherichia coli ampH	Klebsiella pneumoniae OmpK35	Salmonella enterica ramR mutants			MexS	emrK		vanTG	Rhodococcus fascians cmr	hp1181	Salmonella serovars soxS with mutation conferring antibiotic resistance	Klebsiella mutant PhoP conferring antibiotic resistance to colistin	OpmB			floR	mdtM		fexA		H-NS	IND-6	MCR-3.4	OprN	tetA(60)			mdtP	arr-1	lmrP			PmpM	acrE
QepA2	TriA	AAC(6')-Iw	Salmonella serovars soxS with mutation conferring antibiotic resistance	mdtO	mefB	JOHN-1 beta-lactamase	Escherichia coli marR mutant conferring antibiotic resistance	Klebsiella pneumoniae OmpK36	Salmonella serovars soxS with mutation conferring antibiotic resistance			MexT	emrR		vanTN	Salmonella enterica ramR mutants	lmrP	Staphylococcus aureus norA	Klebsiella pneumoniae KpnE	OpmH			hp1181	mdtN		floR		Haemophilus influenzae PBP3 conferring resistance to beta-lactam antibiotics	JOHN-1 beta-lactamase	MCR-3.5	OprZ	tetB(46)			mefB	arr-4	lsaA			Pseudomonas aeruginosa CpxR	acrF
QepA4	TriB	AAC(6')-Ix	Staphylococcus aureus norA	mdtP	mefC	KHM-1 beta-lactamase	Escherichia coli mdfA	Klebsiella pneumoniae OmpK37	Staphylococcus aureus norA			Morganella morganii gyrB conferring resistance to fluoroquinolone	emrY		vanTmL	Salmonella serovars soxS with mutation conferring antibiotic resistance	lrfA	Staphylococcys aureus LmrS	Klebsiella pneumoniae KpnF	OprJ			lmrA	mdtO		hp1181		IMP-12	KHM-1 beta-lactamase	MCR-3.7	Pseudomonas aeruginos catB6	tetB(60)			mefC	arr-5	lsaB			Pseudomonas aeruginosa emrE	acrS
Rhodococcus fascians cmr	TriC	AAC(6')-Iy	Staphylococcys aureus LmrS	mefB	mefE	Klebsiella aerogenes acrR with mutation conferring multidrug antibiotic resistance	Escherichia coli soxR with mutation conferring antibiotic resistance	MOX-8	Staphylococcys aureus LmrS			MuxA	evgA		vanTrL	Staphylococcus aureus norA	mdtG	adeI	Klebsiella pneumoniae KpnG	OprM			lmrB	mdtP		lmrC		IMP-37	Klebsiella aerogenes acrR with mutation conferring multidrug antibiotic resistance	MCR-3.8	Pseudomonas aeruginosa CpxR	tlrC			mefE	bcr-1	lsaC			Pseudomonas aeruginosa soxR	adeA
Salmonella enterica ramR mutants	Ureaplasma urealyticum gyrB conferring resistance to fluoroquinolone	AAC(6')-Iz	TriA	mefC	mgrA	Klebsiella aerogenes omp36 with mutation	Escherichia coli soxS with mutation conferring antibiotic resistance	MOX-9	TriA			MuxB	evgS		vanUG	Staphylococcys aureus LmrS	mdtH	adeJ	Klebsiella pneumoniae KpnH	OprN			lmrD	mefB		lmrP		IMP-51	Klebsiella aerogenes omp36 with mutation	MCR-3.9	Pseudomonas aeruginosa emrE	tolC			mgrA	bcrA	mel			Pseudomonas mutant PhoP conferring resistance to colistin	adeB
Salmonella serovars soxS with mutation conferring antibiotic resistance	abeS	ANT(3'')-IIc	TriB	mefE	mtrR	Klebsiella pneumoniae KpnG	FEZ-1 beta-lactamase	MexA	TriB			MuxC	facT		vanVB	Tet(X3)	mdtM	adeK	Klebsiella pneumoniae acrA	OprZ			lmrP	mefC		lrfA		IMP-55	Klebsiella pneumoniae KpnG	MCR-4	Pseudomonas aeruginosa soxR	vga(E) Staphylococcus cohnii			mtrR	bcrB	msrA			Pseudomonas mutant PhoQ conferring resistance to colistin	adeC
Staphylococcus aureus norA	acrB	ANT(4')-Ia	TriC	mgrA	norA	Klebsiella pneumoniae KpnH	FOX-2	MexB	TriC			Mycobacterium leprae gyrB conferring resistance to fluoroquinolone	farA		vanWB	Tet(X4)	mdtN	adeN	Klebsiella pneumoniae acrR with mutation conferring multidrug antibiotic resistance	PDC-73			lrfA	mefE		lsaA		IMP-56	Klebsiella pneumoniae KpnH	MCR-4.2	QepA2	vgaA			norA	blt	msrC			QepA2	adeF
Staphylococcys aureus LmrS	acrD	ANT(6)-Ia	acrB	mtrR	norB	Klebsiella pneumoniae OmpK35	FOX-7	Neisseria gonorrhoeae mutant porin PIB (por) with reduced permeability to antibiotic	acrB			Mycobacterium tuberculosis gyrA conferring resistance to fluoroquinolones	farB		vanWG	TriA	mdtO	arlS	Klebsiella pneumoniae ramR mutants	PDC-78			macA	mgrA		lsaB		JOHN-1 beta-lactamase	Klebsiella pneumoniae OmpK35	MCR-4.3	QepA4	vgaALC			norB	bmr	msrE			QepA4	adeG
TaeA	acrE	ANT(6)-Ib	acrD	norA	otr(B)	Klebsiella pneumoniae OmpK36	GIM-2	Neisseria meningititis PBP2 conferring resistance to beta-lactam	acrD			Mycobacterium tuberculosis gyrB mutant conferring resistance to fluoroquinolone	fexA		vanWI	TriB	mdtP	bcr-1	LpeA	PDC-80			macB	mtrR		lsaC		KHM-1 beta-lactamase	Klebsiella pneumoniae OmpK36	MCR-4.4	Rhodococcus fascians cmr	vgaB			otr(B)	cmlB	oleB			Rhodococcus fascians cmr	adeH
TriA	acrF	ANT(9)-Ia	acrE	norB	pexA	Klebsiella pneumoniae OmpK37	GOB-1 beta-lactamase	NmcR	acrE			Mycobaterium leprae gyrA conferring resistance to fluoroquinolones	floR		vanXA	TriC	mefB	blt	LpeB	PDC-9			mdtG	norA		mdtG		Klebsiella aerogenes acrR with mutation conferring multidrug antibiotic resistance	Klebsiella pneumoniae OmpK37	MCR-4.5	Salmonella enterica ramR mutants	vgaC			pexA	cmrA	optrA			Salmonella enterica ramR mutants	adeI
TriB	acrS	APH(2'')-IIIa	acrF	otr(B)	pmrA	Klebsiella pneumoniae acrA	GOB-18	OCH-3	acrF			Mycoplasma Genitalium GyrA mutation confers resistance to fluoroquinolones	hp1181		vanXB	abeM	mefC	bmr	Mef(En2)	PDC-90			mdtH	norB		mdtH		Klebsiella aerogenes omp36 with mutation	Klebsiella pneumoniae acrA	MCR-5	Salmonella serovars soxS with mutation conferring antibiotic resistance	vgaD			pmrA	cmx	poxtA			Salmonella serovars soxS with mutation conferring antibiotic resistance	adeJ
TriC	adeA	APH(2'')-IIa	acrS	pexA	pp-flo	Klebsiella pneumoniae acrR with mutation conferring multidrug antibiotic resistance	H-NS	OCH-4	acrS			Mycoplasma Genitalium ParC mutations confers resistance to Moxifloxacin	lmrP		vanXD	acrB	mefE	carA	MexA	Pseudomonas aeruginosa CpxR			mdtM	otr(B)		mdtM		Klebsiella mutant PhoP conferring antibiotic resistance to colistin	Klebsiella pneumoniae acrR with mutation conferring multidrug antibiotic resistance	MCR-5.2	Staphylococcus aureus norA	vgaE			pp-flo	efmA	salA			Staphylococcus aureus norA	adeK
abcA	adeB	APH(2'')-Ie	adeA	pmrA	qacA	Klebsiella pneumoniae ramR mutants	Haemophilus influenzae PBP3 conferring resistance to beta-lactam antibiotics	OprM	adeA			Mycoplasma hominis parC conferring resistance to fluoroquinolone	lrfA		vanXF	acrD	mgrA	cfr(B)	MexB	Pseudomonas aeruginosa oprD with mutation conferring resistance to imipenem			mdtN	pexA		mdtN		Klebsiella pneumoniae KpnE	Klebsiella pneumoniae ramR mutants	MCR-6.1	Staphylococcus intermedius chloramphenicol acetyltransferase	vmlR			qacA	efpA	srmB			Staphylococcys aureus LmrS	adeL
abeM	adeC	APH(2'')-If	adeB	pp-flo	qacB	LpeA	IMP-12	Pseudomonas aeruginosa CpxR	adeB			Neisseria gonorrhoeae gyrA conferring resistance to fluoroquinolones	mdtG		vanXM	acrE	mtrR	cfrA	MexC	Pseudomonas aeruginosa soxR			mdtO	pmrA		mdtO		Klebsiella pneumoniae KpnF	LpeA	MCR-7.1	Staphylococcys aureus LmrS	yojI			qacB	efrA	tlrC			TaeA	adeN
acrB	adeF	APH(3')-IIIa	adeC	qacA	qepA	LpeB	IMP-37	Pseudomonas aeruginosa oprD with mutation conferring resistance to imipenem	adeC			Neisseria gonorrhoeae parC conferring resistance to fluoroquinolone	mdtH		vanXO	acrF	norA	cfrC	MexD	Salmonella enterica ramR mutants			mdtP	pp-flo		mdtP		Klebsiella pneumoniae KpnG	LpeB	MCR-8	Streptococcus suis chloramphenicol acetyltransferase				qepA	efrB	vatA			Tet(X3)	adeR
acrD	adeG	APH(3')-IIa	adeF	qacB	rosA	MSI-1	IMP-51	Salmonella serovars soxS with mutation conferring antibiotic resistance	adeF			OpmB	mdtM		vanXYC	acrS	norB	chrB	MexE	Salmonella serovars soxS with mutation conferring antibiotic resistance			mefB	qacA		mefB		Klebsiella pneumoniae KpnH	MSI-1	MCR-9	TriA				rosA	emrA	vatB			Tet(X4)	adeS
acrE	adeH	APH(3')-IIb	adeG	qepA	rosB	MSI-OXA	IMP-55	Streptococcus pneumoniae PBP1a conferring resistance to amoxicillin	adeG			OpmH	mdtN		vanXYE	adeA	otr(B)	cipA	MexF	Streptococcus pneumoniae PBP1a conferring resistance to amoxicillin			mefC	qacB		mefC		Klebsiella pneumoniae OmpK35	MSI-OXA	Mef(En2)	TriB				rosB	emrB	vatC			TriA	amrA
acrF	adeI	APH(3')-IIc	adeH	rosA	tap	MUS-1 beta-lactamase	IMP-56	Streptococcus pneumoniae PBP2x conferring resistance to amoxicillin	adeH			OprJ	mdtO		vanXYG	adeB	pexA	clbA	MexS	Streptococcus pneumoniae PBP2x conferring resistance to amoxicillin			mefE	qepA		mefE		Klebsiella pneumoniae OmpK36	MUS-1 beta-lactamase	MexA	TriC				tap	emrK	vatD			TriB	amrB
acrS	adeJ	APH(3')-IVa	adeI	rosB	tcr3	MexA	JOHN-1 beta-lactamase	TUS-1 beta-lactamase	adeI			OprM	mdtP		vanXYL	adeC	pmrA	clbB	MexT	TEM-139			mgrA	rosA		mel		Klebsiella pneumoniae OmpK37	MexA	MexB	Vibrio anguillarum chloramphenicol acetyltransferase				tcr3	emrR	vatE			TriC	antibiotic resistant fabI
adeA	adeK	APH(3')-Ib	adeJ	tap	tet(31)	MexB	KHM-1 beta-lactamase	acrE	adeJ			OprN	mefB		vanXYN	adeF	pp-flo	clbC	MuxA	TEM-57			msbA	rosB		mgrA		Klebsiella pneumoniae acrA	MexB	Mycobacterium leprae rpoB mutations conferring resistance to rifampicin	abeS				tet(31)	emrY	vatF			abcA	baeR
adeB	adeL	APH(3')-Va	adeK	tcr3	tet(33)	MexC	Klebsiella aerogenes acrR with mutation conferring multidrug antibiotic resistance	acrF	adeK			OprZ	mefC		vanYA	adeG	qacA	clcD	MuxB	TLA-1			mtrR	sta		msrA		Klebsiella pneumoniae acrR with mutation conferring multidrug antibiotic resistance	MexC	Mycobacterium tuberculosis rpoB mutants conferring resistance to rifampicin	acrB				tet(33)	evgA	vatH			abeM	baeS
adeC	adeN	APH(4)-Ia	adeL	tet(31)	tet(38)	MexD	Klebsiella aerogenes omp36 with mutation	acrS	adeL			PmpM	mefE		vanYB	adeH	qacB	cmlB	MuxC	TLA-2			norA	tap		msrC		Klebsiella pneumoniae ramR mutants	MexD	Nocardia rifampin resistant beta-subunit of RNA polymerase (rpoB2)	acrD				tet(38)	evgS	vga(E) Staphylococcus cohnii			abeS	ceoA
adeF	adeR	APH(6)-Ia	adeN	tet(33)	tet(39)	MexE	Klebsiella mutant PhoP conferring antibiotic resistance to colistin	golS	adeN			Pseudomonas aeruginosa CpxR	mgrA		vanYD	adeI	qepA	cmrA	OpmB	TLA-3			norB	tcr3		msrE		LRA-1	MexE	OprM	acrE				tet(39)	facT	vgaA			acrB	ceoB
adeG	adeS	APH(6)-Ic	adeR	tet(38)	tet(40)	MexF	Klebsiella pneumoniae KpnE	marA	adeR			Pseudomonas aeruginosa gyrA and parC conferring resistance to fluoroquinolone	mtrR		vanYF	adeJ	rosA	cmx	OpmH	TriA			novA	tet(31)		mtrR		LRA-10	MexF	Pseudomonas aeruginosa CpxR	acrF				tet(40)	farA	vgaALC			acrD	cmeA
adeH	amrA	APH(6)-Id	adeS	tet(39)	tet(41)	MexS	Klebsiella pneumoniae KpnF	mdsA	adeS			Pseudomonas aeruginosa gyrA conferring resistance to fluoroquinolones	norA		vanYG1	adeK	rosB	eatAv	OprJ	TriB			oleC	tet(33)		norA		LRA-12	MexS	Pseudomonas aeruginosa soxR	acrS				tet(41)	farB	vgaB			acrE	cmeB
adeI	amrB	APH(7'')-Ia	amrA	tet(40)	tet(42)	MexT	Klebsiella pneumoniae KpnG	mdsB	amrA			Pseudomonas aeruginosa soxR	norB		vanYM	adeL	tap	efmA	OprM	TriC			otr(B)	tet(38)		norB		LRA-13	MexT	Pseudomonas mutant PhoP conferring resistance to colistin	adeA				tet(42)	fexA	vgaC			acrF	cmeC
adeJ	baeR	APH(9)-Ib	amrB	tet(41)	tet(43)	MuxA	Klebsiella pneumoniae KpnH	mdsC	amrB			Pseudomonas mutant PhoP conferring resistance to colistin	otr(B)		vanZA	adeN	tcr3	efpA	OprN	VEB-1b			otrC	tet(39)		oleB		LRA-17	MuxA	Pseudomonas mutant PhoQ conferring resistance to colistin	adeB				tet(43)	floR	vgaD			acrS	cmeR
adeK	baeS	Acinetobacter baumannii AbuO	arlS	tet(42)	tet(45)	MuxB	Klebsiella pneumoniae OmpK35	mecA	arlS			Pseudomonas mutant PhoQ conferring resistance to colistin	pexA		vanZF	adeR	tet(31)	emrA	OprZ	VEB-7			patA	tet(40)		optrA		LRA-18	MuxB	QepA2	adeC				tet(45)	hp1181	vgaE			adeA	cpxA
adeL	ceoA	AxyY	baeR	tet(43)	tet(59)	MuxC	Klebsiella pneumoniae OmpK36	mecB	baeR			QepA2	pmrA			adeS	tet(33)	emrB	Pseudomonas aeruginosa CpxR	VEB-9			patB	tet(41)		otr(B)		LRA-19	MuxC	QepA4	adeF				tet(59)	iri	vmlR			adeB	evgA
adeN	ceoB	AxyZ	baeS	tet(45)	tet(A)	Neisseria gonorrhoeae mutant porin PIB (por) with reduced permeability to antibiotic	Klebsiella pneumoniae OmpK37	mecC	baeS			QepA4	pp-flo			amrA	tet(38)	emrK	Pseudomonas aeruginosa emrE	acrB			pexA	tet(42)		pexA		LRA-2	Neisseria gonorrhoeae mutant porin PIB (por) with reduced permeability to antibiotic	Rhodococcus fascians cmr	adeG				tet(A)	lmrA				adeC	evgS
adeR	cmeA	CRP	bcr-1	tet(59)	tet(B)	Neisseria meningititis PBP2 conferring resistance to beta-lactam	Klebsiella pneumoniae acrA	mecD	bcr-1			QnrA1	qacA			amrB	tet(39)	emrR	Pseudomonas aeruginosa soxR	acrD			pmrA	tet(43)		pmrA		LRA-3	Neisseria meningititis PBP2 conferring resistance to beta-lactam	Salmonella serovars soxS with mutation conferring antibiotic resistance	adeH				tet(B)	lmrB				adeF	gadW
adeS	cmeB	Enterobacter cloacae acrA	blt	tet(A)	tet(C)	NmcR	Klebsiella pneumoniae acrR with mutation conferring multidrug antibiotic resistance	mecI	blt			QnrA2	qacB			arlS	tet(40)	emrY	Pseudomonas mutant PhoP conferring resistance to colistin	acrE			pp-flo	tet(45)		poxtA		LRA-8	NmcR	Staphylococcus aureus cls conferring resistance to daptomycin	adeI				tet(C)	lmrD				adeG	gadX
amrA	cmeC	Escherichia coli MipA	bmr	tet(B)	tet(D)	OpmB	Klebsiella pneumoniae ramR mutants	mecR1	bmr			QnrA3	qepA			baeR	tet(41)	emtA	Pseudomonas mutant PhoQ conferring resistance to colistin	acrF			qacA	tet(59)		pp-flo		LRA-9	OCH-3	Staphylococcus aureus menA with mutation conferring resistance to lysocin	adeJ				tet(D)	lmrP				adeH	golS
amrB	cmeR	Escherichia coli acrA	ceoA	tet(C)	tet(G)	OpmH	L1 beta-lactamase	mexR	ceoA			QnrA4	rosA			baeS	tet(42)	erm(40)	QepA2	acrS			qacB	tet(A)		qacA		Laribacter hongkongensis ampC beta-lactamase	OCH-4	Staphylococcus aureus norA	adeK				tet(G)	lrfA				adeI	marA
arlS	cpxA	Escherichia coli acrR with mutation conferring multidrug antibiotic resistance	ceoB	tet(D)	tet(J)	OprJ	LRA-1	mexY	ceoB			QnrA5	rosB			bcr-1	tet(43)	erm(44)	QepA4	adeA			qepA	tet(B)		qacB		LpeA	OpmB	Staphylococcus aureus pgsA mutations conferring resistance to daptomycin	adeL				tet(J)	macA				adeJ	mdsA
baeR	evgA	Escherichia coli emrE	cmeA	tet(G)	tet(L)	OprM	LRA-10	mexZ	cmeA			QnrA6	tap			blt	tet(45)	erm(46)	Rhodococcus fascians cmr	adeB			rosA	tet(C)		qepA		LpeB	OpmH	Staphylococcus aureus rpoB mutants conferring resistance to daptomycin	adeN				tet(L)	macB				adeK	mdsB
baeS	evgS	Escherichia coli marR mutant conferring antibiotic resistance	cmeB	tet(J)	tet(V)	OprN	LRA-12	nalC	cmeB			QnrA7	tcr3			bmr	tet(59)	erm45	RlmA(II)	adeC			rosB	tet(D)		rosA		MOX-8	OprJ	Staphylococcus aureus rpoC conferring resistance to daptomycin	adeR				tet(V)	marA				adeL	mdsC
bcr-1	gadW	Escherichia coli soxR with mutation conferring antibiotic resistance	cmeC	tet(L)	tet(Z)	OprZ	LRA-13	nalD	cmeC			QnrB15	tet(31)			cdeA	tet(A)	ermZ	Salmonella enterica ramR mutants	adeF			tap	tet(G)		rosB		MOX-9	OprM	Staphylococcus aureus walK with mutation conferring daptomycin resistance	adeS				tet(Z)	mdtG				adeN	mdtA
bcrA	gadX	Escherichia coli soxS with mutation conferring antibiotic resistance	cmeR	tet(V)	tetA(48)	PDC-73	LRA-17	porin OmpC	cmeR			QnrB21	tet(33)			ceoA	tet(B)	evgA	Salmonella serovars soxS with mutation conferring antibiotic resistance	adeG			tcr3	tet(J)		salA		Mef(En2)	OprN	Staphylococcys aureus LmrS	amrA				tetA(48)	mdtH				adeR	mdtB
bcrB	golS	H-NS	cmlB	tet(Z)	tetA(P)	PDC-78	LRA-18	ramA	cmlB			QnrB23	tet(38)			ceoB	tet(C)	evgS	Staphylococcus aureus norA	adeH			tet(31)	tet(L)		srmB		MexA	OprZ	Streptococcus agalactiae mprF	amrB				tetA(P)	mdtM				adeS	mdtC
blt	marA	Klebsiella aerogenes acrR with mutation conferring multidrug antibiotic resistance	cmrA	tetA(48)	tetB(48)	PDC-80	LRA-19	smeA	cmrA			QnrB27	tet(39)			cmeA	tet(D)	facT	Staphylococcys aureus LmrS	adeI			tet(33)	tet(V)		tap		MexB	PDC-73	Streptococcus mitis CdsA with mutation conferring daptomycin resistance	arlS				tetB(48)	mdtN				amrA	mdtE
bmr	mdsA	Klebsiella pneumoniae KpnE	cmx	tetA(P)	tetR	PDC-9	LRA-2	smeB	cmx			QnrB29	tet(40)			cmeB	tet(G)	farA	TaeA	adeJ			tet(35)	tet(Z)		tcr3		MexC	PDC-78	TaeA	baeR				tetR	mdtO				amrB	mdtF
cdeA	mdsB	Klebsiella pneumoniae KpnF	cpxA	tetB(48)	tolC	PDC-90	LRA-3	smeC	cpxA			QnrB31	tet(41)			cmeC	tet(J)	farB	TriA	adeK			tet(38)	tetA(48)		tet(31)		MexD	PDC-80	abcA	baeS				tolC	mdtP				arlS	mexG
ceoA	mdsC	Klebsiella pneumoniae KpnG	efmA	tetR		PEDO-1	LRA-8	smeR	dfrA12			QnrB33	tet(42)			cmeR	tet(L)	fexA	TriB	adeL			tet(39)	tetA(P)		tet(33)		MexE	PDC-9	almG	bcr-1					mefB				baeR	mexH
ceoB	mdtA	Klebsiella pneumoniae KpnH	efpA	tolC		PEDO-2	LRA-9	smeS	dfrA18			QnrB34	tet(43)			cmlB	tet(V)	floR	TriC	adeN			tet(40)	tetB(48)		tet(38)		MexF	PDC-90	arlS	blt					mefC				baeS	mexJ
cmeA	mdtB	Klebsiella pneumoniae acrA	emrA			PEDO-3	Laribacter hongkongensis ampC beta-lactamase	tolC	dfrA20			QnrB35	tet(45)			cmrA	tet(Z)	hp1181	abcA	adeR			tet(41)	tetR		tet(39)		MexS	PEDO-1	arnA	bmr					mefE				bcr-1	mexK
cmeB	mdtC	Klebsiella pneumoniae acrR with mutation conferring multidrug antibiotic resistance	emrB			PNGM-1	MIR-4		dfrA21			QnrB45	tet(59)			cmx	tetA(48)	lin	abeS	adeS			tet(42)	tmrB		tet(40)		MexT	PEDO-2	bacA	carA					mgrA				bcrA	mexL
cmeC	mdtE	Klebsiella pneumoniae ramR mutants	emrK			Pseudomonas aeruginosa CpxR	MIR-6		dfrA22			QnrB48	tet(A)			cpxA	tetA(P)	lmrA	acrB	amrA			tet(43)	tolC		tet(41)		MuxA	PEDO-3	basR	catA4					msbA				bcrB	mexM
cmeR	mdtF	LpeA	emrR			Pseudomonas aeruginosa oprD with mutation conferring resistance to imipenem	MOX-8		dfrA24			QnrB5	tet(B)			efmA	tetB(48)	lmrB	acrD	amrB			tet(45)			tet(42)		MuxB	PNGM-1	basS	catB10					mtrR				blt	mexN
cmlB	mexG	LpeB	emrY			Pseudomonas aeruginosa soxR	MOX-9		dfrA26			QnrB59	tet(C)			efpA	tetR	lmrC	acrE	baeR			tet(59)			tet(43)		MuxC	Pseudomonas aeruginosa CpxR	bcr-1	catB11					norA				bmr	mexP
cmrA	mexH	MexA	evgA			Rm3 beta-lactamase	Mef(En2)		dfrA27			QnrB60	tet(D)			emeA	tolC	lmrD	acrF	baeS			tet(A)			tet(45)		Neisseria gonorrhoeae mutant porin PIB (por) with reduced permeability to antibiotic	Pseudomonas aeruginosa oprD with mutation conferring resistance to imipenem	bcrA	catB2					norB				carA	mexQ
cmx	mexJ	MexB	evgS			SHV-182	MexA		dfrA3			QnrB66	tet(G)			emrA		lmrP	acrS	ceoA			tet(B)			tet(59)		Neisseria meningititis PBP2 conferring resistance to beta-lactam	Pseudomonas aeruginosa soxR	bcrB	catB3					novA				cdeA	mexR
cpxA	mexK	MexC	facT			SHV-8	MexB		dfrA9			QnrB73	tet(J)			emrB		lnuA	adeA	ceoB			tet(C)			tet(A)		NmcR	Rm3 beta-lactamase	bcrC	catB8					oleC				ceoA	mexV
efmA	mexL	MexD	farA			SMB-1 beta-lactamase	MexC		dfrC			QnrB74	tet(L)			emrK		lnuB	adeB	cmeA			tet(D)			tet(B)		OCH-3	SHV-182	blt	catB9					otr(B)				ceoB	mexW
efpA	mexM	MexE	farB			SPG-1	MexD		dfrD			QnrB8	tet(V)			emrR		lnuC	adeC	cmeB			tet(G)			tet(C)		OCH-4	SHV-8	bmr	catI					otrC				cmeA	mexY
efrA	mexN	MexF	fexA			SPM-1	Neisseria gonorrhoeae mutant porin PIB (por) with reduced permeability to antibiotic		dfrE			QnrC	tet(Z)			emrY		lnuD	adeF	cmeC			tet(J)			tet(D)		OKP-A-1	SMB-1 beta-lactamase	cmlB	catII					patA				cmeB	mexZ
efrB	mexP	MexS	floR			Salmonella enterica ramR mutants	Neisseria meningititis PBP2 conferring resistance to beta-lactam		dfrF			QnrD1	tetA(48)			evgA		lnuE	adeG	cmeR			tet(L)			tet(G)		OKP-A-6	SPG-1	cmrA	catII from Escherichia coli K-12					patB				cmeC	mtrA
emeA	mexQ	MexT	gadW			Salmonella serovars soxS with mutation conferring antibiotic resistance	NmcR		dfrG			QnrD2	tetA(P)			evgS		lrfA	adeH	cpxA			tet(V)			tet(J)		OXA-18	SPM-1	cmx	catIII					pexA				cmeR	mtrC
emrA	mexR	MuxA	gadX			Streptococcus pneumoniae PBP1a conferring resistance to amoxicillin	OCH-3		dfrI			QnrS12	tetB(48)			facT		lsaA	adeI	evgA			tet(Z)			tet(L)		OXA-209	Salmonella enterica ramR mutants	efmA	catP					pmrA				cmlB	mtrD
emrB	mexV	MuxB	golS			Streptococcus pneumoniae PBP2x conferring resistance to amoxicillin	OCH-4		dfrK			QnrS2	tetR			farA		lsaB	adeJ	evgS			tetA(46)			tet(V)		OXA-347	Salmonella serovars soxS with mutation conferring antibiotic resistance	efpA	catQ					pp-flo				cmrA	mtrE
emrK	mexW	MuxC	hp1181			THIN-B beta-lactamase	OKP-A-1		efmA			QnrS4	tolC			farB		lsaC	adeK	gadW			tetA(48)			tet(Z)		OXA-62	Streptococcus pneumoniae PBP1a conferring resistance to amoxicillin	efrA	catS					qacA				cmx	mtrR
emrR	mexY	Mycobacterium tuberculosis gidB mutation conferring resistance to streptomycin	lmrP			TUS-1 beta-lactamase	OKP-A-6		efpA			QnrS5				fexA		mdtG	adeL	gadX			tetA(60)			tetA(48)		OXA-665	Streptococcus pneumoniae PBP2x conferring resistance to amoxicillin	efrB	catV					qacB				cpxA	nalC
emrY	mexZ	Mycobacterium tuberculosis rpsL mutations conferring resistance to Streptomycin	lrfA			TriA	OXA-18		emrA			QnrS6				floR		mdtH	adeN	golS			tetA(P)			tetA(P)		OXA-85	TEM-139	emrA	ceoA					qepA				eatAv	nalD
evgA	mtrA	Mycobacterium tuberculosis tlyA mutations conferring resistance to aminoglycosides	marA			TriB	OXA-209		emrB			QnrS8				gadW		mdtM	adeR	marA			tetB(46)			tetB(48)		OXY-2-9	TEM-57	emrB	ceoB					ramA				efmA	opcM
evgS	mtrC	OpmB	mdsA			TriC	OXA-347		emrK			QnrVC1				gadX		mdtN	adeS	mdsA			tetB(48)			tetR		OpmB	THIN-B beta-lactamase	emrK	cfr(B)					rgt1438				efpA	opmD
facT	mtrD	OpmH	mdsB			Vibrio cholerae varG	OXA-62		emrR			QnrVC3				golS		mdtO	amrA	mdsB			tetB(60)			tlrC		OpmH	TUS-1 beta-lactamase	emrR	cfrA					rosA				efrA	opmE
farA	mtrE	OprJ	mdsC			acrB	OXA-665		emrY			QnrVC4				hmrM		mdtP	amrB	mdsC			tetR			tolC		OprJ	TriA	emrY	cfrC					rosB				efrB	oprA
farB	mtrR	OprM	mdtA			acrD	OXA-85		evgA			QnrVC5				hp1181		mefB	arlS	mdtA			tolC			vga(E) Staphylococcus cohnii		OprM	TriB	eptA	cipA					rphA				emeA	oqxA
fexA	nalC	OprN	mdtB			acrE	OXY-2-9		evgS			QnrVC6				lmrP		mefC	baeR	mdtB			yojI			vgaA		OprN	TriC	evgA	clbA					rphB				emrA	oqxB
floR	nalD	OprZ	mdtC			acrF	OprJ		facT			QnrVC7				lrfA		mefE	baeS	mdtC						vgaALC		OprZ	Vibrio cholerae varG	evgS	clbB					sdiA				emrB	ramA
gadW	novA	PmpM	mdtE			acrS	OprM		farA			Rhodococcus fascians cmr				marA		mel	bcr-1	mdtE						vgaB		PNGM-1	acrB	facT	clbC					tap				emrK	sdiA
gadX	opcM	Pseudomonas aeruginosa CpxR	mdtF			adeA	OprZ		farB			Salmonella enterica parC conferring resistance to fluoroquinolones				mdsA		mgrA	bcrA	mdtF						vgaC		Pseudomonas aeruginosa CpxR	acrD	farA	clcD					tcr3				emrR	smeA
golS	opmD	Pseudomonas aeruginosa emrE	mdtG			adeB	PDC-73		fexA			Salmonella enterica ramR mutants				mdsB		msrA	bcrB	mecA						vgaD		Pseudomonas aeruginosa oprD with mutation conferring resistance to imipenem	acrE	farB	cmeA					tet(31)				emrY	smeB
hmrM	opmE	Pseudomonas aeruginosa soxR	mdtH			adeC	PDC-78		floR			Salmonella serovars gyrB conferring resistance to fluoroquinolone				mdsC		msrC	blt	mecB						vgaE		Pseudomonas aeruginosa soxR	acrF	fexA	cmeB					tet(33)				evgA	smeC
hp1181	oprA	PvrR	mdtM			adeF	PDC-80		gadW			Salmonella serovars parE conferring resistance to fluoroquinolones				mdtA		msrE	bmr	mecC						vmlR		Pseudomonas mutant PhoP conferring resistance to colistin	acrS	floR	cmeC					tet(35)				evgS	smeD
lmrA	oqxA	Salmonella enterica ramR mutants	mdtN			adeG	PDC-9		gadX			Salmonella serovars soxS with mutation conferring antibiotic resistance				mdtB		mtrR	carA	mecD								Pseudomonas mutant PhoQ conferring resistance to colistin	adeA	hp1181	cmeR					tet(38)				facT	smeE
lmrB	oqxB	Salmonella serovars soxS with mutation conferring antibiotic resistance	mdtO			adeH	PDC-90		golS			Staphylococcus aureus gyrA conferring resistance to fluoroquinolones				mdtC		myrA	ceoA	mecI								QepA2	adeB	lmrA	cmlB					tet(39)				farA	smeF
lmrD	qacH	Staphylococcys aureus LmrS	mdtP			adeI	PNGM-1		hp1181			Staphylococcus aureus norA				mdtE		norA	ceoB	mecR1								QepA4	adeC	lmrB	cmlv					tet(40)				farB	smeR
lmrP	ramA	TriA	mefB			adeJ	Pseudomonas aeruginosa CpxR		lmrP			Staphylococcus aureus parC conferring resistance to fluoroquinolone				mdtF		norB	cfr(B)	mexG								RCP-1	adeF	lmrD	cmrA					tet(41)				fexA	smeS
lrfA	sdiA	TriB	mefC			adeK	Pseudomonas aeruginosa oprD with mutation conferring resistance to imipenem		lrfA			Staphylococcus aureus parE conferring resistance to fluoroquinolones				mdtG		oleB	cfrA	mexH								Rhodobacter sphaeroides ampC beta-lactamase	adeG	lmrP	cmx					tet(42)				floR	tolC
macA	smeA	TriC	mefE			adeL	Pseudomonas aeruginosa soxR		marA			Staphylococcys aureus LmrS				mdtH		optrA	cfrC	mexJ								Rhodococcus fascians cmr	adeH	lrfA	cpxA					tet(43)				gadW
macB	smeB	aad(6)	mexG			adeN	Pseudomonas mutant PhoP conferring resistance to colistin		mdsA			Streptococcus pneumoniae parC conferring resistance to fluoroquinolone				mdtK		otr(B)	chrB	mexK								Rm3 beta-lactamase	adeI	macA	eatAv					tet(45)				gadX
marA	smeC	aadA13	mexH			adeR	Pseudomonas mutant PhoQ conferring resistance to colistin		mdsB			TLA-1				mdtM		pexA	cipA	mexL								SFB-1	adeJ	macB	efmA					tet(59)				golS
mdsA	smeD	aadA27	mexJ			adeS	QepA2		mdsC			TLA-2				mdtN		pmrA	clbA	mexM								SHV-182	adeK	mdtG	efpA					tet(A)				hmrM
mdsB	smeE	aadA5	mexK			amrA	QepA4		mdtA			TLA-3				mdtO		poxtA	clbB	mexN								SHV-8	adeL	mdtH	emrA					tet(B)				hp1181
mdsC	smeF	aadA7	mexL			amrB	Rhodobacter sphaeroides ampC beta-lactamase		mdtB			TaeA				mdtP		pp-flo	clbC	mexP								SMB-1 beta-lactamase	adeN	mdtM	emrB					tet(C)				lmrA
mdtA	smeR	aadA9	mexM			baeR	Rhodococcus fascians cmr		mdtC			TriA				mefB		qacA	clcD	mexQ								Salmonella enterica ramR mutants	adeR	mdtN	emrK					tet(D)				lmrB
mdtB	smeS	aadK	mexN			baeS	Rm3 beta-lactamase		mdtE			TriB				mefC		qacB	cmeA	mexR								Salmonella serovars soxS with mutation conferring antibiotic resistance	adeS	mdtO	emrR					tet(G)				lmrC
mdtC	tolC	aadS	mexP			ceoA	SFB-1		mdtF			TriC				mefE		qepA	cmeB	mexV								Staphylococcus aureus norA	amrA	mdtP	emrY					tet(J)				lmrD
mdtE	ykkC	abeS	mexQ			ceoB	SHV-182		mdtG			Ureaplasma urealyticum gyrB conferring resistance to fluoroquinolone				mepA		rosA	cmeC	mexW								Staphylococcys aureus LmrS	amrB	mefB	evgA					tet(L)				lmrP
mdtF	ykkD	acrB	mexR			cmeA	SHV-8		mdtH			Ureaplasma urealyticum parC conferring resistance to fluoroquinolone				mepR		rosB	cmeR	mexY								Streptococcus pneumoniae PBP1a conferring resistance to amoxicillin	baeR	mefC	evgS					tet(V)				lrfA
mdtG		acrD	mexV			cmeB	SMB-1 beta-lactamase		mdtM			abcA				mexG		salA	cmlB	mexZ								Streptococcus pneumoniae PBP2x conferring resistance to amoxicillin	baeS	mefE	facT					tet(Z)				lsaA
mdtH		acrE	mexW			cmeC	SRT-1		mdtN			abeM				mexH		srmB	cmrA	mtrA								TEM-139	ceoA	mexR	farA					tetA(46)				lsaB
mdtK		acrF	mexY			cmeR	SRT-2		mdtO			acrB				mexJ		tap	cmx	mtrC								TEM-57	ceoB	mgrA	farB					tetA(48)				lsaC
mdtM		acrS	mexZ			cphA5	Salmonella enterica ramR mutants		mdtP			acrD				mexK		tcr3	cpxA	mtrD								THIN-B beta-lactamase	cmeA	msbA	fexA					tetA(60)				macA
mdtN		adeA	mgrA			cpxA	Salmonella serovars soxS with mutation conferring antibiotic resistance		mefB			acrE				mexL		tet(31)	eatAv	mtrE								TRU-1	cmeB	mtrR	floR					tetA(P)				macB
mdtO		adeB	mtrA			evgA	Staphylococcus aureus norA		mefC			acrF				mexM		tet(33)	efmA	mtrR								TaeA	cmeC	nalC	gadW					tetB(46)				marA
mdtP		adeC	mtrC			evgS	Staphylococcys aureus LmrS		mefE			acrS				mexN		tet(38)	efpA	nalC								TriA	cmeR	nalD	gadX					tetB(48)				mdsA
mefB		adeF	mtrD			gadW	Streptococcus pneumoniae PBP1a conferring resistance to amoxicillin		mexG			adeA				mexP		tet(39)	efrA	nalD								TriB	cphA5	norA	golS					tetB(60)				mdsB
mefC		adeG	mtrE			gadX	Streptococcus pneumoniae PBP2x conferring resistance to amoxicillin		mexH			adeB				mexQ		tet(40)	efrB	opcM								TriC	cpxA	norB	hp1181					tetR				mdsC
mefE		adeH	mtrR			golS	TEM-139		mexJ			adeC				mexR		tet(41)	emrA	opmD								abcA	evgA	novA	lmrC					tolC				mdtA
mepA		adeI	nalC			imiS	TEM-57		mexK			adeF				mexV		tet(42)	emrB	opmE								acrB	evgS	oleC	lmrP					yojI				mdtB
mepR		adeJ	nalD			marA	THIN-B beta-lactamase		mexL			adeG				mexW		tet(43)	emrK	oprA								acrD	gadW	otr(B)	lrfA									mdtC
mexG		adeK	norA			mdsA	TLA-1		mexM			adeH				mexY		tet(45)	emrR	oqxA								acrE	gadX	otrC	lsaA									mdtE
mexH		adeL	norB			mdsB	TLA-2		mexN			adeI				mexZ		tet(59)	emrY	oqxB								acrF	golS	patA	lsaB									mdtF
mexJ		adeN	opcM			mdsC	TLA-3		mexP			adeJ				mgrA		tet(A)	emtA	porin OmpC								acrS	imiS	patB	lsaC									mdtG
mexK		adeR	opmD			mdtA	TRU-1		mexQ			adeK				mtrA		tet(B)	erm(40)	ramA								adeA	marA	pexA	marA									mdtH
mexL		adeS	opmE			mdtB	TUS-1 beta-lactamase		mexR			adeL				mtrC		tet(C)	erm(44)	sdiA								adeB	mdsA	pgpB	mdsA									mdtK
mexM		amrA	oprA			mdtC	TaeA		mexV			adeN				mtrD		tet(D)	erm(46)	smeA								adeC	mdsB	pmrA	mdsB									mdtM
mexN		amrB	oqxA			mdtE	VEB-1b		mexW			adeR				mtrE		tet(G)	erm45	smeB								adeF	mdsC	pmrF	mdsC									mdtN
mexP		apmA	oqxB			mdtF	VEB-7		mexY			adeS				mtrR		tet(J)	ermZ	smeC								adeG	mdtA	pp-flo	mdtA									mdtO
mexQ		baeR	otr(B)			mecA	VEB-9		mexZ			amrA				nalC		tet(L)	evgA	smeD								adeH	mdtB	qacA	mdtB									mdtP
mexR		baeS	pexA			mecB	abcA		mgrA			amrB				nalD		tet(V)	evgS	smeE								adeI	mdtC	qacB	mdtC									mefB
mexV		ceoA	pmrA			mecC	acrB		mtrA			arlS				norA		tet(Z)	facT	smeF								adeJ	mdtE	qepA	mdtE									mefC
mexW		ceoB	pp-flo			mecD	acrE		mtrC			baeR				norB		tetA(48)	farA	smeR								adeK	mdtF	rosA	mdtF									mefE
mexY		cmeA	qacA			mecI	acrF		mtrD			baeS				opcM		tetA(P)	farB	smeS								adeL	mecA	rosB	mdtG									mel
mexZ		cmeB	qacB			mecR1	acrS		mtrE			bcr-1				opmD		tetB(48)	fexA	tolC								adeN	mecB	tap	mdtH									mepA
mgrA		cmeC	qepA			mexG	adeI		mtrR			bcrA				opmE		tetR	floR									adeR	mecC	tcr3	mdtM									mepR
msbA		cmeR	ramA			mexH	adeJ		nalC			bcrB				oprA		tlrC	gadW									adeS	mecD	tet(31)	mdtN									mexG
mtrA		cpaA	rosA			mexJ	adeK		nalD			blt				oqxA		tolC	gadX									ampS	mecI	tet(33)	mdtO									mexH
mtrC		cpxA	rosB			mexK	adeN		norA			bmr				oqxB		vga(E) Staphylococcus cohnii	golS									amrA	mecR1	tet(35)	mdtP									mexJ
mtrD		evgA	sdiA			mexL	ampS		norB			cdeA				otr(B)		vgaA	hp1181									amrB	mexG	tet(38)	mefB									mexK
mtrE		evgS	smeA			mexM	arlS		opcM			ceoA				pexA		vgaALC	lmrA									arlS	mexH	tet(39)	mefC									mexL
mtrR		gadW	smeB			mexN	bcr-1		opmD			ceoB				pmrA		vgaB	lmrB									baeR	mexJ	tet(40)	mefE									mexM
nalC		gadX	smeC			mexP	bcrA		opmE			cmeA				pp-flo		vgaC	lmrC									baeS	mexK	tet(41)	mel									mexN
nalD		golS	smeD			mexQ	bcrB		oprA			cmeB				qacA		vgaD	lmrD									bcr-1	mexL	tet(42)	mexG									mexP
norA		kdpE	smeE			mexR	blt		oqxA			cmeC				qacB		vgaE	lmrP									bcrA	mexM	tet(43)	mexH									mexQ
norB		marA	smeF			mexV	bmr		oqxB			cmeR				qepA		vmlR	lrfA									bcrB	mexN	tet(45)	mexJ									mexR
novA		mdsA	smeR			mexW	cepA beta-lactamase		otr(B)			cmlB				ramA			lsaA									blaF	mexP	tet(59)	mexK									mexV
oleC		mdsB	smeS			mexY	cmeA		pexA			cmrA				rosA			lsaB									blaI	mexQ	tet(A)	mexL									mexW
opcM		mdsC	tap			mexZ	cmeB		pmrA			cmx				rosB			lsaC									blaR1	mexR	tet(B)	mexM									mexY
opmD		mdtA	tcr3			mtrA	cmeC		pp-flo			cpxA				sdiA			macA									blt	mexV	tet(C)	mexN									mexZ
opmE		mdtB	tet(31)			mtrC	cmeR		qacA			efmA				smeA			macB									bmr	mexW	tet(D)	mexP									mgrA
oprA		mdtC	tet(33)			mtrD	cmlB		qacB			efpA				smeB			marA									ceoA	mexY	tet(G)	mexQ									msbA
oqxA		mdtE	tet(38)			mtrE	cmrA		qepA			efrA				smeC			mdsA									ceoB	mexZ	tet(J)	mexR									msrA
oqxB		mdtF	tet(39)			mtrR	cmx		ramA			efrB				smeD			mdsB									cmeA	mtrA	tet(L)	mexV									msrC
otr(B)		mexG	tet(40)			nalC	efmA		rosA			emeA				smeE			mdsC									cmeB	mtrC	tet(V)	mexW									msrE
otrC		mexH	tet(41)			nalD	efpA		rosB			emrA				smeF			mdtA									cmeC	mtrD	tet(Z)	mexY									mtrA
patA		mexJ	tet(42)			opcM	efrA		sdiA			emrB				smeR			mdtB									cmeR	mtrE	tetA(46)	mexZ									mtrC
patB		mexK	tet(43)			opmD	efrB		smeA			emrK				smeS			mdtC									cmlB	mtrR	tetA(48)	mgrA									mtrD
pexA		mexL	tet(45)			opmE	emrA		smeB			emrR				tap			mdtE									cmrA	nalC	tetA(60)	msrA									mtrE
pmrA		mexM	tet(59)			oprA	emrB		smeC			emrY				tcr3			mdtF									cmx	nalD	tetA(P)	msrC									mtrR
pp-flo		mexN	tet(A)			oqxA	emrK		smeD			evgA				tet(31)			mdtG									cpxA	opcM	tetB(46)	msrE									nalC
qacA		mexP	tet(B)			oqxB	emrR		smeE			evgS				tet(33)			mdtH									efmA	opmD	tetB(48)	mtrA									nalD
qacB		mexQ	tet(C)			porin OmpC	emrY		smeF			facT				tet(38)			mdtM									efpA	opmE	tetB(60)	mtrC									norA
qepA		mexR	tet(D)			ramA	evgA		smeR			farA				tet(39)			mdtN									efrA	oprA	tetR	mtrD									norB
ramA		mexV	tet(G)			sdiA	evgS		smeS			farB				tet(40)			mdtO									efrB	oqxA	tolC	mtrE									novA
rosA		mexW	tet(J)			smeA	facT		tap			fexA				tet(41)			mdtP									emrA	oqxB	tsnR	mtrR									oleB
rosB		mexY	tet(L)			smeB	farA		tcr3			floR				tet(42)			mefB									emrB	porin OmpC	ugd	nalC									oleC
sdiA		mexZ	tet(V)			smeC	farB		tet(31)			gadW				tet(43)			mefC									emrK	ramA	vanA	nalD									opcM
smeA		mtrA	tet(Z)			smeD	fexA		tet(33)			gadX				tet(45)			mefE									emrR	sdiA	vanB	norA									opmD
smeB		mtrC	tetA(48)			smeE	floR		tet(38)			golS				tet(59)			mel									emrY	smeA	vanC	norB									opmE
smeC		mtrD	tetA(P)			smeF	golS		tet(39)			hmrM				tet(A)			mexG									evgA	smeB	vanD	oleB									oprA
smeD		mtrE	tetB(48)			smeR	hp1181		tet(40)			hp1181				tet(B)			mexH									evgS	smeC	vanE	opcM									optrA
smeE		mtrR	tetR			smeS	lmrA		tet(41)			lmrA				tet(C)			mexJ									facT	smeD	vanF	opmD									oqxA
smeF		nalC	tolC			tolC	lmrB		tet(42)			lmrB				tet(D)			mexK									farA	smeE	vanG	opmE									oqxB
smeR		nalD					lmrD		tet(43)			lmrD				tet(G)			mexL									farB	smeF	vanHA	oprA									otr(A)
smeS		opcM					lmrP		tet(45)			lmrP				tet(J)			mexM									fexA	smeR	vanHB	optrA									otr(B)
tap		opmD					lrfA		tet(59)			lrfA				tet(L)			mexN									floR	smeS	vanHD	oqxA									otrC
tcr3		opmE					macA		tet(A)			macA				tet(V)			mexP									gadW	tolC	vanHF	oqxB									patA
tet(31)		oprA					macB		tet(B)			macB				tet(Z)			mexQ									gadX		vanHM	otr(B)									patB
tet(33)		oqxA					marA		tet(C)			marA				tetA(48)			mexR									golS		vanHO	pexA									pexA
tet(35)		oqxB					mdsA		tet(D)			mdsA				tetA(P)			mexV									hp1181		vanI	plasmid-encoded cat (pp-cat)									pmrA
tet(38)		qacH					mdsB		tet(G)			mdsB				tetB(48)			mexW									lmrA		vanJ	pmrA									poxtA
tet(39)		ramA					mdsC		tet(J)			mdsC				tetR			mexY									lmrB		vanKI	poxtA									pp-flo
tet(40)		rmtG					mdtG		tet(L)			mdtA				tetX			mexZ									lmrD		vanL	pp-flo									qacA
tet(41)		sdiA					mdtH		tet(V)			mdtB				tolC			mgrA									lmrP		vanM	qacA									qacB
tet(42)		smeA					mdtM		tet(Z)			mdtC							mgtA									lrfA		vanN	qacB									qacH
tet(43)		smeB					mdtN		tetA(48)			mdtE							mphA									macA		vanO	qacH									qepA
tet(45)		smeC					mdtO		tetA(P)			mdtF							mphB									macB		vanRA	qepA									ramA
tet(59)		smeD					mdtP		tetB(48)			mdtG							mphC									marA		vanRB	ramA									rosA
tet(A)		smeE					mecA		tetR			mdtH							mphE									mdsA		vanRC	rosA									rosB
tet(B)		smeF					mecB		tolC			mdtK							mphF									mdsB		vanRD	rosB									rpsJ
tet(C)		smeR					mecC					mdtM							mphH									mdsC		vanRE	salA									salA
tet(D)		smeS					mecD					mdtN							mphJ									mdtA		vanRF	sdiA									sdiA
tet(G)		spd					mecI					mdtO							mphL									mdtB		vanRG	smeA									smeA
tet(J)		tolC					mecR1					mdtP							msbA									mdtC		vanRI	smeB									smeB
tet(L)		ykkC					mefB					mefB							msrA									mdtE		vanRL	smeC									smeC
tet(V)		ykkD					mefC					mefC							msrC									mdtF		vanRM	smeD									smeD
tet(Z)							mefE					mefE							msrE									mdtG		vanRN	smeE									smeE
tetA(46)							mexR					mepA							mtrA									mdtH		vanRO	smeF									smeF
tetA(48)							mexY					mepR							mtrC									mdtM		vanSA	smeR									smeR
tetA(60)							mexZ					mexG							mtrD									mdtN		vanSB	smeS									smeS
tetA(P)							mgrA					mexH							mtrE									mdtO		vanSC	srmB									srmB
tetB(46)							msbA					mexJ							mtrR									mdtP		vanSD	tap									tap
tetB(48)							mtrR					mexK							myrA									mecA		vanSE	tcr3									tcr3
tetB(60)							nalC					mexL							nalC									mecB		vanSF	tet(31)									tet(31)
tetR							nalD					mexM							nalD									mecC		vanSG	tet(33)									tet(33)
tolC							norA					mexN							norA									mecD		vanSL	tet(38)									tet(35)
yojI							norB					mexP							norB									mecI		vanSM	tet(39)									tet(38)
							novA					mexQ							novA									mecR1		vanSN	tet(40)									tet(39)
							oleC					mexR							oleB									mefB		vanSO	tet(41)									tet(40)
							otr(B)					mexV							oleC									mefC		vanTC	tet(42)									tet(41)
							otrC					mexW							oleD									mefE		vanTE	tet(43)									tet(42)
							patA					mexY							oleI									mexG		vanTG	tet(45)									tet(43)
							patB					mexZ							opcM									mexH		vanTN	tet(59)									tet(45)
							pexA					mfpA							opmD									mexJ		vanTmL	tet(A)									tet(48)
							pmrA					mgrA							opmE									mexK		vanTrL	tet(B)									tet(49)
							porin OmpC					msbA							oprA									mexL		vanUG	tet(C)									tet(50)
							pp-flo					mtrA							optrA									mexM		vanVB	tet(D)									tet(51)
							qacA					mtrC							oqxA									mexN		vanWB	tet(G)									tet(52)
							qacB					mtrD							oqxB									mexP		vanWG	tet(J)									tet(53)
							qepA					mtrE							otr(B)									mexQ		vanWI	tet(L)									tet(54)
							ramA					mtrR							otrC									mexR		vanXA	tet(V)									tet(55)
							rosA					nalC							patA									mexV		vanXB	tet(Z)									tet(56)
							rosB					nalD							patB									mexW		vanXD	tetA(48)									tet(59)
							sdiA					norA							pexA									mexY		vanXF	tetA(P)									tet(A)
							smeA					norB							pmrA									mexZ		vanXM	tetB(48)									tet(B)
							smeB					novA							poxtA									mgrA		vanXO	tetR									tet(C)
							smeC					oleC							pp-flo									msbA		vanXYC	tlrC									tet(D)
							smeR					opcM							qacA									mtrA		vanXYE	tolC									tet(G)
							smeS					opmD							qacB									mtrC		vanXYG	vga(E) Staphylococcus cohnii									tet(J)
							tap					opmE							qacH									mtrD		vanXYL	vgaA									tet(L)
							tcr3					oprA							qepA									mtrE		vanXYN	vgaALC									tet(V)
							tet(31)					oqxA							ramA									mtrR		vanYA	vgaB									tet(W/N/W)
							tet(33)					oqxB							rosA									nalC		vanYB	vgaC									tet(Z)
							tet(35)					otr(B)							rosB									nalD		vanYD	vgaD									tet32
							tet(38)					otrC							salA									norA		vanYF	vgaE									tet36
							tet(39)					patA							sdiA									norB		vanYG1	vmlR									tet37
							tet(40)					patB							smeA									novA		vanYM	ykkC									tet44
							tet(41)					pexA							smeB									oleC		vanZA	ykkD									tetA(46)
							tet(42)					pmrA							smeC									opcM		vanZF										tetA(48)
							tet(43)					pp-flo							smeD									opmD		viomycin phosphotransferase										tetA(60)
							tet(45)					qacA							smeE									opmE		yojI										tetA(P)
							tet(59)					qacB							smeF									oprA												tetB(46)
							tet(A)					qacH							smeR									oqxA												tetB(48)
							tet(B)					qepA							smeS									oqxB												tetB(60)
							tet(C)					qnrE2							srmB									otr(B)												tetB(P)
							tet(D)					ramA							tap									otrC												tetM
							tet(G)					rosA							tcr3									patA												tetO
							tet(J)					rosB							tet(31)									patB												tetQ
							tet(L)					sdiA							tet(33)									pexA												tetR
							tet(V)					smeA							tet(35)									pmrA												tetS
							tet(Z)					smeB							tet(38)									porin OmpC												tetT
							tetA(46)					smeC							tet(39)									pp-flo												tetW
							tetA(48)					smeD							tet(40)									qacA												tetX
							tetA(60)					smeE							tet(41)									qacB												tlrC
							tetA(P)					smeF							tet(42)									qepA												tolC
							tetB(46)					smeR							tet(43)									ramA												vga(E) Staphylococcus cohnii
							tetB(48)					smeS							tet(45)									rosA												vgaA
							tetB(60)					tap							tet(59)									rosB												vgaALC
							tetR					tcr3							tet(A)									sdiA												vgaB
							tolC					tet(31)							tet(B)									smeA												vgaC
							yojI					tet(33)							tet(C)									smeB												vgaD
												tet(35)							tet(D)									smeC												vgaE
												tet(38)							tet(G)									smeD												vmlR
												tet(39)							tet(J)									smeE												ykkC
												tet(40)							tet(L)									smeF												ykkD
												tet(41)							tet(V)									smeR												yojI
												tet(42)							tet(Z)									smeS
												tet(43)							tetA(46)									tap
												tet(45)							tetA(48)									tcr3
												tet(59)							tetA(60)									tet(31)
												tet(A)							tetA(P)									tet(33)
												tet(B)							tetB(46)									tet(35)
												tet(C)							tetB(48)									tet(38)
												tet(D)							tetB(60)									tet(39)
												tet(G)							tetR									tet(40)
												tet(J)							tlrC									tet(41)
												tet(L)							tolC									tet(42)
												tet(V)							vga(E) Staphylococcus cohnii									tet(43)
												tet(Z)							vgaA									tet(45)
												tetA(46)							vgaALC									tet(59)
												tetA(48)							vgaB									tet(A)
												tetA(60)							vgaC									tet(B)
												tetA(P)							vgaD									tet(C)
												tetB(46)							vgaE									tet(D)
												tetB(48)							vmlR									tet(G)
												tetB(60)							ykkC									tet(J)
												tetR							ykkD									tet(L)
												tolC							yojI									tet(V)
												yojI																tet(Z)
																												tetA(46)
																												tetA(48)
																												tetA(60)
																												tetA(P)
																												tetB(46)
																												tetB(48)
																												tetB(60)
																												tetR
																												tolC
																												yojI
