# Supplementary material for: Interaction between Plasma Metabolomics and Intestinal Microbiome in db/db Mouse, an Animal Model for Study of Type 2 Diabetes and Diabetic Kidney Disease
Source: Metabolites. 2022 Aug 23;12(9):775. doi: 10.3390/metabo12090775 (PMC9503368; doi:10.3390/metabo12090775)
Supplement: Supplementary file 1 [file metabolites-12-00775-s001.zip › Supplemental Table S5.xls]

Compound_ID	Name	RT [min]	Formula	Molecular Weight	Class(English)	Ctrl_1	Ctrl_2	Ctrl_3	Ctrl_4	Ctrl_5	Ctrl_6	DKD_1	DKD_2	DKD_3	DKD_4	DKD_5	Pvalue	ROC	VIP	log2FC (DKD.vs.Ctrl)
Com_100_neg	D-2-Aminoadipic acid	0.63	C6H11NO4	161.156	Organic Acid And Its Derivatives	3678	3730	5947	5809	6128	4242	5819	4244	3202	6048	11280	0.546965723	0.6	0.466354912	0.313859229
Com_102_neg	5-Hydroxymethyluracil	0.64	C5H6N2O3	142.113	Nucleotide And Its Derivates	131300	154100	188900	146300	148400	91720	135500	144100	164800	165100	177400	0.346144378	0.633333333	0.598791214	0.133670722
Com_103_neg	Pyroglutamic acid	0.77	C5H7NO3	129.114	Organic Acid And Its Derivatives	801	1589	802	800	417	854	804	399	1597	1174	1053	0.704847919	0.666666667	0.267452267	0.1968467
Com_104_neg	1,3-diphopshateglycerate	15.21			Lipids and lipid-like molecules	76970	71840	71050	73660	71360	76950	81860	77900	80370	76940	73500	0.038848828	0.833333333	1.214149573	0.085124165
Com_105_neg	1,3 bisphopshoglycerate	14.75			Lipids and lipid-like molecules	92520	87950	84660	89750	89980	91760	103700	99860	100600	88640	87880	0.11380786	0.7	1.123550894	0.104210358
Com_106_neg	S-Sulfo-L-cysteine	0.63	C3H7NO5S2	201.221	Amino Acid And Its Derivatives	1833	4787	2392	5188	5985	1988	1994	1993	1996	2396	4785	0.31557662	0.6	0.520463844	-0.489171642
Com_107_neg	Lysopa 16:0	18.39	C19H39O7P	410.48	Phospholipid	1883000	2271000	2660000	2763000	2013000	1572000	3360000	3399000	5545000	3508000	3807000	0.001553045	1	1.215913795	0.838907187
Com_108_neg	Linolelaidic Acid (C18:2N6T)	17.06	C18H32O2	280.445	Free Fatty Acid	428900	421300	650400	453700	429500	500900	786800	1204000	997500	1717000	1077000	0.000936661	1	1.564833033	1.266256576
Com_109_neg	Lysopa 18:0	19.23	C21H43O7P	438.53	Phospholipid	1137000	1466000	1778000	1732000	1463000	1125000	3630000	4998000	5345000	4689000	3490000	6.99E-06	1	1.888000236	1.611218241
Com_110_neg	Phosphocreatine	0.61	C4H10N3O5P	211.113	Organic Acid And Its Derivatives	1194	1988	1988	794	1194	1593	1241	398	797	398	793	0.025596815	0.866666667	1.382115208	-1.007636736
Com_111_neg	Phenylpropiolic acid	0.72	C9H6O2	146.143	Benzene and substituted derivatives	140400	126500	135300	150600	141200	88690	124400	131200	129900	136700	164000	0.531402534	0.533333333	0.509628825	0.073222519
Com_112_neg	Taurodeoxycholic acid sodium salt	15.25	C26H44NNaO6S	521.69	Bile Acids	2668	2705	5087	3194	3530	1648	6484	2392	4552	3273	14350	0.173031179	0.733333333	0.408989691	0.984487912
Com_113_neg	23-Nordeoxycholic acid	14.32	C23H38O4	378.55	Bile Acids	102300	91500	107000	139600	71100	115100	53660	93260	76630	127100	91160	0.309205464	0.7	0.776080127	-0.241084291
Com_114_neg	Taurohyocholic acid sodium salt	13.36	C26H44NNaO7S	537.69	Bile Acids	9827	14270	9351	12360	8076	96340	276800	56370	339300	49640	727600	0.005705253	0.933333333	1.246543802	3.533611515
Com_115_neg	Threonate	15.98	C8H14CaO10	328.284	Co-Enzyme Factor	3473000	3330000	3422000	3367000	3433000	3240000	3042000	3382000	5930000	3358000	3351000	0.498437041	0.566666667	0.612148454	0.174819409
Com_116_neg	Isolithocholic acid	14.47	C24H40O3	376.579	Bile Acids	7912000	7600000	8144000	10040000	5352000	7857000	5201000	6590000	6226000	9088000	7024000	0.299045732	0.733333333	0.707797474	-0.195709171
Com_117_neg	D-Glucose 6-phosphate	0.61	C6H13O9P	260.136	Carbohydrates	2886	3583	2964	7425	2390	5743	5574	4383	5183	4791	13150	0.125318284	0.733333333	1.120738864	0.667628621
Com_119_neg	dihydrotachysterol	16.43	C28H46O	398.664	Hormones	1834000	1815000	1768000	1769000	1796000	1758000	1564000	1748000	3218000	1861000	1832000	0.479649875	0.566666667	0.648104761	0.191859038
Com_11_neg	oxoglutarate	0.72	C5H5O5-	145.09	Organic Acid And Its Derivatives	764000	791800	944800	967200	903500	700100	759400	888600	1090000	1031000	990900	0.192484597	0.733333333	0.958537373	0.171581601
Com_120_neg	D-Histidine	0.61	C6H9N3O2	155.155	Amino Acid And Its Derivatives	4422	3866	7641	4864	3587	2809	3957	3990	10860	2410	3216	0.940886116	0.566666667	0.148925011	0.108842331
Com_121_neg	L-(-)-Glyceric acid	0.6	C3H6O4	106.077	Lipids and lipid-like molecules	138900	138200	109800	127600	83610	92600	183000	202800	219900	262300	160200	0.000928547	1	1.850875495	0.837003307
Com_122_neg	Lactic acid	0.72	C3H6O3	90.078	Organic Acid And Its Derivatives	45910	31020	59900	37570	46860	25430	42530	31860	45310	60470	43680	0.53948519	0.566666667	0.429433789	0.122867489
Com_123_neg	Kinic Acid	0.57	C7H12O6	192.167	Organic Acid And Its Derivatives	14220	16720	23070	29870	7877	11170	11540	14570	8084	21940	16110	0.625134572	0.566666667	0.366161505	-0.247637397
Com_124_neg	Dl-Glutamic acid	0.64	C5H9NO4	147.129	Amino Acid And Its Derivatives	398	1198	1595	640	1599	399	3596	1598	799	398	2397	0.334706456	0.683333333	0.713380295	0.855320874
Com_125_neg	Aspartate	0.58	C4H7NO4	133.103	Amino Acid And Its Derivatives	7476	8126	7286	7130	10830	2342	9055	2009	2409	8126	10590	0.589614532	0.516666667	0.398289702	-0.161095153
Com_126_neg	Myristic acid	16.15	C14H28O2	228.371	Fatty Acids	10070000	10160000	9989000	9879000	9665000	9733000	9010000	9218000	9925000	9452000	9566000	0.034502398	0.9	1.314421522	-0.071858086
Com_127_neg	3,4-Dihydroxybenzeneacetic Acid	0.72	C8H8O4	168.147	Benzoic Acid And Its Derivatives	149400	141400	159800	171000	162300	136100	165300	143700	176600	180400	193700	0.107907823	0.833333333	0.827709236	0.165233851
Com_128_neg	Uric Acid	0.79	C5H4N4O3	168.11	Organic Acid And Its Derivatives	17116	9205	19620	49610	31610	25620	22800	23610	16000	17620	39130	0.963795136	0.466666667	0.20977999	-0.095530705
Com_129_neg	Glycerol-3-phosphate	0.52	C3H9O6P	172.074	Fatty Acids	20870	13670	30590	23740	19160	11000	31200	37070	22700	23750	54910	0.03890581	0.9	1.195642637	0.774100515
Com_12_neg	Oxoadipic Acid	0.62	C6H8O5	160.125	Organic Acid And Its Derivatives	398	746	398	1355	398	396	1191	514	397	1110	396	0.62006845	0.516666667	0.303536866	0.230222007
Com_130_neg	D-Glucose	0.74	C6H12O6	180.156	Carbohydrates	2800	5597	2798	6402	5977	3199	6803	8799	2397	10400	8402	0.183557793	0.8	0.781994237	0.722000569
Com_131_neg	Sulfoacetic acid	0.61	C2H4O5S	140.115	Organic Acid And Its Derivatives	1588	7868	1985	2788	2682	1582	648	1975	1590	284	1492	0.058652801	0.866666667	1.329827282	-1.36355784
Com_132_neg	Lysopg 18:1	17.48	C24H47O9P	510.6	Phospholipid	526	1190	783	1556	871	854	627	733	1072	935	963	0.715706463	0.466666667	0.275105063	-0.153668062
Com_133_neg	Lysops 22:5	18.39	C28H46NO9P	571.64	Phospholipid	13810	12530	21520	18010	11550	10770	22290	20690	40070	18460	31780	0.012739606	0.933333333	1.137257653	0.858915972
Com_134_neg	Lysope 18:0	18.91	C23H48NO7P	479.588	Phospholipid	4428	7471	4434	6181	5247	3390	5471	12110	20990	13190	8912	0.019829009	0.933333333	1.42838628	1.224810577
Com_135_neg	Lysope 18:1	18.35	C23H46NO7P	479.588	Phospholipid	92540	96340	132000	169900	128500	75730	244800	184200	232700	201000	176400	0.002349625	1	1.748729977	0.843263267
Com_136_neg	Lysops 22:6	16.89	C28H44NO9P	569.62	Phospholipid	2681	2379	2735	2611	2788	2309	8932	2422	3969	4257	4404	0.063118506	0.866666667	1.478785091	0.892559274
Com_137_neg	cholesteryl sulfate	19	C27H46O4S	466.717	Lipids and lipid-like molecules	875100	868100	996200	959700	894600	863900	1887000	1240000	1551000	1490000	1327000	0.001448297	1	1.595367974	0.720696224
Com_138_neg	Butylmalonic acid	0.71	C7H12O4	160.168	Organic Acid And Its Derivatives	14140	23840	16530	19730	18190	16250	20570	12510	21050	26380	20720	0.518518492	0.7	0.478138057	0.160584838
Com_139_pos	Cysteine	0.79	C3H7NO2S	121.158	Amino Acid And Its Derivatives	8766	12990	10590	14080	12990	9312	10460	12867	16310	20470	13660	0.120799918	0.733333333	1.002523946	0.365111993
Com_13_neg	Deoxycholic acid	15.45	C24H40O4	392.57	Bile Acids	341800	300700	291000	289600	322200	309100	235500	307800	299300	297100	322000	0.363404565	0.633333333	0.58288989	-0.080270823
Com_140_pos	Nicotinamide	1.02	C6H6N2O	122.125	Vitamins	156100	108900	110200	175900	133900	149600	136400	58860	211300	80730	161900	0.55652762	0.533333333	0.410943664	-0.099409738
Com_141_pos	Nicotinic Acid	0.75	C6H5NO2	123.109	Vitamins	11900	7157	16760	23160	5677	10370	9651	6259	12800	7788	6639	0.272987454	0.666666667	0.745474233	-0.535391932
Com_142_pos	Nicotinuric Acid	0.78	C8H8N2O3	180.161	Vitamins	28880	67920	35300	39910	30550	28880	15640	36660	18670	29230	28430	0.084931015	0.8	0.977924911	-0.584376665
Com_143_pos	Niflumic Acid	19.19	C13H9F3N2O2	282.218	Benzene and substituted derivatives	2298000	1688000	2367000	2162000	1753000	2345000	3527000	3261000	4610000	3560000	3877000	7.71E-05	1	1.860270928	0.841538978
Com_144_pos	N-METHYL (-)EPHEDRINE	0.7	C11H17NO	179.259	Benzene and substituted derivatives	18710	14880	30790	23100	19110	17670	20850	19800	16230	25290	26140	0.677859469	0.633333333	0.219383891	0.064838896
Com_145_pos	N-Methyl-a-aminoisobutyric acid	1.02	C5H11NO2	117.146	Organic Acid And Its Derivatives	4035000	4159000	3896000	4880000	5162000	4528000	5637000	8869000	6076000	5760000	6978000	0.005459669	1	1.663721759	0.584746026
Com_146_pos	alpha-Farnesene	15.67	C15H24	204.351	Fatty Acids	15790	11300	14000	19070	13560	16640	13870	24810	15410	16150	25460	0.180234632	0.7	0.863518433	0.34586906
Com_147_pos	Fexofenadine	18.23	C32H39NO4	501.656	Benzene and substituted derivatives	1748000	1695000	2168000	1777000	1800000	1810000	1383000	1440000	1513000	1730000	1689000	0.01744876	0.966666667	1.453933886	-0.2410081
Com_148_pos	Alpha-Linolenic acid	17.5	C18H30O2	278.4350891	Fatty Acids	199700	159000	269200	186500	206900	201600	383500	656900	480600	745300	529000	0.000201333	1	1.744212254	1.455731096
Com_149_pos	L-Acetylcarnitine	0.8	C9H17NO4	203.2381287	Carnitine	13500000	10340000	11210000	15210000	13550000	9984000	11340000	15730000	14260000	14050000	16690000	0.124508174	0.833333333	0.58306696	0.228929732
Com_14_neg	Taurochenodeoxycholic acid sodium salt	15.01	C26H44NO6S.Na	521.68	Bile Acids	2715	2484	2738	3468	3318	2641	4571	3317	3331	2007	7789	0.283589626	0.7	0.222967392	0.538354535
Com_150_pos	L-Proline	0.76	C5H9NO2	115.1319275	Amino Acid And Its Derivatives	3554000	4247000	5435000	5248000	8013000	4168000	4774000	5045000	4912000	4822000	6832000	0.678179649	0.566666667	0.325471557	0.046159438
Com_151_pos	1,1-Dimethylbiguanide	0.6	C4H11N5	129.1651459	Others	127700	116400	81040	145200	137200	53170	157600	127400	124400	104200	119000	0.318830421	0.566666667	0.689353619	0.200310781
Com_152_pos	Cortisone	8.37	C21H28O5	360.4503174	Hormones	5509	3428	5994	6411	5509	5392	2884	3343	4505	2200	2145	0.008205846	0.966666667	1.557798755	-0.833602186
Com_153_pos	Desaminotyrosine	1.82	C9H10O3	166.177	Fatty Acids	379400	353400	387700	491000	582700	350200	677300	538400	609500	366700	652400	0.072081406	0.833333333	1.159459966	0.423782554
Com_154_pos	Carnitine-C14	13.5			Carnitine	93810	47070	82230	85730	44230	46320	104100	115000	184300	123400	135300	0.00300455	1	1.354632042	0.992285325
Com_155_pos	Carnitine-C16	14.79			Carnitine	16690	12540	30130	19900	12570	11650	25790	29610	54510	37610	39860	0.002821906	0.933333333	1.412177645	1.119649422
Com_156_pos	Carnitine-C6	5.75			Carnitine	69450	39610	76410	60120	39170	37960	50510	56400	116100	86520	64920	0.139054726	0.733333333	0.776863889	0.477524506
Com_157_pos	Carnitine-C8	8.44			Carnitine	19240	12630	22290	17170	11540	11460	17000	27860	42940	33350	25270	0.013642428	0.9	1.340662508	0.897358463
Com_158_pos	cGMP	0.84	C10H12N5O7P	345.205	Nucleotide And Its Derivates	34520	36080	29210	35730	19870	20590	18340	58260	25490	20130	16190	0.58084904	0.7	0.367315874	-0.083592843
Com_159_pos	Carnitine-C18	15.95			Carnitine	16250	26090	33550	26510	22990	18340	44120	55240	68520	52650	54220	0.000146751	1	1.519803331	1.197792668
Com_15_neg	Glycoursodeoxycholic acid	13.38	C26H43NO5	449.631	Bile Acids	91050	117500	51510	84220	81720	115400	32970	46400	107400	44010	75860	0.115274352	0.833333333	0.92855619	-0.557114578
Com_160_pos	Carnitine-C3	1.17			Carnitine	313600	291100	394600	846700	399700	198600	197300	137000	415600	311600	280500	0.199657024	0.733333333	0.903518998	-0.602002287
Com_161_pos	Carnitine-C4	2.29			Carnitine	551200	442400	450900	803900	545700	471600	693700	360400	966200	708400	586900	0.390271303	0.7	0.494663496	0.284912108
Com_162_pos	Carnitine-C5	4.04			Carnitine	63700	64080	69580	100200	88080	56560	70120	82920	91730	101800	171100	0.121929039	0.833333333	0.77903569	0.490368094
Com_163_pos	Adenosine 5'-monophosphate	0.73	C10H14N5O7P	347.221	Nucleotide And Its Derivates	5633000	2987000	5772000	1665000	1081000	782300	15270	101800	17590	41760	9860	2.79E-05	1	1.909555817	-6.324943786
Com_164_pos	Adenosine5-phosphosulfate	0.71	C10H13N5NaO10PS	449.266	Nucleotide And Its Derivates	5922	7431	7498	5976	5987	2554	11410	20860	8666	7473	6582	0.054871121	0.9	1.143748839	0.899785288
Com_165_pos	Acetylcholine	0.76	C7H15NO2	146.207	Cholines	1509000	1348000	1600000	2050000	1433000	1425000	1883000	2159000	2104000	2446000	1853000	0.004745779	0.933333333	1.505790373	0.420495999
Com_166_pos	Adenosine	1.02	C10H13N5O4	267.241	Nucleotide And Its Derivates	100100	45020	249000	118400	104300	4943	20190	18300	41570	157700	9756	0.32543859	0.7	0.722461268	-1.065808574
Com_167_pos	NADH	0.71	C21H29N7O14P2	665.441	Co-Enzyme Factor	2313	1357	3225	1384	4945	1807	2257	2835	3997	1368	3962	0.544411832	0.6	0.397550317	0.203064525
Com_168_pos	Acetylchloline Chloride	0.75	C7H16NO2	146.21	Cholines	354200	177700	431400	308700	338280	427300	215600	429100	281300	369200	330000	0.863598948	0.566666667	0.142739153	-0.063205028
Com_169_pos	Acetylcarnitine	0.8	C9H17NO4	203.236	Carnitine	15130000	8247000	14800000	14600000	12470000	8839000	13510000	13990000	16140000	19620000	17610000	0.058162731	0.8	0.969652259	0.389438074
Com_16_neg	Chenodeoxycholic acid	15.22	C24H40O4	392.57	Bile Acids	2742	12240	1215	2682	3767	2500	7340	14350	1965	3343	9386	0.240227204	0.7	0.473726143	0.796009638
Com_171_pos	Dl-Indole-3-lactic acid	5.01	C11H11NO3	205.21	Organic Acid And Its Derivatives	22720	24640	34750	65770	41910	39350	98130	157600	64720	86210	73680	0.002180513	0.966666667	1.698118061	1.330861033
Com_172_pos	��-Nonanolactone	9.98	C9H16O2	156.222	Lipids and lipid-like molecules	362	1808	3432	2315	1300	3260	3474	1861	3771	2956	1043	0.425103954	0.666666667	0.591519239	0.333880669
Com_173_pos	L-Hydroxylysine	0.73	C6H14N2O3	163.195	Amino Acid And Its Derivatives	239500	168500	202300	229800	171000	163200	306100	424200	254700	444400	447700	0.002303233	1	1.636746289	0.939738893
Com_174_pos	Dl-3-Hydroxynorvaline	0.65	C5H11NO3	133.146	Amino Acid And Its Derivatives	410400	275300	388300	499700	296800	161500	451000	239900	230200	197200	737100	0.951342019	0.533333333	0.221111444	0.13186425
Com_175_pos	Dl-Alanyl-glycine	0.7	C5H10N2O3	146.144	Amino Acid And Its Derivatives	48100000	64690000	62810000	67500000	69510000	42150000	46800000	43980000	58900000	27600000	48570000	0.103332454	0.8	1.134488721	-0.388444032
Com_176_pos	Dl-Dihydrosphingosine	13.31	C18H39NO2	301.508	Lipids and lipid-like molecules	7457000	7414000	7014000	7012000	6807000	6908000	7769000	7935000	7818000	7938000	7615000	0.000734848	1	1.881925463	0.138020513
Com_177_pos	Dl-Citrulline	0.77	C6H13N3O3	175.186	Amino Acid And Its Derivatives	3938000	4690000	5543000	6563000	6499000	4787000	5669000	4900000	4384000	4976000	7356000	0.856401023	0.433333333	0.239205888	0.032169142
Com_178_pos	Tetrahydrocorticosterone	9.25	C21H34O4	350.492	Hormones	316100	345400	300700	324200	334200	341500	294600	298900	271800	329200	279700	0.031885156	0.9	1.297598388	-0.149431902
Com_179_pos	Lysopc 18:3	15.07	C26H48NO7P	517.3168	Phospholipid	14410000	12430000	16600000	15280000	14720000	9854000	19900000	20420000	26000000	18070000	21950000	0.001675662	1	1.186174824	0.615434296
Com_17_neg	Cholic acid	14.26	C24H40O5	408.57	Bile Acids	2178	4042	4770	6549	1180	1032	55440	5197	13200	2912	6591	0.07078083	0.866666667	0.901265224	2.340117807
Com_180_pos	Trimethyllysine	0.69	C9H21N2O2	189.275	Amino Acid And Its Derivatives	271100	190700	175300	208900	225100	119600	119200	158400	159100	277000	164800	0.479304313	0.7	0.446964502	-0.175661371
Com_181_pos	Tyramine	0.76	C8H11NO	137.179	Benzene and substituted derivatives	3694	6835	2722	734	2209	6819	3521	3582	15640	2488	5472	0.336208922	0.6	0.673987895	0.678964967
Com_182_pos	Thymine-d3	0.99	C5H3D3N2O2	129.132	Nucleotide And Its Derivates	43280	30720	32400	22780	19470	31810	32050	19280	23120	23650	43520	0.71330573	0.533333333	0.193214972	-0.086619664
Com_183_pos	trans-Aconitic acid	12.31	C6H6O6	174.108	Organic Acid And Its Derivatives	1057000	1132000	1056000	1104000	989800	838900	980400	1089000	1127000	1093000	1130000	0.316796773	0.633333333	0.576490162	0.074097728
Com_184_pos	Triethyl phosphate	29.47	C6H15O4P	182.155	Organic Acid And Its Derivatives	158500	116500	151400	115500	90970	14030	139300	105000	89910	141800	135300	0.421134487	0.5	0.589885031	0.18139586
Com_185_pos	Thymine	0.76	C5H6N2O2	126.113	Nucleotide And Its Derivates	730000	309400	499200	594600	382800	414100	1111000	805900	699000	1278000	1360000	0.002224772	0.966666667	1.601147284	1.105473245
Com_186_pos	5alpha-Pregnane-3,20-dione	13.35	C21H32O2	316.478	Hormones	96570	111600	124900	111000	105900	121600	88060	84200	73970	104700	78680	0.006582732	0.966666667	1.587879638	-0.381475803
Com_187_pos	Metanephrine	1.1	C10H15NO3	197.231	Phenols	119500	96960	100800	131400	102100	115700	200700	180700	149200	206800	255800	0.001071704	1	1.733881412	0.838600378
Com_188_pos	Menaquinone	18.81	C31H40O2	444.648	Vitamins	1178000	1077000	1373000	1280000	1074000	1218000	635500	736200	891900	583900	759600	0.00072053	1	1.911570472	-0.734123081
Com_189_pos	Inosine	1.03	C10H12N4O5	268.226	Nucleotide And Its Derivates	18810	1381	33340	22900	11780	8746	7315	4652	7534	24470	8422	0.658887556	0.7	0.361936257	-0.624936582
Com_18_neg	D-Fructose 6-Phosphate-Disodium Salt	0.51	C6H11Na2O9P	304.099	Carbohydrates	1597	2397	2391	2787	776	2379	2389	798	3539	3159	6781	0.410249016	0.733333333	0.643324583	0.698120555
Com_190_pos	Imidazoleacetic acid	0.76	C5H6N2O2	126.113	Organic Acid And Its Derivatives	1595000	1095000	1381000	1668000	1083000	1111000	2599000	2581000	1978000	3486000	3737000	0.000757558	1	1.634871145	1.121259951
Com_191_pos	L-��-Imidazolelactic acid	0.71	C6H8N2O3	156.139	Organic oxygen compounds	80900	80980	94110	121600	130000	93630	98400	56600	119900	48230	74380	0.200333654	0.733333333	0.577481009	-0.333867442
Com_192_pos	Inositol	1.12	C6H12O6	180.156	Phenols And Its Derivatives	23060	28640	29870	36510	48690	24420	28780	24410	35910	35070	34430	0.895115261	0.533333333	0.126029052	-0.00657989
Com_193_pos	Imatinib	14.22	C29H31N7O	493.603	Benzene and substituted derivatives	27510000	13990000	26520000	29530000	22600000	10820000	21140000	11450000	32660000	9994000	24710000	0.676966093	0.6	0.219568	-0.126865772
Com_194_pos	Methyl Indole-3-Acetate	7.75	C11H11NO2	189.21	Indole And Its Derivatives	634800	1238000	680400	1846000	1163000	905300	708700	1026000	581600	989900	863500	0.313897239	0.666666667	0.396818167	-0.370230154
Com_195_pos	Mexiletine	3.81	C11H17NO	179.259	Benzene and substituted derivatives	175400	148800	187700	315000	156000	248900	87350	112500	72580	501200	319000	0.645602321	0.6	0.337615808	0.090071313
Com_196_pos	Methyl Nicotinate	0.77	C7H7NO2	137.136	Vitamins	66330	63900	71090	87300	102500	82890	67880	26970	10580	73410	89690	0.196926778	0.666666667	0.909573001	-0.556799815
Com_197_pos	N,N-Dimethylglycine	0.74	C4H9NO2	103.12	Amino Acid And Its Derivatives	479900	300500	465900	571300	352000	339900	794700	752400	866800	1065000	1505000	0.000678997	1	1.903070644	1.252909581
Com_198_pos	N4-Acetylcytidine	1.16	C11H15N3O6	285.253	Nucleotide And Its Derivates	2440	3592	4459	6062	5408	2267	6503	4303	1348	9460	8305	0.515063168	0.7	0.493924514	0.567421045
Com_199_pos	methyl oxo pentanoate	29.4	C6H10O3	130.142	Organic Acid And Its Derivatives	212500	292200	237400	231000	258100	220000	178700	194000	171700	113700	121800	0.009820642	1	1.761351923	-0.632850899
Com_19_neg	D-Glucoronic Acid	0.63	C6H10O7	194.139	Sugar Acids And Its Derivatives	3184	3981	1486	5301	1593	2675	6788	1892	1991	4554	3590	0.551327818	0.633333333	0.398102285	0.309394736
Com_1_neg	13-Hpotre(R)	0.79	C18H30O4	310.428	Lipid Peroxides	1977	1602	6998	3577	1614	399	3801	4592	2004	3190	6952	0.167734347	0.766666667	0.927608967	0.608348355
Com_200_pos	Methionine sulfoxide	0.8	C5H11NO4S	181.21	Amino Acid And Its Derivatives	399300	266800	331900	337000	429600	286300	256900	121700	178200	215500	389700	0.081662328	0.866666667	0.919816432	-0.556612674
Com_201_pos	Creatinine-D3	0.69	C4H4D3N3O	116.136	Others	2660	2948	8810	8063	6320	6952	3585	6447	3767	8216	2792	0.587435947	0.566666667	0.295106471	-0.264282621
Com_202_pos	Creatinine	0.74	C4H7N3O	113.118	Organic Acid And Its Derivatives	137600	113800	142400	140100	175500	127700	100800	63290	56100	78960	151800	0.047138094	0.833333333	1.24743117	-0.629398091
Com_203_pos	Cycloleucine	1.03	C6H11NO2	129.157	Amino Acid And Its Derivatives	11600000	11490000	12460000	12780000	15420000	8086000	10500000	9495000	12480000	6081000	10160000	0.186547916	0.766666667	0.950998695	-0.297276933
Com_204_pos	cis-gondoic acid	19.21	C20H38O2	310.515	Fatty Acids	383800	171000	173100	182500	196300	317700	170600	414700	214800	264100	226100	0.667674692	0.6	0.208032131	0.120386602
Com_205_pos	Creatine	0.74	C4H9N3O2	131.133	Organic Acid And Its Derivatives	12950000	8919000	13110000	21860000	15100000	9228000	16150000	6674000	11170000	6177000	23120000	0.62776521	0.566666667	0.44858191	-0.095858523
Com_206_pos	3-O-Feruloylquinic acid	21.89	C17H20O9	368.335	Organic Acid And Its Derivatives	10310	44980	86120	56170	99860	47410	291700	141900	243200	79530	233200	0.00967771	0.933333333	1.512667905	1.783808886
Com_207_pos	3-OH-anthranilate	0.75			Organic Acid And Its Derivatives	1567000	1601000	1503000	2091000	1497000	1903000	2339000	1746000	1704000	2210000	2631000	0.064694617	0.866666667	0.785205302	0.327991633
Com_208_pos	Choline	0.74	C5H14NO+	104.17	Cholines	4573000	3666000	5489000	6734000	4628000	3735000	10240000	10280000	10580000	11700000	15740000	5.05E-05	1	1.961127322	1.285136544
Com_209_pos	Chlorogenic Acid Methyl Ester	21.88	C17H20O9	368.335	Organic Acid And Its Derivatives	19250	80720	149700	94430	172800	80310	514800	246000	408200	137500	401200	0.008871817	0.933333333	1.513810549	1.77877873
Com_20_neg	D-Glucopyranose	0.73	C6H12O6	180.156	Carbohydrates	4435	5104	4789	4002	2797	3895	7194	3600	3998	12000	8798	0.125952646	0.7	0.991172757	0.77130923
Com_210_pos	4-Aminoindole	7.78	C8H8N2	132.163	Indole And Its Derivatives	9054	6967	10270	13110	8756	13450	4156	5088	1119	20800	20200	0.450737404	0.6	0.592088289	0.000669591
Com_211_pos	4-Hydroxyretinoic Acid	1.36	C20H28O3	316.435	Vitamins	157100	170600	153700	126300	180400	262200	175300	184200	68950	140400	60210	0.168836647	0.666666667	0.989901224	-0.476497528
Com_212_pos	3-Ureidopropionate	1.02	C4H8N2O3	132.118	Organic Acid And Its Derivatives	563700	363100	226900	418900	401500	1020000	842700	545600	1066000	715700	976800	0.037543145	0.833333333	1.204196153	0.732910467
Com_213_pos	Propionylcholine	0.77	C8H18NO2+	160.234	Cholines	1238000	1060000	934000	1315000	821400	790100	803500	777000	1039000	610600	865500	0.102394376	0.8	0.873778179	-0.325469776
Com_214_pos	Propionyl-L-carnitine	0.77	C10H19NO4	217.26	Carnitine	148300	220600	157300	159100	195400	130800	167000	202100	161700	208000	230200	0.190463631	0.8	0.747431452	0.201106657
Com_215_pos	Protocatechuic Aldehyde	1.03	C7H6O3	138.12	Phenols And Its Derivatives	77030	86680	102500	74270	48300	73370	120400	120100	182100	74940	81420	0.084254027	0.833333333	1.1824899	0.588136899
Com_216_pos	Punicic Acid	17.42	C18H30O2	278.43	Fatty Acids	275900	217000	372000	253600	281800	267900	518800	875800	646500	1046000	712900	0.000262326	1	1.718195227	1.450741561
Com_217_pos	Purine	1.66	C5H4N4	120.112	Organoheterocyclic compounds	4544	4531	3335	5331	7531	5069	9748	9601	11600	4706	8625	0.021566693	0.9	1.196849987	0.808420992
Com_218_pos	Putrescine	0.7	C4H12N2	88.151	Polyamine	261600	255000	160700	152500	214800	241000	168800	205100	183000	213300	126400	0.231429673	0.733333333	0.619481657	-0.256871024
Com_219_pos	Pregnenolone	12.01	C21H32O2	316.478	Lipids and lipid-like molecules	68640	84160	78400	74860	77040	84930	81940	76170	91970	97700	92750	0.065619402	0.8	1.181780081	0.175673668
Com_21_neg	Guggulsterone	15.91	C21H28O2	312.446	Hormones	3580	2603	3800	3296	4018	3178	3839	2817	3006	3317	3089	0.512712233	0.633333333	0.421910112	-0.08663868
Com_220_pos	Carnosine	0.63	C9H14N4O3	226.232	Organic Acid And Its Derivatives	52780	17980	14470	55880	36100	18230	12890	32250	17210	40700	40490	0.810314975	0.4	0.275191921	-0.182238537
Com_221_pos	N��,N��,N��-trimethyllysine	0.68	C9H20N2O2	188.267	Amino Acid And Its Derivatives	1130000	1329000	1071000	254600	276700	790400	457800	471000	502800	1104000	353800	0.536289998	0.6	0.515930393	-0.484686
Com_222_pos	O-Anisic Acid	1.08	C8H8O3	152.147	Organic Acid And Its Derivatives	13540	10060	12120	14760	29060	11270	21300	21120	11700	7944	19500	0.776128947	0.566666667	0.218420923	0.108115759
Com_223_pos	Oxypurinol	0.88	C5H4N4O2	152.11	Organoheterocyclic compounds	104100	35330	80750	86230	101200	97360	263700	295100	395900	145500	214800	0.000954364	1	1.717621855	1.64382762
Com_224_pos	PAF C-16	16.51	C26H54NO7P	523.683	Glycerophospholipids	44770000	55210000	86850000	64020000	67730000	47810000	142600000	196900000	210900000	159600000	167500000	1.47E-05	1	1.926290789	1.523053403
Com_225_pos	Ornithine	0.66	C5H12N2O2	132.161	Organic Acid And Its Derivatives	740700	686900	834300	873300	1022000	915100	1544000	1102000	2454000	859800	2720000	0.044590466	0.9	1.490711447	1.03805613
Com_226_pos	Oxymetazoline	29.28	C16H24N2O	260.375	Benzene and substituted derivatives	571900	1059000	376500	538400	1201000	938100	649200	635100	149100	829100	1140000	0.56718872	0.533333333	0.476587877	-0.198388686
Com_227_pos	Betaine	0.74	C5H11NO2	117.15	Alkaloids	4222000	3589000	5143000	6455000	6091000	3216000	5039000	4006000	5800000	2807000	5008000	0.771964957	0.4	0.348723099	-0.078672536
Com_228_pos	Trimethylamine N-oxide	0.68	C3H9NO	75.11	Amine	16340	22960	17590	48050	18730	27470	84640	258200	57370	126300	83690	0.001604645	1	1.70132691	2.276431058
Com_229_pos	L-Tryptophan	2.28	C11H12N2O2	204.23	Amino Acid And Its Derivatives	15040000	15280000	19160000	17530000	19410000	11030000	22170000	12570000	18210000	9183000	20520000	0.934857854	0.566666667	0.171222436	0.025439405
Com_22_neg	taurine	0.7	C2H7NO3S	125.147	Organic Acid And Its Derivatives	356700	262900	546600	562700	360000	198500	607400	277000	481500	138400	672000	0.879631688	0.6	0.30779009	0.191203176
Com_230_pos	L-Tyrosine	0.83	C9H11NO3	181.189	Amino Acid And Its Derivatives	1590000	1387000	1699000	1936000	2313000	2231000	1475000	839000	1788000	1323000	2084000	0.215952753	0.733333333	0.785484196	-0.308092737
Com_231_pos	L-Saccharopine	0.69	C11H20N2O6	276.286	Amino Acid And Its Derivatives	45860	83670	48980	98720	46740	34330	28170	20020	21360	41510	66760	0.082893562	0.833333333	1.189132012	-0.74771604
Com_232_pos	L-Theanine	0.72	C7H14N2O3	174.198	Amino Acid And Its Derivatives	425000	419800	552400	576100	622300	532000	190800	183300	83440	356500	135800	0.007613894	1	1.281120122	-1.456265189
Com_234_pos	Ergothioneine	0.79	C9H15N3O2S	229.299	Organic Acid And Its Derivatives	19490	73920	121300	148000	158400	102000	51800	127700	121300	87000	399300	0.468779697	0.55	0.518110299	0.600094475
Com_235_pos	Ergosta-5,7,9(11),22-Tetraen-3-��-Ol	20.47	C28H42O	394.632	Lipids and lipid-like molecules	18370	14700	16500	14010	9320	24840	10160	14300	14200	18280	13950	0.504008124	0.666666667	0.311152071	-0.200332569
Com_236_pos	Alanine	0.74	C3H7NO2	89.09	Amino Acid And Its Derivatives	1803000	1390000	2132000	2129000	2352000	1633000	1761000	760600	1569000	754800	2211000	0.170248004	0.733333333	0.826189734	-0.433922282
Com_237_pos	Allantoin	0.61	C4H6N4O3	158.115	Others	415100	359200	420200	434400	576800	339000	310200	402600	386800	380600	439300	0.363328591	0.633333333	0.514775072	-0.143730618
Com_238_pos	All-cis-4,7,10,13,16-docosapentaenoic acid	18.29	C22H34O2	330.504	Fatty Acids	1186000	832700	1244000	1377000	1136000	1127000	896200	1063000	1212000	1219000	955300	0.47249542	0.633333333	0.604872572	-0.105801479
Com_239_pos	Allopurinol	0.78	C5H4N4O	136.111	Nucleotide And Its Derivates	14170	11900	11730	15610	27690	15710	21460	31910	24280	6089	25670	0.523100654	0.7	0.50078667	0.439537841
Com_23_neg	Hydroxypyruvic acid	0.75	C3H4O4	104.061	Organic Acid And Its Derivatives	6507	3474	7140	2076	7572	1759	3865	14640	5167	8774	11850	0.101577128	0.8	0.735394755	0.897832225
Com_240_pos	Noradrenaline	5.28	C8H11NO3	169.178	Hormones	7552	15010	5929	4368	7692	16920	12240	10590	12820	44760	31440	0.060919601	0.8	1.344433398	1.223693605
Com_241_pos	Ala-gly	0.7	C5H10N2O3	146.144	Amino Acid And Its Derivatives	3905000	3909000	4169000	3918000	4490000	2139000	3302000	2626000	2730000	1476000	2577000	0.051328251	0.866666667	1.189013439	-0.562735373
Com_242_pos	Adipamide	0.8	C6H12N2O2	144.172	Hormones	22700	25030	12970	42450	9517	30210	11800	8547	23130	10600	14720	0.116172817	0.766666667	0.99053436	-0.791321727
Com_243_pos	8-Hydroxyguanosine	0.78	C10H13N5O6	299.24	Nucleotide And Its Derivates	4054	8567	10610	3506	32780	4327	3017	8615	6060	12590	7200	0.805012995	0.5	0.162327032	-0.505318702
Com_244_pos	9-Hydroxy-(10E,12Z,15Z)-Octadecatrienoic Acid	15.14	C18H30O3	294.429	Fatty Acids	149200	33520	37170	31730	26720	72640	21130	23950	30370	28940	47890	0.150773554	0.8	0.570468275	-0.941627942
Com_245_pos	7-Methyluric acid	11.75	C6H6N4O3	182.137	Organic Acid And Its Derivatives	2910000	3054000	2927000	2914000	2963000	2951000	3107000	3095000	3048000	3076000	3061000	0.001375384	0.966666667	1.44568847	0.059449198
Com_246_pos	7-Methylguanine	1.85	C6H7N5O	165.153	Nucleotide And Its Derivates	2908000	2444000	3120000	3834000	4018000	2526000	4634000	4024000	4888000	3014000	5122000	0.033529455	0.9	1.250364157	0.464967723
Com_247_pos	N7-Methylguanosine	1.07	C11H17N5O5	299.28	Nucleotide And Its Derivates	14040	10580	24390	46590	16800	6723	15610	32510	38760	21290	27090	0.190638848	0.733333333	0.929235509	0.446317672
Com_248_pos	7-Ketocholesterol	18.47	C27H44O2	400.637	Lipids and lipid-like molecules	3357	2626	923	1181	1242	2212	2840	3726	3344	3359	5375	0.014905271	0.933333333	1.366197329	0.954977588
Com_249_pos	thiamine phosphate	0.72	C12H18ClN4O4PS	380.787	Others	3149	3145	4495	20250	3146	448	4065	1317	2248	13480	5399	0.802067535	0.533333333	0.279002444	-0.122630709
Com_24_neg	4-Hydroxy-3-methylbenzoic acid	3.07	C8H8O3	152.147	Benzoic Acid And Its Derivatives	861	439	737	717	515	254	875	300	456	1413	345	0.91299375	0.466666667	0.073988145	0.207089568
Com_250_pos	2-(Formylamino)Benzoic Acid	1.86	C8H7NO3	164.138	Benzoic Acid And Its Derivatives	1061000	972300	1121000	1508000	1537000	992000	1733000	1743000	1927000	1155000	1955000	0.023308873	0.933333333	1.364726812	0.50644944
Com_251_pos	2'-Deoxycytidine	0.73	C9H13N3O4	227.217	Nucleotide And Its Derivates	11340	11370	6811	10900	10040	6810	9973	15930	4997	8635	7729	0.799899328	0.6	0.118871272	-0.014028657
Com_252_pos	2-Deoxy-D-galactose	0.75	C6H12O5	164.156	Carbohydrates	7421	8703	14880	9596	13770	2023	7710	7646	9775	11030	10010	0.671548317	0.533333333	0.358891255	-0.025494708
Com_253_pos	L-2-Aminoadipic acid	0.77	C6H11NO4	161.156	Organic Acid And Its Derivatives	378200	367200	480400	583300	563500	402300	294800	211900	294000	248100	408800	0.009416934	0.9	1.006868123	-0.665806511
Com_254_pos	22(S)-Hydroxycholesterol	15.22	C27H46O2	402.653	Lipids and lipid-like molecules	6063	3000	2950	1268	4407	1869	4743	5793	5168	4147	5510	0.058895905	0.8	1.117379581	0.637960958
Com_255_pos	2-Aminooctanoic acid	0.77	C8H17NO2	159.226	Organic Acid And Its Derivatives	288800	168200	205300	284400	186900	147200	178500	237900	274500	223200	245100	0.454051872	0.6	0.403504884	0.119118693
Com_256_pos	Hypotaurine	1.19	C2H7NO2S	109.147	Organic Acid And Its Derivatives	30190	16760	16280	18740	26740	20130	21150	11210	21600	28900	16170	0.60907378	0.433333333	0.333823949	-0.116608616
Com_257_pos	Dl-Mevalonolactone	1.13	C6H10O3	130.142	Organoheterocyclic compounds	371500	274900	271400	289200	292700	215300	363200	411700	323500	292800	405900	0.039486189	0.9	1.159717216	0.33049652
Com_258_pos	DL-Leucine	1.08	C6H13NO2	131.173	Amino Acid And Its Derivatives	618200	574600	650900	962700	978000	600500	1209000	2080000	1250000	1213000	1587000	0.001037607	1	1.838559328	1.006073961
Com_259_pos	1-Methylhistidine	0.72	C7H11N3O2	169.18	Amino Acid And Its Derivatives	227300	305700	384500	355100	320400	220400	230600	216200	291000	232700	207900	0.066810661	0.8	0.693220665	-0.358833449
Com_25_neg	4-Hydroxy-3-methoxyphenylglycol	0.72			Benzene and substituted derivatives	27590	57460	54320	58020	32330	37990	51330	51360	68240	45930	59330	0.139890423	0.7	0.952918157	0.308024461
Com_260_pos	Thiamine	0.74	C12H17N4OS+	265.1123	Vitamins	331600	369500	376800	530100	494500	331800	387200	190900	312900	240900	538100	0.270605522	0.666666667	0.715115356	-0.280624466
Com_261_pos	Testosterone	9.74	C19H28O2	288.424	Hormones	4005	3324	3620	1797	5200	3691	4910	2614	3090	4003	4510	0.682571211	0.533333333	0.311779812	0.085144534
Com_262_pos	Thymidine 3,5-cyclic monophosphate	1.09	C10H13N2O7P	304.193	Nucleotide And Its Derivates	3052	2570	2759	4944	3313	10210	2355	5262	6411	5921	2737	0.828534162	0.533333333	0.154658546	0.02002204
Com_263_pos	L-Threonine	0.74	C4H9NO3	119.119	Amino Acid And Its Derivatives	2371000	1812000	2676000	2374000	3025000	2114000	1585000	896200	1940000	1534000	2895000	0.135576989	0.8	0.838947	-0.436444471
Com_264_pos	Thioguanine	1.03	C5H5N5S	167.192	Nucleotide And Its Derivates	2264	3603	12520	1341	2251	449	5855	454	2698	1332	2257	0.744300409	0.533333333	0.205965956	-0.569300906
Com_265_pos	Guanidineacetic Acid	0.79	C3H7N3O2	117.107	Organic Acid And Its Derivatives	6792000	6009000	4920000	8418000	7991000	5925000	8061000	13140000	9324000	8836000	9564000	0.009427342	0.966666667	1.502623733	0.551623914
Com_266_pos	Homoserine	0.74	C4H9NO3	119.119	Amino Acid And Its Derivatives	4363000	3675000	4857000	4260000	5924000	4140000	3393000	1688000	3592000	2420000	4871000	0.091114375	0.833333333	0.957587595	-0.506757475
Com_267_pos	Histidine	0.66	C6H9N3O2	155.15	Amino Acid And Its Derivatives	3189000	2954000	3584000	3619000	4415000	3752000	3168000	2203000	3063000	1769000	2832000	0.036437436	0.933333333	0.967455993	-0.459783735
Com_268_pos	Homocysteic acid	1.01	C4H9NO5S	183.18	Amino Acid And Its Derivatives	21290	15560	56270	30220	24830	18510	23990	12920	26280	39620	20860	0.753095476	0.466666667	0.292758803	-0.167551027
Com_269_pos	Histamine	0.62	C5H9N3	111.145	Amino Acid And Its Derivatives	272400	115200	229600	191800	186200	80540	83990	80430	70190	46870	163100	0.030443393	0.9	1.104102744	-1.01178007
Com_26_neg	3-Phosphoglyceric acid	0.72	C3H8NaO6P	194.056	Organic oxygen compounds	26250	33650	25190	28530	26960	24530	18620	19950	27720	28310	24500	0.163566167	0.733333333	0.73024017	-0.208219682
Com_270_pos	Guanine	1.02	C5H5N5O	151.126	Nucleotide And Its Derivates	30880	7419	13370	51750	25320	11700	10850	15260	12860	26510	27410	0.794402412	0.533333333	0.346900026	-0.333314025
Com_271_pos	Guanosine	1.02	C10H13N5O5	283.241	Nucleotide And Its Derivates	3401	6155	4217	3844	4162	3688	1958	2039	1573	8342	3347	0.265368767	0.8	0.874526012	-0.298245739
Com_272_pos	(R)-(+)-2-Pyrrolidone-5-carboxylic acid	0.81	C5H7NO3	129.114	Amino Acid And Its Derivatives	8423000	10330000	10580000	10180000	12590000	6224000	9585000	8806000	11040000	5533000	8557000	0.482216774	0.633333333	0.576060149	-0.15941776
Com_273_pos	1-(4-Methoxyphenyl)-2-propanone	1.03	C10H12O2	164.201	Benzene and substituted derivatives	40250	39130	67950	68030	85050	47100	47440	23760	65580	49140	55250	0.402124341	0.6	0.476231236	-0.263969631
Com_274_pos	Lipoic acid	1.92	C8H14O2S2	206.326	Vitamins	234400	247700	250000	462400	117100	249600	470700	210600	288300	430400	497500	0.130850474	0.766666667	0.675364265	0.544478924
Com_275_pos	10E,12Z-Octadecadienoic acid	18.26	C18H32O2	280.445	Fatty Acids	228300	173100	341200	257000	247800	241300	426100	786800	532500	803800	669200	0.000277864	1	1.647760307	1.375324995
Com_276_pos	1,4-Dihydro-1-Methyl-4-Oxo-3-Pyridinecarboxamide	1.07	C7H8N2O2	152.151	Pyridine And Its Derivatives	808900	437800	735900	1018000	869200	973700	2438000	2346000	3980000	1786000	1617000	0.000614361	1	1.719587698	1.591886048
Com_277_pos	N-acetyl-glutamate	1.01	C7H11NO5	189.166	Amino Acid And Its Derivatives	54180	57780	53970	66450	56830	32640	84470	55510	52200	81530	87780	0.080336866	0.733333333	0.840285127	0.430601675
Com_278_pos	N-Acetylglycine	0.77	C4H7NO3	117.103	Amino Acid And Its Derivatives	4649000	4366000	5578000	6006000	6011000	4593000	5341000	4269000	6910000	3375000	5363000	0.72882239	0.4	0.268601156	-0.04190993
Com_279_pos	N-Acetyl-D-phenylalanine	5.55	C11H13NO3	207.226	Amino Acid And Its Derivatives	56700	44070	66620	83270	107200	52160	162500	212200	96510	124300	166200	0.002119133	0.966666667	1.649720303	1.156581959
Com_27_neg	3-Methylglutaric acid	0.63	C6H10O4	146.141	Fatty Acids	65260	57480	65990	64610	57550	51160	57800	53410	75200	67850	61900	0.565390538	0.633333333	0.237664456	0.067500307
Com_280_pos	D-Methionine	0.83	C5H11NO2S	149.211	Amino Acid And Its Derivatives	408900	571800	547700	506200	1291000	755100	344500	102300	243000	311800	591300	0.042921721	0.866666667	1.160876112	-1.094126547
Com_281_pos	N-Acetylhistamine	1.07	C7H11N3O	153.182	Amino Acid And Its Derivatives	51650	17880	42120	40960	33630	55330	118200	160600	215800	84370	115200	0.000443028	1	1.779956677	1.785882122
Com_282_pos	N-Acetyl-L-glutamic acid	7.77	C7H11NO5	189.166	Amino Acid And Its Derivatives	105700	204000	106100	318100	136200	197600	82150	128700	136400	212800	182100	0.544805554	0.566666667	0.218250225	-0.26168922
Com_283_pos	Pantothenic acid	1.62	C9H17NO5	219.235	Vitamins	1062000	297400	1167000	343400	939200	768800	410000	1280000	441000	492100	530300	0.621980564	0.533333333	0.363803646	-0.274711845
Com_284_pos	D-Myo-inositol 4-monophosohate	0.81	C6H13O9P	260.136	Organic Acid And Its Derivatives	93220	79090	57900	85780	67400	86930	95680	123000	88060	88820	125700	0.026891883	0.933333333	1.250510979	0.411394879
Com_285_pos	N-Acetyl-aspartic acid	0.74	C6H9NO5	175.139	Amino Acid And Its Derivatives	66910	35940	36360	78850	64810	28810	28740	50360	31580	32800	22100	0.086491729	0.833333333	1.186116858	-0.649502753
Com_286_pos	D-Phenylalanine	1.36	C9H11NO2	165.189	Amino Acid And Its Derivatives	10960000	9943000	11280000	13990000	14770000	9755000	18010000	16170000	18740000	11250000	19650000	0.023955057	0.9	1.385626039	0.508659525
Com_287_pos	Phenylacetylglutamine	0.68	C13H16N2O4	264.277	Amino Acid And Its Derivatives	83490	115100	71180	80270	80510	36830	219000	90030	58500	94860	103400	0.251247507	0.733333333	0.711510457	0.538705084
Com_288_pos	3-Aminoisobutyric acid	0.78	C4H9NO2	103.12	Amino Acid And Its Derivatives	64160	30830	56570	49290	42990	51240	66590	48830	100600	77090	91360	0.027067727	0.866666667	1.232020158	0.644799295
Com_289_pos	3-amino isobutanoate	0.74			Amino Acid And Its Derivatives	35150	38460	46150	37040	31260	24750	50700	68190	51500	67180	78750	0.001019361	1	1.73621102	0.834853237
Com_28_neg	3-Methyladipic acid	0.65	C7H12O4	160.168	Fatty Acids	2128	6745	3943	8172	4861	5032	2124	2823	4943	8807	4325	0.64234095	0.6	0.321232198	-0.160671895
Com_290_pos	Cytidine-5'-monophosphate	0.71	C9H14N3O8P	323.197	Nucleotide And Its Derivates	42870	22520	34510	35490	39040	35710	30190	30360	20840	32110	41650	0.403308784	0.733333333	0.475463176	-0.174652701
Com_291_pos	Cytidine	0.71	C9H13N3O5	243.217	Nucleotide And Its Derivates	59740	53830	93540	162000	104500	50840	149200	191900	105900	163900	62170	0.135065094	0.833333333	0.954177728	0.622985725
Com_292_pos	Cystine	0.75	C6H12N2O4S2	240.301	Amino Acid And Its Derivatives	146000	765500	64470	177300	128000	239500	107400	84740	260600	64360	143500	0.300927073	0.7	0.597101704	-0.939918697
Com_293_pos	Cys-Gly	0.65	C5H10N2O3S	178.21	Amino Acid And Its Derivatives	8719	15840	13980	13380	5552	3704	22510	3425	5337	3420	11600	0.575981003	0.666666667	0.376244589	-0.139144896
Com_294_pos	Cystamine	1.07	C4H12N2S2	152.281	Others	11030	6673	2637	3766	3417	3172	26600	13970	31620	10490	14770	0.001368898	0.966666667	1.592840799	1.929692921
Com_295_pos	3-Indoleacrylic acid	2.6	C11H9NO2	187.195	Indole And Its Derivatives	296700	298300	376600	310500	431000	238600	442400	242000	383600	207700	374300	0.961456105	0.533333333	0.11932279	0.02076912
Com_296_pos	3-Guanidinopropanoate	0.69	C4H9N3O2	131.133	Organic nitrogen compounds	59410	50520	85270	137100	65450	54880	80920	38820	54470	35160	88440	0.343500576	0.666666667	0.717123647	-0.340905605
Com_297_pos	3-Chloro-L-Tyrosine	1.2	C9H10ClNO3	215.634	Amino Acid And Its Derivatives	119100	57500	137800	50810	104400	83540	136400	118100	50050	78300	127800	0.692487278	0.533333333	0.27014768	0.147698456
Com_298_pos	Porphobilinogen	2.55	C10H14N2O4	226.229	Organic nitrogen compounds	31500	38860	36840	39160	41130	25880	50140	23680	38270	16210	37900	0.568743487	0.4	0.438037507	-0.097402558
Com_299_pos	L-Canavanine	0.65	C5H12N4O3	176.174	Amino Acid And Its Derivatives	370700	522000	885100	680200	544900	565300	748400	388300	419500	509500	826300	0.843084622	0.566666667	0.141424896	-0.040094523
Com_29_neg	farensyl diphosphate	17.35	C15H37N3O7P2	433.418	Others	1039	1120	1655	1724	1343	1009	1774	583	2165	773	1395	0.791115279	0.533333333	0.172308289	0.025015316
Com_2_neg	13-Hotre(R)	12.19	C18H30O3	294.429	Lipid Peroxides	16730	14660	15770	14810	13850	14210	12410	12610	11530	12610	12200	0.000331748	1	1.660459768	-0.290072931
Com_300_pos	Pipecolinic Acid	0.8	C6H11NO2	129.157	Organic Acid And Its Derivatives	8896000	10570000	10210000	10440000	11600000	7458000	8780000	6874000	9339000	4702000	7850000	0.078615826	0.866666667	1.3140028	-0.393308223
Com_301_pos	Picolinamide	1.03	C6H6N2O	122.125	Others	96770	47690	78760	82970	69540	63980	36820	67740	140900	48940	142400	0.862083604	0.5	0.291395193	0.253454919
Com_302_pos	Calcium phosphorylcholine chloride	21.84	C5H13NO4P.Ca.Cl	257.666	Cholines	29000	281300	1559000	915000	2170000	295200	11190000	2994000	9313000	1099000	7730000	0.014224267	0.933333333	1.354604319	2.885477484
Com_303_pos	Phosphoethanolamine	0.79	C2H8NO4P	141.063	Organic Acid And Its Derivatives	171900	92970	146700	165100	144000	73370	150500	109300	84670	45410	237400	0.639478733	0.566666667	0.452385877	-0.077067715
Com_304_pos	D-Glucosamine	0.67	C6H13NO5	179.171	Carbohydrates	118200	87080	92940	126500	112400	108900	123000	137300	124200	132900	143200	0.013809064	0.933333333	1.374272877	0.295232546
Com_305_pos	L-Homocitrulline	0.81	C7H15N3O3	189.212	Amino Acid And Its Derivatives	51200	40330	48590	39070	37860	37450	58240	92570	84140	90340	97060	0.000460834	1	1.554383604	0.993807801
Com_306_pos	L-Dopa	0.75	C9H11NO4	197.188	Amino Acid And Its Derivatives	125300	109000	135600	163300	125300	100900	232300	161300	133400	208700	273400	0.021069743	0.9	1.401766939	0.673171652
Com_307_pos	L-Cysteine-glutathione gisulfide	0.7	C13H22N4O8S2	426.466	Amino Acid And Its Derivatives	157100	265800	154600	331000	201500	83910	265400	97860	155600	96110	450100	0.944763142	0.533333333	0.191312435	0.098288572
Com_308_pos	L-Cystathionine	0.71	C7H14N2O4S	222.262	Amino Acid And Its Derivatives	21790	37200	55680	69140	35680	37660	27580	16820	8095	16140	29630	0.022870854	0.933333333	1.162030592	-1.124826193
Com_309_pos	N'-P-Coumaroyl Agmatine	13.58	-		Phenolamides	968600	1047000	1044000	1081000	858500	946100	927500	985500	902300	922400	984600	0.281556412	0.7	0.693454289	-0.069201242
Com_30_neg	(R)-(-)-Epinephrine	23.61	C9H13NO3	183.204	Hormones	147300	150100	147600	146900	159800	146500	142200	148900	134400	153000	153800	0.459055149	0.466666667	0.500058274	-0.03156752
Com_310_pos	N-Sinapoyl Putrescine	6.75	-		Phenolamides	17350	21390	15370	17980	18670	19320	13360	18060	15750	16840	18400	0.177271881	0.733333333	0.59098949	-0.154626653
Com_311_pos	Phenylacetylglycine	4.02	C10H11NO3	193.199	Amino Acid And Its Derivatives	128100	131600	136700	316400	164300	100200	127400	382900	88280	44680	54350	0.368509261	0.766666667	0.567779371	-0.223346365
Com_312_pos	N��-Acetyl-L-lysine	0.67	C8H16N2O3	188.224	Amino Acid And Its Derivatives	94150	70320	84700	163100	105700	93470	103500	73650	63580	85120	111800	0.399139667	0.6	0.532999076	-0.219398959
Com_313_pos	N��-(1-Carboxymethyl)-L-lysine	0.7	C8H16N2O4	204.224	Amino Acid And Its Derivatives	136100	109300	97170	187100	166500	96570	79350	42490	88810	62100	134800	0.053759234	0.9	0.9511387	-0.696836301
Com_314_pos	5-Aminosalicylic Acid	0.71	C7H7NO3	153.135	Organic Acid And Its Derivatives	3200000	2612000	2342000	3474000	2583000	2759000	4006000	3363000	2923000	3711000	4386000	0.020884838	0.9	0.925354495	0.378890869
Com_315_pos	5-Aminolevulinate	1.25	C5H9NO3	131.13	Organic Acid And Its Derivatives	73560	70600	60050	112600	120700	67180	137900	263300	141600	138900	205700	0.002474754	1	1.766074669	1.077221458
Com_316_pos	5-Aminopentanoate	0.74	C5H11NO2	117.146	Organic Acid And Its Derivatives	49100	38200	42940	43520	43940	50860	36850	30640	37810	41310	28160	0.019301411	0.966666667	0.824526751	-0.356752475
Com_317_pos	2'-Hydroxy-5'-methylacetophenone	29.26	C9H10O2	150.174	Benzene and substituted derivatives	131500	144700	145400	122600	139700	125100	130300	127000	117600	141200	110000	0.191163152	0.733333333	0.751794338	-0.106712196
Com_318_pos	Lysine	0.66	C6H14N2O2	146.188	Amino Acid And Its Derivatives	35710000	36950000	42530000	40500000	47390000	28480000	31820000	26060000	39960000	16940000	31180000	0.10626268	0.833333333	1.155987068	-0.4027786
Com_319_pos	Lysine Butyrate	0.77	C10H22N2O4	234.29268	Amino Acid And Its Derivatives	260400	163000	384700	477500	536600	151600	153100	120600	427600	51730	256400	0.193216892	0.766666667	0.837435972	-0.704400538
Com_31_neg	��-ketoisovaleric acid	0.7	C5H8O3	116.115	Organic Acid And Its Derivatives	772	399	798	1396	397	1208	396	799	402	798	1032	0.620114624	0.45	0.340066189	-0.273265254
Com_320_pos	Lysopc 16:2 (2N Isomer)	13.36	-		Phospholipid	19500	22460	26510	20650	21510	13930	12310	26920	16360	21940	18610	0.575790146	0.6	0.368877411	-0.110597735
Com_321_pos	Lysopc 17:0	16.88	C25H52NO7P	509.657	Phospholipid	11020	14630	25860	18960	18850	12530	16490	39030	30290	31680	26860	0.022564458	0.9	1.324739973	0.766159533
Com_322_pos	Lysopc 16:1	14.23	C24H48NO7P	493.61	Phospholipid	8531000	4472000	8354000	9236000	7150000	3519000	6682000	3619000	10720000	3236000	7767000	0.699440824	0.6	0.206958823	-0.102625825
Com_323_pos	Lysopc 15:0	15.44	C23H48NO7P	481.3168	Phospholipid	217600	173600	299200	237700	223300	158400	185800	389500	355600	313400	280100	0.076964549	0.833333333	0.943985854	0.481929383
Com_324_pos	Lysopc 16:0 (2N Isomer)	15.08	C24H50NO7P	495.63	Phospholipid	73550000	64110000	90570000	79880000	73510000	50380000	104800000	116700000	162000000	99320000	126300000	0.001752889	1	1.282215236	0.758729568
Com_325_pos	Lysopc 14:0	13.58	C22H46NO7P	467.577	Lipids and lipid-like molecules	1181000	827600	1117000	1166000	988700	598200	945700	655900	1525000	606900	1071000	0.809758467	0.566666667	0.181695518	-0.028027369
Com_326_pos	Glycyl-L-valine	1.04	C7H14N2O3	174.198	Amino Acid And Its Derivatives	152700	109200	106300	124200	152800	106500	147800	139700	155300	191500	142700	0.037553956	0.8	1.070751213	0.310792001
Com_327_pos	Glycyl-L-Proline	0.75	C7H12N2O3	172.182	Amino Acid And Its Derivatives	29820	6360	3480	21290	12940	17740	17030	21090	7984	2716	21710	0.865236007	0.466666667	0.135639667	-0.114548574
Com_328_pos	Glycine	0.73	C2H5NO2	75.067	Amino Acid And Its Derivatives	64130	41920	79570	62220	72050	45480	43380	32680	51060	43280	38020	0.020015927	0.866666667	0.946585714	-0.54683005
Com_329_pos	L-Carnitine	0.68	C7H15NO3	161.2	Carnitine	3618000	3043000	4209000	4071000	3818000	2496000	2871000	1456000	2612000	1349000	3124000	0.050579148	0.866666667	1.031328497	-0.634216201
Com_32_neg	2-Phosphoglyceric acid	0.65	C3H7O7P	186.057	Organic oxygen compounds	4370	4376	2783	2782	2383	1961	794	2385	797	1987	778	0.01673758	0.9	1.077133923	-1.205493424
Com_330_pos	Choline Hydroxide	0.67	C5H15NO2	121.18	Cholines	4532000	3295000	5567000	6292000	3923000	3794000	9182000	7997000	10120000	10830000	12870000	0.000137728	1	1.937387973	1.159169521
Com_331_pos	L-Asparagine	1.21	C4H8N2O3	132.118	Amino Acid And Its Derivatives	1105000	1071000	1195000	1810000	1678000	1027000	1943000	3111000	2384000	2055000	2643000	0.001044573	1	1.872462509	0.884961781
Com_332_pos	aminoimidazole carboxamide ribonucleotide	20.48	C9H15N4O8P	338.211	Nucleotide And Its Derivates	1180000	960100	1036000	903200	595700	1803000	557300	783000	772700	1042000	687800	0.124294401	0.766666667	0.66344418	-0.49035617
Com_333_pos	Androsterone	7.59	C19H30O2	290.44	Hormones	145200	130800	111900	131600	120800	129200	88850	122700	129700	119800	137200	0.393969955	0.633333333	0.620000535	-0.100138429
Com_334_pos	Asp-Phe	2.66	C13H16N2O5	280.276	Amino Acid And Its Derivatives	2683	1292	2832	2594	2853	1710	3066	1455	2908	7468	6945	0.188778089	0.833333333	0.987324824	0.908427109
Com_335_pos	Asp-Phe methyl ester	3.79	C14H18N2O5	294.303	Organic Acid And Its Derivatives	126200	113400	110900	198300	180300	96400	161300	73970	146300	92300	203000	0.839696192	0.466666667	0.228662472	-0.023355034
Com_336_pos	Aspartic Acid	0.75	C4H7NO4	133.103	Amino Acid And Its Derivatives	413200	334200	531700	495000	368200	235900	499200	352100	498300	297900	635900	0.461347183	0.633333333	0.432310219	0.204347968
Com_337_pos	Asp-glu	0.71	C9H14N2O7	262.217	Amino Acid And Its Derivatives	29940	21680	40940	16050	7599	114400	8973	57700	32460	26190	8152	0.624644478	0.466666667	0.375115325	-0.525844863
Com_338_pos	6-Aminohexanoate	1.26	C6H13NO2	131.173	Organic Acid And Its Derivatives	1077000	1114000	1022000	1591000	1488000	996500	1998000	3296000	2283000	1973000	2622000	0.000480064	1	1.95910359	1.002906807
Com_339_pos	All-Trans-13,14-Dihydroretinol	18.25	C20H32O	288.467	Vitamins	77040	94910	235100	97370	109500	78750	257800	284600	572700	258300	344800	0.000742323	1	1.772319662	1.573692287
Com_340_pos	6-Hydroxymelatonin	29.51	C13H16N2O3	248.278	Phenolamides	2016000	2134000	1952000	2092000	2025000	2144000	1438000	1475000	1494000	1610000	1595000	7.25E-06	1	2.165623145	-0.436646997
Com_341_pos	beta amino butyric acid	0.83	C4H9NO2	103.12	Amino Acid And Its Derivatives	8323	4269	8210	8611	11810	7620	19300	12030	8438	18140	14160	0.020742251	0.933333333	1.278988887	0.824241399
Com_342_pos	D-glucosamine-1-phosphate	22.05	C6H14NO8P	259.151	Others	4110	1955	1438	3115	2294	1972	4468	1629	2630	1671	2868	0.82558565	0.533333333	0.145088167	0.097005541
Com_344_pos	Tris(2-carboxyethyl)phosphine	29.38	C9H16ClO6P	286.647	Others	83910	74860	89520	80330	91680	86040	74660	76360	76710	75210	71640	0.009982604	0.9	1.412859111	-0.171798182
Com_345_pos	N-acetyl-glucosamine	0.79	C8H15NO6	221.208	Carbohydrates	7903	6250	8932	8291	1588	14650	10260	12180	13780	8449	37890	0.095414682	0.833333333	1.014178262	1.057074069
Com_346_pos	Spermine	0.6	C10H26N4	202.34	Others	17010	38060	34820	47560	24790	49350	48650	29450	17080	32770	34700	0.773351349	0.6	0.164219837	-0.116466217
Com_347_pos	1-Methylguanosine	0.96	C11H15N5O5	297.267	Nucleotide And Its Derivates	19640	13150	12690	42410	15350	7524	19660	8973	14880	16160	52560	0.682585943	0.633333333	0.394672392	0.282042282
Com_348_pos	1-Methylnicotinamide	0.79	C7H9N2O+	137.159	Pyridine And Its Derivatives	70010	65200	75310	53670	153600	72840	147100	333100	105200	124100	62120	0.131081976	0.733333333	0.950660139	0.916289492
Com_349_pos	2-(3,4-dimethoxyphenyl)ethanamine	1.03	C10H15NO2	181.232	Benzene and substituted derivatives	464100	387600	727000	725300	955800	542800	671400	456200	745900	565000	651200	0.967733922	0.5	0.16716598	-0.036485018
Com_350_pos	2-(Dimethylamino)Guanosine	1.77	C12H17N5O5	311.294	Nucleotide And Its Derivates	6556	9720	7268	14800	10700	15330	10700	24890	22650	26810	22150	0.01218693	0.916666667	1.273513323	0.99878929
Com_351_pos	1-Stearoyl-Sn-Glycerol-3-Phosphocholine	15.79	C26H54NO7P	523.683	Lipids and lipid-like molecules	922700	648100	1122000	1170000	946300	607200	3022000	1667000	2797000	1396000	3176000	0.001968736	1	1.372899424	1.417645486
Com_352_pos	1-Oleoyl-Sn-Glycero-3-Phosphocholine	14.87	C26H52NO7P	521.667	Lipids and lipid-like molecules	2774000	2618000	3958000	2932000	2966000	2600000	4306000	4516000	5819000	6473000	8292000	0.002610036	1	1.522014733	0.98338254
Com_353_pos	NAA	0.8	C12H10O2	186.207	Organic Acid And Its Derivatives	6605	39850	76230	158500	97490	59200	91020	72470	59330	40490	109300	0.536839409	0.566666667	0.430187412	0.030181716
Com_354_pos	D-Threose	0.81	C4H8O4	120.104	Carbohydrates	11740	40600	26480	32090	16200	30670	35200	21100	25080	39760	65260	0.231414495	0.666666667	0.667839723	0.503521923
Com_355_pos	D-Ala-D-Ala	0.71	C6H12N2O3	160.171	Amino Acid And Its Derivatives	11630	20780	17670	8890	25070	13930	11400	13650	15810	13970	11280	0.378976865	0.666666667	0.549012158	-0.30443712
Com_356_pos	D-2-Aminobutyric Acid	0.81	C4H9NO2	103.12	Organic Acid And Its Derivatives	173800	215900	207300	299400	240100	153700	289300	270800	424300	319400	361100	0.00605229	0.933333333	1.587866497	0.63087521
Com_357_pos	dimethyl-L-arginine	0.73	C8H18N4O2	202.254	Amino Acid And Its Derivatives	28470	29250	54450	32230	40790	43110	43290	50950	65310	52650	36120	0.088945801	0.8	0.949791121	0.384304009
Com_358_pos	Serine	0.71	C3H7NO3	105.093	Amino Acid And Its Derivatives	252400	273400	260900	263500	311600	261200	245700	69720	182700	157000	238900	0.094169537	1	1.136093722	-0.597249583
Com_359_pos	S-ribosyl-L-homocysteine	1.1			Amino Acid And Its Derivatives	3900	2102	3017	5668	4868	6565	8606	3896	4547	13610	5553	0.140496054	0.7	0.902605487	0.734347368
Com_35_neg	O-Desmethylnaproxen	12.76	C13H12O3	216.233	Benzene and substituted derivatives	214	1570	1661	2365	1412	2140	1019	2120	1250	1612	2063	0.610904875	0.566666667	0.392723661	0.04771328
Com_360_pos	Styrene	3.8	C8H8	104.149	Benzene and substituted derivatives	10590	10430	12400	16150	9354	16840	5197	13870	3076	27890	18790	0.692925476	0.533333333	0.301630924	0.124412686
Com_361_pos	Sotalol	10.35	C12H20N2O3S	272.364	Benzene and substituted derivatives	70230	63020	57990	55730	62020	77910	54750	45690	41890	49900	69060	0.066576124	0.866666667	1.114739989	-0.303274412
Com_362_pos	Spermidine	0.63	C7H19N3	145.246	Others	73690	59070	36400	112900	79120	74380	32950	81600	42860	37040	74430	0.225738304	0.633333333	0.632736166	-0.432874615
Com_363_pos	S-Methyl-5'-thioadenosine	2.55	C11H15N5O3S	297.333	Nucleotide And Its Derivates	10060	6785	9053	16000	12120	6225	9624	9694	5895	12490	14630	0.819167553	0.533333333	0.288811062	0.059961754
Com_364_pos	Glycerophosphorylcholine	0.72	C8H20NO6P	257.221	Cholines	1358000	616900	1294000	978300	694100	743400	900000	2431000	2172000	2182000	2157000	0.013831902	0.9	1.311688564	1.054901707
Com_365_pos	Serotonin	0.86	C10H12N2O	176.215	Indole And Its Derivatives	167900	175200	377400	312300	316700	169500	343900	195400	195700	213900	345400	0.831734689	0.366666667	0.275267495	0.032084588
Com_367_pos	N-acetyl-L-ornithine	0.67	C7H14N2O3	174.198	Amino Acid And Its Derivatives	128000	82060	139200	110800	115000	87650	176300	152200	193800	200000	132400	0.003883297	0.966666667	1.368012024	0.630074839
Com_368_pos	L-(-)-��-Amino-��-Caprolactam	0.78	C6H12N2O	128.172	Lipids and lipid-like molecules	50710	45860	44680	57190	106800	66820	63110	25710	45100	21760	53690	0.128915702	0.733333333	0.970719232	-0.566446152
Com_369_pos	L-Histidinol	0.63	C6H11N3O	141.171	Amino Acid And Its Derivatives	7972	7694	3506	3459	2874	4498	7419	10090	3747	4710	4226	0.464304513	0.666666667	0.502920054	0.272093971
Com_36_neg	Oleoyl-L-��-lysophosphatidic acid	18.17	C21H41O7P	436.25899	Lipids and lipid-like molecules	180300	382300	593100	315300	385000	305100	878500	486500	1463000	689800	1002000	0.005044416	0.966666667	1.405185618	1.32752751
Com_370_pos	Kynurenic Acid	2.96	C10H7NO3	189.167	Organic Acid And Its Derivatives	29150	18780	24990	60160	34610	21550	14210	12810	10340	14450	21900	0.008227834	0.933333333	1.231894158	-1.097250397
Com_371_pos	L-Arginine	0.66	C6H14N4O2	174.201	Amino Acid And Its Derivatives	2276000	2352000	2774000	3100000	3119000	2791000	1167000	1034000	483900	2049000	862100	0.01152955	1	1.172415375	-1.289248786
Com_372_pos	L-alpha-Aminobutyrate	0.74	C4H9NO2	103.12	Amino Acid And Its Derivatives	288900	188700	296700	314400	278500	216300	416300	379400	514900	460900	655300	0.001101352	1	1.869409604	0.878972755
Com_375_pos	3-Anthraniloylalanine	1.51	C10H12N2O3	208.214	Amino Acid And Its Derivatives	175900	115600	197500	137600	159200	93490	115900	140300	111400	72900	127800	0.15760486	0.733333333	0.826990864	-0.36665194
Com_376_pos	1-Methyladenosine	0.76	C11H15N5O4	281.268	Nucleotide And Its Derivates	133300	90060	105800	160400	56950	85330	228300	246600	222000	263800	209600	0.001742307	1	1.766215611	1.152281632
Com_377_pos	1-Methylguanidine	0.73	C4H16N6O4S	244.273	Organic Acid And Its Derivatives	408300	337300	381900	400600	352000	360100	444900	297300	343300	334700	286900	0.282446596	0.766666667	0.741133791	-0.12904556
Com_378_pos	17alpha-Hydroxyprogesterone	10.58	C21H30O3	330.461	Hormones	3666	1379	5830	4849	2120	977	4533	2024	11110	5988	10160	0.094055837	0.8	1.11838517	1.108354476
Com_379_pos	N-Formylkynurenine	1.27	C11H12N2O4	236.224	Organic Acid And Its Derivatives	85070	10420	25140	16350	14340	13300	9250	8348	18000	16730	15060	0.230097847	0.633333333	0.682942342	-1.025541602
Com_37_neg	allantoate	0.74	C4H8N4O4	176.131	Organic Acid And Its Derivatives	399	399	399	1598	1599	2000	1342	1599	799	2797	1602	0.160659641	0.716666667	0.753830205	0.61116721
Com_380_pos	N'-Feruloyl Putrescine	19.2	-		Phenolamides	306500	235600	370400	306400	277700	365100	551500	467300	671600	514500	583400	0.000127674	1	1.791564814	0.845799587
Com_381_pos	Dl-Norleucine	0.74	C6H13NO2	131.173	Amino Acid And Its Derivatives	4357000	4290000	5389000	6023000	6119000	3837000	4238000	3593000	5941000	2748000	4925000	0.303642774	0.733333333	0.651893289	-0.222007946
Com_382_pos	N-Carbamyl-L-glutamicacid	0.62	C6H10N2O5	190.154	Amino Acid And Its Derivatives	76860	105200	62030	79440	91480	77730	50130	30520	27680	37060	43820	0.000517761	1	1.38170848	-1.117803848
Com_383_pos	N-Caffeoyl Putrescine	13.52	C13H18N2O3	250.294	Phenolamides	9126	9719	9596	10700	13000	10120	11980	10410	12440	13480	12440	0.038730626	0.833333333	1.392092028	0.227590066
Com_384_pos	Dl-Valine	0.77	C5H11NO2	117.146	Amino Acid And Its Derivatives	7274000	6389000	5740000	7959000	8535000	6537000	8728000	14350000	9211000	9529000	10610000	0.008059047	1	1.577823987	0.568151238
Com_385_pos	Proline	0.74	C5H9NO2	115.131	Amino Acid And Its Derivatives	5054000	6781000	7296000	7056000	9339000	5669000	5727000	6207000	5905000	6426000	9270000	0.87049646	0.566666667	0.207827112	-0.033767235
Com_386_pos	Dl-Threitol	0.7	C4H10O4	122.12	Sugar Alcohols	5822000	5042000	5994000	7909000	4948000	4913000	6124000	7363000	7404000	9491000	8177000	0.01944881	0.9	1.176743115	0.418162978
Com_387_pos	L-Histidine	0.66	C6H9N3O2	155.1564941	Amino Acid And Its Derivatives	925600	965400	799500	975000	1037000	731700	1084000	614100	1020000	493600	739400	0.325736585	0.6	0.53025224	-0.196778897
Com_388_pos	3-Phenoxypropionic acid	12.29	C9H10O3	166.1765594	Fatty Acids	295600	288600	274100	264200	305600	310800	262300	297000	317000	285300	293800	0.920999221	0.5	0.109508976	0.006275153
Com_389_pos	Sphinganine	12.55	C18H39NO2	301.5131836	Phospholipid	6691000	6642000	6180000	6312000	6051000	6166000	6739000	6933000	6786000	6554000	6599000	0.017753272	0.866666667	1.40318985	0.084374777
Com_38_neg	Alloxan	0.56	C4H4N2O5	160.085	Organoheterocyclic compounds	28700	45020	34370	28360	36350	21040	33110	35350	34650	52680	17370	0.85934961	0.566666667	0.151531581	0.100273802
Com_390_pos	3-Indolepropionic acid	7.83	C11H11NO2	189.2140045	Indole And Its Derivatives	469500	877100	449000	1284000	813900	645600	442000	693000	420400	685600	620500	0.266282284	0.733333333	0.445873525	-0.40260026
Com_391_pos	L-Lysine	0.68	C6H14N2O2	146.1893616	Amino Acid And Its Derivatives	22580000	24140000	24390000	27720000	31400000	18110000	20120000	17970000	26500000	12100000	20700000	0.132662336	0.8	0.974063502	-0.344027719
Com_392_pos	L-Methionine	1.14	C5H11NO2S	149.2121735	Amino Acid And Its Derivatives	630300	708600	826800	748100	1668000	702900	466300	216900	439200	398100	877700	0.04488821	0.833333333	1.040320378	-0.876835191
Com_393_pos	PC(16:0/16:0)	23.035	C40H80NO8P	734.0506592	Glycerophospholipids	127900	687400	1614000	1443000	2259000	869800	6553000	2317000	7278000	3541000	5337000	0.008442593	1	1.507500137	2.100808605
Com_394_pos	3-Methylindole	2.74	C9H9N	131.1774292	Indole And Its Derivatives	70170	72960	87740	71580	86010	51460	106200	62660	98440	49080	102800	0.574234767	0.633333333	0.371754106	0.193363098
Com_395_pos	Indoleacetic acid	6.55	C10H9NO2	175.1871185	Indole And Its Derivatives	18580	54760	38940	65510	32180	21260	57300	34740	31070	51360	102500	0.240377832	0.666666667	0.762268787	0.523435538
Com_396_pos	beta-Cubebene	15.67	C15H24	204.351	Fatty Acids	35920	46420	32300	40860	30820	26370	49920	51050	38740	33470	46890	0.090109004	0.833333333	1.102675397	0.312244692
Com_397_pos	Benzamidine Hydrochloride Hydrate	1.86	C7H11ClN2O	174.628	Benzene and substituted derivatives	57840	43010	53740	67430	76850	51640	92740	82600	101200	58110	103100	0.017051468	0.933333333	1.515769186	0.58368598
Com_398_pos	Biotin	5.07	C10H16N2O3S	244.311	Vitamins	16460	7408	6509	9667	9884	6918	14270	4771	6004	8347	8020	0.531327758	0.633333333	0.392197604	-0.193975551
Com_399_pos	Betaine aldehyde	0.79	C5H12NO+	102.155	Organic nitrogen compounds	15110	13070	25870	14690	8451	10701	13520	17740	5609	15260	13090	0.644930854	0.466666667	0.263529096	-0.16740513
Com_39_neg	Aminomalonic Acid	0.72	C3H5NO4	119.076	Organic Acid And Its Derivatives	3691	4673	4633	3825	5522	3383	4352	2975	4242	5360	6233	0.687174014	0.566666667	0.308921269	0.111511003
Com_400_pos	beta hydroxybutyrate	0.63	C4H8O3	104.104	Organic Acid And Its Derivatives	295500	166500	145200	293400	136100	118200	152700	241700	154400	318700	284700	0.388029133	0.666666667	0.541372144	0.259657631
Com_401_pos	Carnitine-C12	12.23			Carnitine	28210	13560	22030	23350	14030	12010	25980	34610	55440	45830	40080	0.0028621	0.966666667	1.39413723	1.098214606
Com_402_pos	Carnitine	0.74	C7H15NO3	161.199	Carnitine	4431000	3863000	5063000	4600000	4346000	3173000	3495000	1712000	3413000	1525000	4206000	0.088883296	0.866666667	0.959598257	-0.564953102
Com_403_pos	Mag (18:1) Isomer1	18.14			Fatty Acids	35760	16980	54330	138600	107600	31140	33900	84510	84130	34030	52490	0.864328514	0.5	0.411807259	-0.148242478
Com_404_pos	2-Methylbutyroylcarnitine	29.44	C12H23NO4	245.315	Fatty Acids	59220	47800	61850	53870	55300	52330	51950	52980	46520	53050	49890	0.123318217	0.8	1.06259316	-0.11400632
Com_405_pos	2-Methylsuccinic Acid	0.74	C5H8O4	132.115	Organic Acid And Its Derivatives	277800	210000	218200	557200	339400	223400	308100	144900	263300	147700	525400	0.62776769	0.4	0.446530952	-0.131190357
Com_406_pos	3'-Aenylic Acid	0.73	C10H14N5O7P	347.221	Nucleotide And Its Derivates	4723000	2420000	4766000	1441000	971500	703700	785557	128200	16310	30430	20910	0.005848712	0.966666667	1.580235971	-3.673354417
Com_407_pos	L-Kynurenine	1.32	C10H12N2O3	208.214	Amino Acid And Its Derivatives	201000	125300	176200	158300	157300	100300	131700	97440	97140	72550	110500	0.019355334	0.9	1.320803447	-0.58748754
Com_408_pos	L-Methionine Methyl Ester	29.51	C6H14ClNO2S	199.699	Amino Acid And Its Derivatives	253600	228000	221300	303700	221900	264800	242100	245400	231500	267100	207400	0.572580642	0.466666667	0.353281889	-0.060271056
Com_409_pos	L-Methionine sulfone	0.71	C5H11NO4S	181.21	Amino Acid And Its Derivatives	1519000	1337000	1379000	1976000	1975000	2186000	1630000	800400	1733000	1225000	1665000	0.230850554	0.7	0.679257018	-0.293268943
Com_40_neg	Stearic acid	17.96	C18H36O2	284.477	Fatty Acids	129700000	134400000	133100000	129700000	135900000	136800000	111500000	113800000	121700000	120100000	114800000	0.000282402	1	1.879456369	-0.19547282
Com_410_pos	L-Ornithine	0.72	C5H13ClN2O2	168.622	Amino Acid And Its Derivatives	386400	392000	527600	494200	509300	529800	833100	573300	1097000	382100	1424000	0.095309365	0.8	1.248200445	0.865019607
Com_411_pos	L-Hydroxyproline	0.72	C5H9NO3	131.13	Amino Acid And Its Derivatives	13180000	12770000	13040000	20790000	20800000	12030000	24320000	42610000	28740000	25340000	34770000	0.001004014	1	1.893795103	1.01330454
Com_412_pos	lipoamide	2.55	C8H15NOS2	205.341	Organoheterocyclic compounds	2800000	3072000	3386000	3367000	3776000	2158000	4379000	2476000	3644000	1884000	3853000	0.9225468	0.6	0.154542957	0.070111674
Com_413_pos	Ip7G	0.75	C16H23N5O5	365.384	Nucleotide And Its Derivates	7937	11490	3922	5142	2944	6740	16690	11720	2077	13770	38400	0.227500966	0.8	0.754766658	1.377543251
Com_414_pos	2-Oxo-3-methyl-butyrate	29.5			Esters	96560	70650	156800	38960	131000	160800	61480	95240	138400	104600	72000	0.779010593	0.6	0.245291907	-0.210023047
Com_415_pos	Urea	0.76	CH4N2O	60.055	Organic Acids And Its Derivatives	4762000	2988000	3854000	4350000	3697000	2844000	3734000	3985000	2956000	3617000	4051000	0.916340374	0.533333333	0.198365249	-0.03134035
Com_416_pos	Uridine	0.75	C9H12N2O6	244.201	Nucleotide And Its Derivates	3095	3155	8099	5221	2106	3657	1776	7090	3171	7455	2826	0.993453497	0.533333333	0.106871748	0.080224219
Com_417_pos	Urethane	0.71	C3H7NO2	89.093	Organic Acid And Its Derivatives	252800	102500	307100	520900	362400	203100	334100	474900	403200	254800	305700	0.288469035	0.666666667	0.720615095	0.282617504
Com_418_pos	Urocanic Acid	0.81	C6H6N2O2	138.124	Organic Acid And Its Derivatives	90580	47630	119500	107900	44570	95930	156500	62340	45480	133600	51710	0.992797258	0.433333333	0.035100595	0.092321723
Com_419_pos	Uracil	1.02	C4H4N2O2	112.087	Nucleotide And Its Derivates	20280	12290	12130	59940	24790	8108	9811	57430	106900	27650	59360	0.161108992	0.733333333	1.014245478	1.188088362
Com_420_pos	UMP	0.75	C9H13N2O9P	324.181	Nucleotide And Its Derivates	26330	21850	36900	11490	9434	9382	31130	37730	24680	59590	30440	0.029582764	0.866666667	1.277449768	0.932896521
Com_421_pos	Lysopc 18:2	14.44	C26H50NO7P	519.65	Phospholipid	12010000	14370000	17450000	16740000	16740000	10860000	19710000	20450000	23700000	25000000	34650000	0.003839893	1	1.443699075	0.749302496
Com_422_pos	Lysopc 18:1	15.31	C26H52NO7P	521.667	Phospholipid	7075000	5884000	10010000	13090000	8242000	4349000	28070000	10250000	25240000	9313000	29710000	0.023793483	0.9	1.23148821	1.339314364
Com_423_pos	Lysopc 20:0	17.19	C28H58NO7P	551.73	Phospholipid	50510	47670	88270	72340	79210	46420	121900	113900	135300	72880	94520	0.008788296	0.933333333	1.036941488	0.749297354
Com_424_pos	Galactinol	0.71	C12H22O11	342.297	Organic oxygen compounds	24160	30970	30810	49980	32640	30330	304500	97140	36720	142900	550800	0.027326498	0.966666667	1.387542989	2.771942184
Com_425_pos	Gamma-Caprolactone	3.93	C6H10O2	114.142	Organoheterocyclic compounds	331500	332600	244300	371300	336100	403100	573100	406400	557200	543600	427600	0.003275656	1	1.542255061	0.575944776
Com_426_pos	gamma-Muurolene	2.9	C15H24	204.351	Fatty Acids	47530	58740	56760	59280	62810	38970	66700	41540	58100	33600	57440	0.667609713	0.566666667	0.27087748	-0.069460149
Com_427_pos	Glu-Glu	0.72	C10H16N2O7	276.243	Amino Acid And Its Derivatives	1070000	1140000	1033000	1866000	1779000	1880000	811300	963800	760700	1018000	919800	0.010339897	1	1.546083304	-0.707777127
Com_428_pos	Glutamine	0.74	C5H10N2O3	146.145	Amino Acid And Its Derivatives	30710000	33440000	35050000	37560000	37590000	23170000	27220000	20670000	29120000	14980000	27220000	0.05353272	0.9	1.279529643	-0.465459074
Com_429_pos	glutathione	0.78	C10H17N3O6S	307.323	Amino Acid And Its Derivatives	39710	39760	24040	39930	64500	43530	41130	30740	20500	39370	117900	0.937810914	0.6	0.056282171	0.252497224
Com_42_neg	D-Mannose	0.71	C6H12O6	180.156	Carbohydrates	2388	5193	2379	6790	2397	3184	7327	2397	5201	2396	5168	0.546511672	0.65	0.452141668	0.27320606
Com_430_pos	5-Hydroxyindole-3-Acetic Acid	2.71	C10H9NO3	191.183	Indole And Its Derivatives	10950	37180	50200	81730	59890	59910	55210	36790	29250	17270	127900	0.975913445	0.6	0.186413174	0.092447709
Com_431_pos	5-Methylcytosine	0.73	C5H7N3O	125.129	Nucleotide And Its Derivates	106600	56300	68010	75420	69290	45760	103600	45110	94830	49680	277800	0.440702937	0.566666667	0.483945146	0.701453842
Com_432_pos	5-Methyluridine	1.05	C10H14N2O6	258.228	Nucleotide And Its Derivates	60320	52290	36230	78420	47890	34760	55440	36720	40970	60150	47910	0.780683364	0.5	0.170624645	-0.098644809
Com_433_pos	5-Hydroxytryptophan	1	C11H12N2O3	220.225	Amino Acid And Its Derivatives	19460	7240	51820	13210	10080	5841	30120	14100	17060	21050	8214	0.592145597	0.666666667	0.323912389	0.013363632
Com_434_pos	5-Hydroxylysine	0.66	C6H15ClN2O3	198.65	Amino Acid And Its Derivatives	24600	46940	37230	41510	67990	29920	39540	28130	30770	36920	70770	0.975070147	0.533333333	0.104980644	-0.004856093
Com_435_pos	5-Methoxyindole-3-acetic acid	5.6	C11H11NO3	205.21	Indole And Its Derivatives	27200	25300	34400	62640	40820	40360	92440	170400	69280	84530	78460	0.001659487	1	1.738425464	1.364640425
Com_436_pos	Isobutyrylglycine	0.6	C6H11NO3	145.156	Organic Acid And Its Derivatives	130500	157200	59500	320100	187000	283200	67500	272500	90670	36520	276400	0.421210216	0.666666667	0.510587832	-0.350252866
Com_437_pos	3-Methoxytyramine	0.84	C9H13NO2	167.205	Phenols	290200	313000	329100	390900	296900	200600	426200	292600	505500	452300	402200	0.035939643	0.866666667	1.439864713	0.454292144
Com_438_pos	6-Aminonicotinamide	0.89	C6H7N3O	137.139	Pyridine And Its Derivatives	60030	34060	39890	54650	52870	42920	48700	56010	58600	48380	92970	0.147782669	0.733333333	0.833373778	0.362211584
Com_439_pos	Phosphocholine	21.68	C5H15ClNO4P	219.604	Cholines	57400	198900	611400	322400	638500	221400	2117000	1514000	2305000	737800	2298000	0.002441176	1	1.569830102	2.392807956
Com_43_neg	Dodecanoic acid	14.87	C12H24O2	200.318	Free Fatty Acid	42410	41370	38230	44310	41570	42440	41980	39550	39850	39120	42980	0.387976889	0.633333333	0.593900962	-0.035909791
Com_440_pos	Tryptophanol	0.8	C11H14N2O	190.242	Amino Acid And Its Derivatives	147400	166800	159800	275400	185800	150300	100100	99830	138700	185500	204000	0.224054274	0.7	0.836526053	-0.313057363
Com_441_pos	p-Mentha-1,3,8-triene	13.06	C10H14	134.218	Fatty Acids	162700	128800	117100	124500	126100	133100	119400	139000	104400	111500	142000	0.380521513	0.633333333	0.512692236	-0.099379605
Com_442_pos	Pseudouridine	0.8	C9H12N2O6	244.201	Nucleotide And Its Derivates	33540	16460	45610	50390	21270	9221	5061	59240	19080	43630	22150	0.822692551	0.5	0.29117756	0.020310164
Com_443_pos	beta-Nicotinamide adenine dinucleotide phosphate	23.48	C21H29N7O17P3	744.41	Nucleotide And Its Derivates	3317	675	1047	1119	2826	325	4162	2302	1892	2196	2534	0.085318524	0.733333333	1.044268864	0.754360479
Com_444_pos	Dihydrouracil	0.85	C4H6N2O2	114.103	Nucleotide And Its Derivates	36360	31800	32520	34380	40880	41620	65220	44960	42660	24330	38380	0.469237112	0.733333333	0.356804397	0.249643637
Com_445_pos	Dimethyl fumarate	29.45	C6H8O4	144.125	Fatty Acids	187200	148000	162400	155000	152100	192300	147000	181500	130100	168500	174600	0.634898743	0.4	0.376293129	-0.051496625
Com_446_pos	��-Glutamylglutamic acid	0.75	C10H16N2O7	276.243	Amino Acid And Its Derivatives	90950	120800	62120	138400	110600	74580	47160	47920	85800	49820	86910	0.041570415	0.866666667	1.190026527	-0.648527238
Com_447_pos	4-Pregnen-17��,20��-Diol-3-One	9.9	C21H32O3	332.477	Hormones	803	1191	566	590	654	1476	2764	2173	917	1671	1086	0.036767492	0.866666667	0.987234631	0.968677265
Com_448_pos	acadesine	1.02	C9H14N4O5	258.231	Carbohydrates	1372	2161	5557	2612	2625	1233	2111	11180	1401	4497	3798	0.323232064	0.666666667	0.762189549	0.82601054
Com_449_pos	Xanthosine	1.03	C10H12N4O6	284.225	Nucleotide And Its Derivates	7484	466	13190	10400	6647	13450	2863	5601	3830	1377	9930	0.504873818	0.766666667	0.455374563	-0.86652279
Com_44_neg	Carbamoylphosphate	0.65	CH2NO5P--	139.004	Organic Acid And Its Derivatives	1598	1187	1998	3995	1599	398	798	1997	1758	1998	2399	0.706690366	0.616666667	0.453898391	-0.004693876
Com_450_pos	Vitamin A	18.24	C20H30O	286.452	Vitamins	6485	5343	26120	8432	10170	7950	23810	25710	54920	20740	28500	0.003201475	0.9	1.642806654	1.515592764
Com_451_pos	gamma-Aminobutyric acid	0.71	C4H9NO2	103.12	Organic Acid And Its Derivatives	1563	8396	9012	10330	7186	4870	23880	10100	6874	7641	8092	0.179911815	0.633333333	0.714319745	0.715373522
Com_452_pos	Pyridoxine	0.74	C8H11NO3	169.178	Pyridine And Its Derivatives	364100	393300	242600	348200	494900	269000	336000	373400	302300	393100	278900	0.846834902	0.533333333	0.106292861	-0.064008633
Com_453_pos	Pyridoxamine	0.74	C8H12N2O2	168.193	Pyridine And Its Derivatives	611200	772300	723200	1019000	1115000	600100	865000	841000	846200	573400	1001000	0.809212198	0.533333333	0.278978543	0.032742518
Com_454_pos	Sarcosine	0.74	C3H7NO2	89.093	Amino Acid And Its Derivatives	1864000	1478000	1968000	2477000	2572000	1593000	1782000	825000	1634000	775200	2102000	0.135528748	0.733333333	0.886553727	-0.484633273
Com_455_pos	S-Adenosyl-methionine	0.65	C22H30N6O8S2	570.639	Nucleotide And Its Derivates	5675	2135	6645	12130	3100	449	7189	5847	4049	6739	1816	0.560148094	0.6	0.462552243	0.030038478
Com_456_pos	Pyridoxine O-Glucoside	1.03	C14H21NO8	331.1267	Vitamins	64910	74880	70880	34210	62580	60380	47790	41680	50270	38540	41700	0.045688183	0.833333333	0.945993086	-0.478671602
Com_457_pos	R-Aminobutyrate	0.79	C4H9NO2	103.12	Organic Acid And Its Derivatives	7650	450	1642	3144	4446	1358	8509	1804	1791	2183	2747	0.641858832	0.4	0.297317275	0.129185092
Com_458_pos	4-Aminobenzoate	0.78	C7H7NO2	137.136	Benzoic Acid And Its Derivatives	62170	28340	81590	78310	99990	46830	104300	293000	63920	108600	60780	0.153381631	0.766666667	0.851430378	0.929784992
Com_459_pos	3-Nitro-L-Tyrosine	1.03	C9H10N2O5	226.186	Amino Acid And Its Derivatives	9826	23840	29300	15140	25950	16800	15170	23110	7328	16010	39430	0.815358411	0.566666667	0.195151565	0.004786074
Com_45_neg	2,3-Dinor-TXB2	0.78	C18H30O6	342.427	Fatty Acids	1029	804	962	1667	800	402	399	398	3220	1205	2821	0.627520058	0.566666667	0.416318671	0.76894686
Com_460_pos	3-Methylhistidine	1.1	C7H13N3O3	169.18	Amino Acid And Its Derivatives	100100	109800	103600	144100	114600	59370	118600	65690	105600	135000	141100	0.704590146	0.633333333	0.162695044	0.104868326
Com_461_pos	Isoproterenol	1.08	C11H17NO3	211.258	Lipids and lipid-like molecules	1187000	862300	1431000	1613000	1128000	455300	1916000	1636000	1910000	1245000	2389000	0.035792674	0.933333333	1.449674188	0.70915305
Com_462_pos	Isoleucine	1.1	C6H13NO2	131.173	Amino Acid And Its Derivatives	9078000	9566000	9593000	13590000	13680000	9036000	17420000	27520000	18250000	15540000	24390000	0.001489412	1	1.868990911	0.939026033
Com_463_pos	Isomaltose	0.59	C12H22O11	342.297	Carbohydrates	217600	156300	181200	322800	147400	149500	550900	820000	338800	872900	784700	0.000618039	1	1.656862663	1.782211495
Com_464_pos	Isobutyryl carnitine	3.03	C11H21NO4	231.289	Carnitine	459000	344100	290200	638900	415300	309600	585500	312300	823000	622500	495400	0.15307856	0.766666667	0.807798878	0.471308222
Com_465_pos	Octopamine	1.34	C8H11NO2	153.07898	Polyamine	279100	226400	382300	317700	444100	360900	1245000	939500	1628000	665500	986200	0.000306899	1	1.813866567	1.70549036
Com_466_pos	D-Isoleucine	1.02	C6H13NO2	131.173	Amino Acid And Its Derivatives	20820000	22810000	21780000	33620000	31320000	20360000	37700000	68850000	48050000	41120000	53040000	0.001001582	1	1.866626272	0.986013781
Com_46_neg	2-deoxyglucose-6-phosphate	0.69	C6H13O8P	244.136	Nucleotide And Its Derivates	799	401	653	951	398	410	930	804	841	1599	1199	0.015539158	0.9	0.982558302	0.835964351
Com_47_neg	Erucic acid	16.86	C22H42O2	338.568	Fatty Acids	7324000	7113000	7160000	7181000	7061000	6863000	7020000	8240000	9771000	7104000	7119000	0.23431765	0.4	1.039396855	0.141570437
Com_48_neg	Scyllitol	0.7	C6H12O6	180.156	Carbohydrates	2002	798	399	1598	895	1195	798	1199	1199	399	3599	0.846745747	0.533333333	0.166278617	0.325952888
Com_4_neg	12(S)-HETE	15.48	C20H32O3	320.466	Lipid Peroxides	3641	2450	11640	5355	6039	4296	10730	7527	2443	2561	16420	0.650570639	0.566666667	0.327628331	0.510727888
Com_50_neg	Capric acid	12.9	C10H20O2	172.265	Fatty Acids	147000	162600	173900	167600	156900	170800	146900	144400	132200	139300	125300	0.002012718	1	1.290876512	-0.245361452
Com_51_neg	Taurohyodeoxycholic acid sodium salt	13.65	C26H44NNaO6S	521.69	Bile Acids	576600	557000	602700	631500	532400	873700	275800	394700	642500	730700	731000	0.425303032	0.5	0.571952587	-0.180689993
Com_52_neg	Taurocholic acid	14.08	C26H45NO7S	515.7	Bile Acids	3517	3602	4308	4507	4641	1988	17530	5729	22150	4844	19920	0.019603233	1	1.199275855	1.899991544
Com_53_neg	Tauro-alpha-Muricholic acid sodium salt	12.38	C26H44NO7S.Na	537.69	Bile Acids	11420	6698	11000	7505	3776	28340	78970	29220	118300	25130	160800	0.003371934	0.966666667	1.252083617	2.847947934
Com_54_neg	Ribose 1-phosphate	0.62	C5H11O8P	230.11	Carbohydrates	3309	2787	3187	4777	6776	5570	3190	3581	4548	2387	5791	0.599813501	0.566666667	0.371534262	-0.174579218
Com_55_neg	Pyrophosphate	0.61	H4O7P2	177.975	Non-metal oxoanionic compounds	3674	5124	4209	4207	3467	2754	5201	3739	9714	3448	7348	0.158787819	0.733333333	0.933175473	0.592637245
Com_56_neg	beta-Muricholic acid	12.52	C24H40O5	408.578	Bile Acids	233300	201300	233100	216300	214600	239400	196700	206200	195500	220100	177900	0.0338516	0.866666667	1.075677746	-0.162246783
Com_57_neg	alpha-Muricholic acid	12.44	C24H40O5	408.578	Bile Acids	286200	306400	273600	288500	274200	256200	214900	214800	274700	258700	235200	0.026223962	0.866666667	1.489789635	-0.228810664
Com_58_neg	lithocholic acid	16.17	C24H40O3	376.57	Bile Acids	247200	268600	271800	262900	247500	233800	232600	259500	235800	282400	261400	0.911992912	0.433333333	0.13039136	-0.005435166
Com_59_neg	Hendecanoic acid	0.67	C11H22O2	186.291	Free Fatty Acid	1996	1598	2396	2776	1816	1598	5218	1590	5185	798	3488	0.509394428	0.6	0.584989413	0.681532352
Com_5_neg	1-Methylhistamine	0.68	C6H13Cl2N3	198.09	Polyamine	6044	10650	9746	8159	10140	4184	2104	5032	9832	4702	15690	0.51748221	0.6	0.536335722	-0.125984013
Com_60_neg	Homoarginine	0.74	C7H16N4O2	188.227	Amino Acid And Its Derivatives	849	399	1207	1602	1203	400	2002	1606	800	799	1204	0.252810127	0.666666667	0.618523585	0.442781761
Com_61_neg	D-Erythrose 4-phosphate	0.61	C4H9O7P	200.084	Organic oxygen compounds	1497	2388	1194	2999	5999	6375	1427	1856	7588	6350	2920	0.735218189	0.566666667	0.267710439	0.24092779
Com_62_neg	D-Gluconic acid	0.66	C6H12O7	196.155	Sugar Acids And Its Derivatives	2792	2210	3197	3183	3597	3995	3256	2067	2784	2874	3600	0.53888883	0.6	0.278132494	-0.11689978
Com_63_neg	deoxyribose-phosphate	0.65			Nucleotide And Its Derivates	2394	3593	1999	2379	1599	1592	397	3171	1998	4397	4389	0.996422297	0.633333333	0.071702229	0.345354659
Com_64_neg	D-Arabinose 5-phosphate	0.61	C5H11O8P	230.11	Carbohydrates	3185	1996	5583	7549	4785	3189	1594	3187	1197	1593	1200	0.008007352	0.933333333	1.03100068	-1.320501856
Com_65_neg	4-Pyridoxic acid	4.3	C8H9NO4	183.161	Organoheterocyclic compounds	5009	6044	4736	3648	5087	3956	3441	3672	6474	5853	16310	0.431454824	0.6	0.603152802	0.591028501
Com_67_neg	1,2,3-Benzenetricarboxylic acid	0.59	C9H6O6	210.14	Benzoic Acid And Its Derivatives	4999	13860	4438	3837	3466	3794	4705	3137	5405	2265	6544	0.515245309	0.466666667	0.455264639	-0.377951332
Com_69_neg	L-Glutamine	0.69	C5H10N2O3	146.145	Amino Acid And Its Derivatives	56640	77720	83210	80320	78570	40410	52090	46380	67870	40330	59720	0.125696221	0.8	0.913970668	-0.38302322
Com_6_neg	Nonadecanoic acid	15.58	C19H38O2	298.504	Fatty Acids	27440000	28040000	28350000	29030000	28100000	28510000	25990000	26850000	29350000	28320000	27390000	0.322235101	0.7	0.808691532	-0.034373044
Com_70_neg	L-Glutamine O-Hexside	0.78			Amino Acid And Its Derivatives	3597	2799	3199	3600	5091	3597	2799	7999	3996	10390	10400	0.10468933	0.783333333	1.133127928	0.964452564
Com_71_neg	L-Dihydroorotic Acid	0.64	C5H6N2O4	158.112	Organic Acid And Its Derivatives	2965	3976	1417	2819	2822	3644	4505	6892	3631	2583	4723	0.092191897	0.766666667	0.729166167	0.603180169
Com_72_neg	N-Acetyl-D-glucosamine 6-phosphate	0.74	C8H16NO9P	301.188	Sugar Acids And Its Derivatives	1196	399	798	2793	1494	1597	397	399	1427	1064	2792	0.628018737	0.65	0.330507003	-0.182239533
Com_74_neg	Myoinositol	0.69	C6H12O6	180.156	Phenols And Its Derivatives	3996	798	1999	1198	2397	1199	1598	2798	1598	1199	5200	0.506743772	0.35	0.399703044	0.360052787
Com_75_neg	acetyl phospahte	0.68	C2H5O5P	140.032	Organic Acid And Its Derivatives	635	1250	1134	2285	3243	1727	1300	1613	2411	2568	3985	0.241350402	0.733333333	0.73739514	0.4722069
Com_76_neg	acetoacetate	0.72	C4H6O3	102.089	Organic Acid And Its Derivatives	305200	180200	216700	200500	153300	171500	167900	179700	224500	207100	214000	0.933720929	0.533333333	0.097812415	-0.042414916
Com_77_neg	Indoxylsulfuric acid	3.38	C8H7NO4S	213.21	Organic Acid And Its Derivatives	12790	185400	193600	355800	164100	125400	136900	398400	115600	386400	192800	0.324055864	0.633333333	0.724363589	0.50926891
Com_78_neg	alpha-Ketoglutaric acid	0.72	C5H6O5	146.098	Tca Cycle	160800	203700	212000	201600	165100	131100	176800	173200	228000	223300	215200	0.198110694	0.8	0.515387528	0.183247697
Com_79_neg	DL-o-Tyrosine	1.15	C9H11NO3	181.189	Organic Acid And Its Derivatives	1004	498	1211	1388	1243	980	1459	1023	1043	1050	455	0.803307565	0.5	0.160121866	-0.067244562
Com_7_neg	L-Homoserine	0.68	C4H9NO3	119.119	Amino Acid And Its Derivatives	399	804	396	399	796	579	399	603	644	399	399	0.53758824	0.533333333	0.25276751	-0.201753627
Com_81_neg	Dl-Tryptophan	4.11	C11H12N2O2	204.225	Amino Acid And Its Derivatives	6587	8277	9019	7857	7534	5399	8525	4542	8438	4262	9080	0.58809208	0.533333333	0.389385825	-0.095334277
Com_82_neg	D-Malic Acid	0.6	C4H6O5	134.087	Tca Cycle	32150	25240	48350	100500	64010	21800	56760	38490	26990	50050	61000	0.826974417	0.566666667	0.392202143	-0.061056512
Com_83_neg	D-Mannitol	0.72	C6H14O6	182.172	Sugar Alcohols	596	399	796	997	815	800	798	399	399	1999	1204	0.754299759	0.533333333	0.189980669	0.387281375
Com_84_neg	estrone 3-sulfate	8.49	C18H22O5S	349.421	Hormones	2226	3584	1757	2821	3502	1015	601	1044	1126	848	1028	0.003816149	0.9	1.444489381	-1.41839042
Com_85_neg	Lysope 16:0	18.12	C21H44NO7P	453.55	Phospholipid	113900	200900	174800	261500	187500	154100	291000	262500	318100	266700	254300	0.00872573	0.966666667	1.191755218	0.61291797
Com_86_neg	2-Hydroxy-2-methylbutanedioic acid	0.61	C5H8O5	148.114	Lipids and lipid-like molecules	396	963	398	1195	784	384	392	396	793	391	1194	0.787377549	0.583333333	0.212429011	-0.116948676
Com_87_neg	2-Ketohexanoic acid	0.59	C6H10O3	130.142	Organic Acid And Its Derivatives	30230	21680	30950	19410	10170	28140	9115	8487	17090	27940	9054	0.098615178	0.866666667	1.033108041	-0.708593655
Com_88_neg	Pentadecanoic acid	16.67	C15H30O2	242.398	Fatty Acids	5270000	4971000	5192000	5060000	5262000	5289000	4702000	4628000	5125000	5096000	4614000	0.039050488	0.866666667	1.202148121	-0.098361059
Com_89_neg	Trehalose	0.81	C12H22O11	342.297	Carbohydrates	1609	1118	399	401	399	1208	2007	396	6395	1603	2011	0.131698632	0.766666667	0.997505746	1.536614807
Com_8_neg	D-threo-Isocitric acid	0.53	C6H8O7	192.124	Organic Acid And Its Derivatives	37270	32550	39680	37020	22900	28750	21120	26070	21690	27460	28140	0.028169033	0.9	1.258268106	-0.407790205
Com_90_neg	Tiglic acid	0.61	C5H8O2	100.116	Fatty Acids	3823	4229	2546	7627	7578	13770	1639	2570	10680	12730	8441	0.942121049	0.533333333	0.056783807	0.128917363
Com_91_neg	Glyceraldehyde 3-phosphate	0.71	C3H7O6P	170.058	Organic oxygen compounds	399	805	402	1196	1600	796	399	399	399	1596	397	0.331834036	0.783333333	0.652042606	-0.441365804
Com_92_neg	Fosfomycin	0.63	C3H7O4P	138.059	Organic Acid And Its Derivatives	14120	9481	13810	13740	12240	8192	11010	12710	16350	13190	19160	0.184293941	0.666666667	0.570657	0.279805575
Com_93_neg	Fumaric Acid	0.71	C4H4O4	116.072	Tca Cycle	60590	46100	42490	65800	40430	34520	37990	52910	52590	43100	32350	0.531037271	0.6	0.401468724	-0.142134659
Com_94_neg	Shikimic acid	3.79	C7H10O5	174.151	Organic oxygen compounds	145800	164700	293000	410200	178100	244900	132500	246700	169800	293100	150100	0.468732135	0.6	0.378886517	-0.271021573
Com_95_neg	Citric Acid	0.58	C6H8O7	192.124	Tca Cycle	230700	275400	288700	453600	168600	194000	160400	221700	188900	284000	275200	0.448994449	0.666666667	0.582072382	-0.248343994
Com_96_neg	Citraconic acid	0.59	C5H6O4	130.099	Lipids and lipid-like molecules	10950	22350	11300	19380	12830	10060	16570	12730	17000	12550	14230	0.752046915	0.6	0.162105615	0.013653002
Com_97_neg	cis-7-Hexadecenoic Acid	16.66	C16H30O2	254.408	Fatty Acids	4709000	3993000	4567000	4302000	4001000	4184000	4239000	4355000	6405000	4779000	4457000	0.223512002	0.766666667	0.929496558	0.175217933
Com_98_neg	cis-Aconitate	0.6	C6H6O6	174.108	Tca Cycle	4632	7645	5526	7142	4241	3608	7398	8349	3749	9361	6745	0.236384565	0.733333333	0.65742609	0.381560812
Com_99_neg	UDP-N-acetylglucosamine	18.4	C17H27N3O17P2	607.354	Nucleotide And Its Derivates	2890	3056	2672	3841	4343	4620	4657	2782	5774	4143	4715	0.21367552	0.766666667	0.810662883	0.306093224
Com_9_neg	Orotic Acid	0.75	C5H4N2O4	156.096	Vitamins	2932	1618	1371	4143	3886	3720	4796	5088	3535	2387	4520	0.155889039	0.766666667	0.86544761	0.465058698
